# Supplementary material for: A transcriptional activator effector of Ustilago maydis regulates hyperplasia in maize during pathogen-induced tumor formation
Source: Nat Commun. 2023 Oct 23;14:6722. doi: 10.1038/s41467-023-42522-w (PMC10593772; doi:10.1038/s41467-023-42522-w)
Supplement: Supplementary file 4 — Supplementary Data 1 [file 41467_2023_42522_MOESM4_ESM.xlsx]

## Sheet: Sheet1
																LFQ intensity																			iBAQ intensity
										sts2								eGFP
Fasta headers	Protein IDs	Majority protein IDs	Peptides	MS/MS count		log2 ratio sts2 vs eGFP-3HA	Significant LFQ intensity sts2_LFQ intensity eGFP-3HA	p-value		LFQ intensity sts2 1	LFQ intensity sts2 2	LFQ intensity sts2 3	LFQ intensity sts2 4	average LFQ intensity sts2	stddev LFQ intensity sts2	counts		LFQ intensity eGFP-3HA 1	LFQ intensity eGFP-3HA 2	LFQ intensity eGFP-3HA 3	LFQ intensity eGFP-3HA 4	average LFQ intensity eGFP-3HA	stddev LFQ intensity eGFP-3HA	counts		Razor + unique peptides	Unique peptides	Sequence coverage [%]	Q-value	Score		iBAQ sts2 1	iBAQ sts2 2	iBAQ sts2 3	iBAQ sts2 4	iBAQ eGFP-3HA 1	iBAQ eGFP-3HA 2	iBAQ eGFP-3HA 3	iBAQ eGFP-3HA 4		Student's T-test q-value LFQ intensity sts2_LFQ intensity eGFP-3HA
sts2-3HA	sts2-3HA	sts2-3HA	7	17		26.4142	!	NA		25.8587	26.1175	28.0048	25.6757	26.4142	1.07577	4		NaN	NaN	NaN	NaN		NaN	0		7	7	41.4	0	28.569		7549500	7491800	17941000	6577000	0	0	0	0		1
;SP-EGFP-3HA	CON__Q9U6Y5;SP-EGFP-3HA	CON__Q9U6Y5;SP-EGFP-3HA	9	48		-9.70886		0.000793354		16.6758	16.9301	18.2961	NaN	17.3006	0.871427	3		26.3355	24.2759	29.0565	28.3701	27.0095	2.15781	4		9	9	34.5	0	110.64		22904	12571	32556	0	28307000	18962000	58045000	22561000		0.244667
Zm00001eb210740_P001	Zm00001eb210740_P001	Zm00001eb210740_P001	9	5		22.7686	!	NA		23.5369	22.2103	22.3404	22.9868	22.7686	0.614547	4		NaN	NaN	NaN	NaN		NaN	0		1	1	27.6	0	3.2932		381700	144630	99051	271850	0	0	0	0		0.996883
Zm00001eb095440_P002;Zm00001eb095440_P001;Zm00001eb095440_P005;Zm00001eb308130_P001;Zm00001eb095440_P003;Zm00001eb095440_P004	Zm00001eb095440_P002;Zm00001eb095440_P001;Zm00001eb095440_P005;Zm00001eb308130_P001;Zm00001eb095440_P003;Zm00001eb095440_P004	Zm00001eb095440_P002;Zm00001eb095440_P001;Zm00001eb095440_P005;Zm00001eb308130_P001;Zm00001eb095440_P003;Zm00001eb095440_P004	2	2		22.3455	!	NA		23.0268	21.624	NaN	22.3857	22.3455	0.702292	3		NaN	NaN	NaN	NaN		NaN	0		2	2	4.1	0	3.0811		195250	70171	0	139090	27502	0	30757	19693		1
Zm00001eb221890_P003;Zm00001eb221890_P002;Zm00001eb221890_P001	Zm00001eb221890_P003;Zm00001eb221890_P002;Zm00001eb221890_P001	Zm00001eb221890_P003;Zm00001eb221890_P002;Zm00001eb221890_P001	2	3		22.0007	!	NA		21.7602	22.2378	22.0041	NaN	22.0007	0.238813	3		NaN	NaN	NaN	NaN		NaN	0		2	2	14.4	0.00042301	2.6913		201910	267180	142200	0	0	0	0	0		0.995686
Zm00001eb363240_P002;Zm00001eb363240_P001;Zm00001eb363240_P003	Zm00001eb363240_P002;Zm00001eb363240_P001;Zm00001eb363240_P003	Zm00001eb363240_P002;Zm00001eb363240_P001;Zm00001eb363240_P003	1	1		21.5052	!	NA		21.431	21.5992	21.1779	21.8128	21.5052	0.268395	4		NaN	NaN	NaN	NaN		NaN	0		1	1	8.1	0.0065109	1.9441		328500	394190	137570	413520	0	0	0	0		0.988569
Zm00001eb170330_P001	Zm00001eb170330_P001	Zm00001eb170330_P001	1	3		21.0258	!	NA		NaN	20.7051	21.7529	20.6193	21.0258	0.631185	3		NaN	NaN	NaN	NaN		NaN	0		1	1	11.3	0.0016373	2.4937		0	211080	273090	218240	0	0	0	0		0.998082
Zm00001eb216400_P002;Zm00001eb216400_P001	Zm00001eb216400_P002;Zm00001eb216400_P001	Zm00001eb216400_P002;Zm00001eb216400_P001	1	2		20.5323	!	NA		NaN	20.4159	20.1515	21.0294	20.5323	0.450353	3		NaN	NaN	NaN	NaN		NaN	0		1	1	0.6	0.0031571	2.2019		0	15279	6628.1	21740	0	0	0	0		0.996085
Zm00001eb045960_P004;Zm00001eb045960_P001;Zm00001eb045960_P003;Zm00001eb045960_P002	Zm00001eb045960_P004;Zm00001eb045960_P001;Zm00001eb045960_P003;Zm00001eb045960_P002	Zm00001eb045960_P004;Zm00001eb045960_P001;Zm00001eb045960_P003;Zm00001eb045960_P002	1	2		2.07068		1		NaN	NaN	NaN	21.5321	21.5321	NaN	1		18.8795	NaN	19.772	19.7327	19.4614	0.504336	3		1	1	1.5	0.0079576	1.882		0	0	0	85532	12768	0	60938	33689		1
Zm00001eb252570_P002;Zm00001eb252570_P004;Zm00001eb252570_P003;Zm00001eb252570_P001	Zm00001eb252570_P002;Zm00001eb252570_P004;Zm00001eb252570_P003;Zm00001eb252570_P001	Zm00001eb252570_P002;Zm00001eb252570_P004;Zm00001eb252570_P003;Zm00001eb252570_P001	2	3		1.52237		0.0755698		NaN	24.0802	23.7515	23.5497	23.7938	0.267757	3		23.3434	NaN	22.2728	21.1981	22.2714	1.07263	3		1	1	13.3	0	5.2861		0	1067600	532010	1083900	944410	0	488700	105150		1
Zm00001eb267030_P001;Zm00001eb267030_P004;Zm00001eb267030_P003;Zm00001eb267030_P002	Zm00001eb267030_P001;Zm00001eb267030_P004;Zm00001eb267030_P003;Zm00001eb267030_P002	Zm00001eb267030_P001;Zm00001eb267030_P004;Zm00001eb267030_P003;Zm00001eb267030_P002	1	3		1.3213		0.00527148		NaN	22.1104	21.9507	21.2018	21.7543	0.485105	3		20.2597	20.8037	20.4233	20.2453	20.433	0.26	4		1	1	18.6	0	3.5321		0	897690	502900	524730	345700	350270	556850	275800		0.879077
Zm00001eb431990_P001	Zm00001eb431990_P001	Zm00001eb431990_P001	3	11		1.31679		0.0924098		25.2631	25.4955	25.6777	25.2213	25.4144	0.213	4		23.3163	24.7144	22.755	25.6048	24.0976	1.29936	4		3	2	33.8	0	45.706		7150300	6993000	2646600	4355600	3919400	3548400	2929400	7124400		1
Zm00001eb153500_P001;Zm00001eb370860_P001;Zm00001eb153500_P002	Zm00001eb153500_P001;Zm00001eb370860_P001;Zm00001eb153500_P002	Zm00001eb153500_P001;Zm00001eb370860_P001;Zm00001eb153500_P002	2	3		1.30389		1		NaN	NaN	NaN	22.1748	22.1748	NaN	1		22.0822	NaN	20.7984	19.7321	20.8709	1.17675	3		2	2	19.8	0	5.1317		0	0	0	1050500	1038800	0	854770	164690		0.999685
Zm00001eb260140_P002	Zm00001eb260140_P002	Zm00001eb260140_P002	1	12		1.16146		0.102387		25.3851	25.0284	27.2234	25.0307	25.6669	1.05113	4		24.7182	25.0102	24.6422	23.6512	24.5055	0.591191	4		1	1	22.7	0	28.935		6919600	3399400	15078000	3736300	4913500	3828600	6461100	1979000		1
Zm00001eb289210_P001	Zm00001eb289210_P001	Zm00001eb289210_P001	1	5		1.04182		0.090896		21.1992	21.6287	21.9305	21.8911	21.6624	0.336586	4		20.3016	19.8752	NaN	21.6848	20.6206	0.946023	3		1	1	8.5	0.00044425	2.9829		308150	394400	304260	519110	210450	90467	0	383590		1
Zm00001eb294250_P002;Zm00001eb294250_P003;Zm00001eb294250_P004;Zm00001eb294250_P001	Zm00001eb294250_P002;Zm00001eb294250_P003;Zm00001eb294250_P004;Zm00001eb294250_P001	Zm00001eb294250_P002;Zm00001eb294250_P003;Zm00001eb294250_P004;Zm00001eb294250_P001	9	5		0.995466		0.276189		22.342	22.0952	NaN	22.4953	22.3108	0.201848	3		22.2271	19.2875	21.7301	22.0166	21.3154	1.36712	4		1	1	33.8	0	3.1703		309780	248110	0	359260	314530	24094	415240	219800		1
Zm00001eb301680_P004;Zm00001eb301680_P005	Zm00001eb301680_P004;Zm00001eb301680_P005	Zm00001eb301680_P004;Zm00001eb301680_P005	1	4		0.970356		1		23.7704	NaN	NaN	NaN	23.7704	NaN	1		23.9813	22.5328	21.8861	NaN	22.8001	1.07285	3		1	1	11.9	0	8.4167		1859200	0	0	0	2365800	531260	766830	0		0.992115
Zm00001eb175120_P001	Zm00001eb175120_P001	Zm00001eb175120_P001	1	3		0.933662		0.411486		25.997	24.5486	NaN	NaN	25.2728	1.02417	2		22.5099	24.9477	25.0735	24.8253	24.3391	1.22364	4		1	1	1.3	0.0065259	1.976		1429000	675760	0	0	118810	692900	1147200	563950		1
Zm00001eb115870_P003;Zm00001eb115870_P002;Zm00001eb115870_P001	Zm00001eb115870_P003;Zm00001eb115870_P002;Zm00001eb115870_P001	Zm00001eb115870_P003;Zm00001eb115870_P002;Zm00001eb115870_P001	7	4		0.930742		0.723646		24.7951	NaN	25.2976	18.6985	22.9304	3.67355	3		19.4361	22.6166	25.9063	20.0395	21.9996	2.94712	4		2	2	8.3	0	5.3526		1498700	0	733940	22600	183200	991260	2664700	79320		1
Zm00001eb258210_P003;Zm00001eb258210_P002;Zm00001eb258210_P001;Zm00001eb258210_P004	Zm00001eb258210_P003;Zm00001eb258210_P002;Zm00001eb258210_P001;Zm00001eb258210_P004	Zm00001eb258210_P003;Zm00001eb258210_P002;Zm00001eb258210_P001;Zm00001eb258210_P004	1	9		0.884916		0.403852		22.6497	22.7487	22.2957	23.4464	22.7851	0.481867	4		22.5797	19.0538	22.8274	23.1399	21.9002	1.91138	4		1	1	6.6	0	3.1621		619400	510140	256470	890030	526170	91502	1056900	614400		1
Zm00001eb433980_P002;Zm00001eb433980_P001	Zm00001eb433980_P002;Zm00001eb433980_P001	Zm00001eb433980_P002;Zm00001eb433980_P001	4	1		0.849453		0.134552		19.7207	20.1958	19.8109	21.3855	20.2782	0.766417	4		19.2545	NaN	19.255	19.7769	19.4288	0.301473	3		1	1	5.5	0.0043002	2.1165		15728	28881	10601	36686	9061.4	0	12558	15116		1
Zm00001eb085230_P001;Zm00001eb421200_P001	Zm00001eb085230_P001;Zm00001eb421200_P001	Zm00001eb085230_P001;Zm00001eb421200_P001	1	7		0.842243		0.0392928		21.9608	22.1287	22.2111	22.2569	22.1394	0.130338	4		21.0649	21.4824	20.5808	22.0603	21.2971	0.628194	4		1	1	9.9	0	4.0721		618740	660580	437700	792220	365620	299270	361980	589350		0.990458
Zm00001eb300250_P006;Zm00001eb300250_P005	Zm00001eb300250_P006;Zm00001eb300250_P005	Zm00001eb300250_P006;Zm00001eb300250_P005	1	2		0.826704		0.0445142		20.6194	21.3898	NaN	21.4268	21.1453	0.455826	3		20.541	20.1868	20.2281	NaN	20.3186	0.19371	3		1	1	2.8	0.0020408	2.4668		100780	126720	0	142670	102130	43309	102160	0		1
Zm00001eb218530_P004;Zm00001eb218530_P002;Zm00001eb218530_P003;Zm00001eb218530_P001	Zm00001eb218530_P004;Zm00001eb218530_P002;Zm00001eb218530_P003;Zm00001eb218530_P001	Zm00001eb218530_P004;Zm00001eb218530_P002;Zm00001eb218530_P003;Zm00001eb218530_P001	2	4		0.797571		0.280384		NaN	22.4645	21.0676	22.6999	22.0773	0.8823	3		20.5641	21.3837	21.8914	NaN	21.2797	0.669714	3		1	1	12.4	0	3.4486		0	306590	84585	396050	101090	102780	330210	0		1
Zm00001eb163530_P003;Zm00001eb163530_P002;Zm00001eb163530_P001;Zm00001eb196100_P005;Zm00001eb196100_P007;Zm00001eb196100_P006;Zm00001eb196100_P004;Zm00001eb196100_P002;Zm00001eb196100_P003;Zm00001eb196100_P001	Zm00001eb163530_P003;Zm00001eb163530_P002;Zm00001eb163530_P001;Zm00001eb196100_P005;Zm00001eb196100_P007;Zm00001eb196100_P006;Zm00001eb196100_P004;Zm00001eb196100_P002;Zm00001eb196100_P003;Zm00001eb196100_P001	Zm00001eb163530_P003;Zm00001eb163530_P002;Zm00001eb163530_P001;Zm00001eb196100_P005;Zm00001eb196100_P007;Zm00001eb196100_P006;Zm00001eb196100_P004;Zm00001eb196100_P002;Zm00001eb196100_P003;Zm00001eb196100_P001	4	4		0.783913		0.0344201		22.0633	22.4133	23.1366	NaN	22.5378	0.547382	3		21.7852	21.8865	21.641	21.7026	21.7538	0.106387	4		4	4	10.7	0	5.2721		161870	251790	171490	0	127140	121570	312200	91680		0.956612
Zm00001eb357160_P001	Zm00001eb357160_P001	Zm00001eb357160_P001	1	2		0.78124		0.175104		NaN	20.418	19.4969	20.4465	20.1205	0.540182	3		18.6283	NaN	19.7647	19.6247	19.3392	0.619681	3		1	1	3.9	0.0050388	2.049		0	76576	31650	85701	23713	0	107040	54032		1
Zm00001eb004760_P002	Zm00001eb004760_P002	Zm00001eb004760_P002	1	4		0.755224		0.0845207		20.6721	20.9887	NaN	21.2305	20.9638	0.280012	3		20.3681	19.4947	20.8134	20.1579	20.2085	0.54874	4		1	1	3	0	3.0848		104190	123310	0	159990	111200	31981	174960	74957		1
Zm00001eb039560_P001;Zm00001eb039560_P002	Zm00001eb039560_P001;Zm00001eb039560_P002	Zm00001eb039560_P001;Zm00001eb039560_P002	2	4		0.750628		0.0355368		24.2804	23.8559	23.9861	23.3442	23.8667	0.390929	4		23.0962	NaN	22.8684	23.3835	23.116	0.258124	3		2	2	11.8	0	6.0823		2055900	1231300	744000	865920	742250	0	877820	147910		0.984186
Zm00001eb409090_P001	Zm00001eb409090_P001	Zm00001eb409090_P001	2	13		0.75037		0.118576		23.921	23.9901	25.0601	24.1467	24.2795	0.52893	4		23.641	23.8836	22.6056	23.9862	23.5291	0.632432	4		2	2	36.4	0	14.574		1677400	2014300	2348000	1920400	1541500	1261700	1269000	1738500		1
Zm00001eb249250_P002;Zm00001eb249250_P001	Zm00001eb249250_P002;Zm00001eb249250_P001	Zm00001eb249250_P002;Zm00001eb249250_P001	1	1		0.746067		1		22.6746	NaN	22.2973	22.2837	22.4185	0.221846	3		NaN	NaN	21.6725	NaN	21.6725	NaN	1		1	1	6.3	0.0027756	2.2441		396470	0	228320	392890	0	0	245840	0		0.994096
Zm00001eb091570_P001	Zm00001eb091570_P001	Zm00001eb091570_P001	2	5		0.735573		0.240917		20.678	20.8506	20.4249	21.3823	20.8339	0.405204	4		19.0033	19.3856	21.019	20.9856	20.0984	1.05549	4		1	1	5.7	0.00042937	2.7733		50330	53910	33183	85518	18803	15838	97075	55378		1
Zm00001eb355980_P001	Zm00001eb355980_P001	Zm00001eb355980_P001	3	11		0.725803		0.0179115		23.0784	23.971	23.1272	23.4276	23.4011	0.410124	4		22.4654	22.8992	22.7274	22.6089	22.6753	0.183785	4		3	3	60.3	0	15.223		1649200	3850300	1014600	2863700	2110100	981550	2756600	1058900		0.83776
Zm00001eb242440_P001;Zm00001eb242440_P002	Zm00001eb242440_P001;Zm00001eb242440_P002	Zm00001eb242440_P001;Zm00001eb242440_P002	2	14		0.697216		0.267377		24.7573	24.2411	23.7173	23.9635	24.1698	0.446317	4		24.1344	23.4413	22.0023	24.3124	23.4726	1.04975	4		2	1	8.3	0	4.3347		2882700	2018100	1080500	1862200	2449500	968580	888030	2030000		1
Zm00001eb105550_P002;Zm00001eb105550_P001;Zm00001eb322040_P001	Zm00001eb105550_P002;Zm00001eb105550_P001;Zm00001eb322040_P001	Zm00001eb105550_P002;Zm00001eb105550_P001;Zm00001eb322040_P001	3	16		0.69644		0.0858826		26.8332	26.1795	25.5811	26.0412	26.1587	0.517278	4		25.3969	25.7081	24.8735	25.8707	25.4623	0.439003	4		3	3	37.8	0	115.98		9667000	7747900	2788900	5018800	5315400	3819900	4648000	4563800		1
Zm00001eb009310_P003;Zm00001eb009310_P001;Zm00001eb009310_P002	Zm00001eb009310_P003;Zm00001eb009310_P001;Zm00001eb009310_P002	Zm00001eb009310_P003;Zm00001eb009310_P001;Zm00001eb009310_P002	2	2		0.692017		0.0130126		23.1743	22.5863	NaN	22.4821	22.7476	0.373261	3		22.1076	22.0683	22.0734	21.9728	22.0555	0.0578438	4		2	2	3.6	0.0024223	2.3915		243580	26109	0	217480	160820	73605	185410	91972		0.816216
Zm00001eb411300_P001;Zm00001eb411300_P003;Zm00001eb411300_P002	Zm00001eb411300_P001;Zm00001eb411300_P003;Zm00001eb411300_P002	Zm00001eb411300_P001;Zm00001eb411300_P003;Zm00001eb411300_P002	3	4		0.68861		0.0130497		24.3946	24.2031	24.4212	24.6553	24.4185	0.185369	4		24.1026	23.5111	23.3644	23.9416	23.7299	0.348908	4		3	3	13.7	0	7.6994		1719100	1284600	786460	1917400	2270000	668250	1344000	872100		0.794737
Zm00001eb384230_P001;Zm00001eb384230_P002	Zm00001eb384230_P001;Zm00001eb384230_P002	Zm00001eb384230_P001;Zm00001eb384230_P002	1	1		0.681744		0.0516973		20.0651	19.9383	19.7795	20.734	20.1292	0.419754	4		NaN	19.4346	19.2452	19.6627	19.4475	0.209037	3		1	1	0.7	0.0042802	2.0735		21658	17264	8668.4	22834	0	6089	10582	11020		1
Zm00001eb088350_P001	Zm00001eb088350_P001;Zm00001eb088350_P002	Zm00001eb088350_P001	3	11		0.679453		0.00744479		23.5466	23.5505	24.0334	23.5881	23.6796	0.236564	4		22.8894	23.3281	22.747	23.0363	23.0002	0.248488	4		3	3	27.9	0	17.115		700190	504130	701840	784940	412170	459580	423580	460970		0.883789
Zm00001eb234150_P001	Zm00001eb234150_P001	Zm00001eb234150_P001	1	6		0.678602		0.134941		22.5023	22.2376	21.888	22.9276	22.3889	0.438505	4		21.651	21.1648	NaN	22.3151	21.7103	0.577445	3		1	1	5.5	0	5.892		415640	328800	161480	582050	253310	110830	0	324550		1
Zm00001eb055650_P001	Zm00001eb055650_P001	Zm00001eb055650_P001	3	3		0.678473		0.0630167		21.8577	21.7348	NaN	NaN	21.7963	0.0868643	2		20.8653	21.0918	20.8927	21.6214	21.1178	0.350589	4		1	1	7.8	0	3.4391		126410	94877	0	0	60081	41969	78899	82046		1
Zm00001eb308830_P004;Zm00001eb308830_P001;Zm00001eb308830_P003;Zm00001eb308830_P002	Zm00001eb308830_P004;Zm00001eb308830_P001;Zm00001eb308830_P003;Zm00001eb308830_P002	Zm00001eb308830_P004;Zm00001eb308830_P001;Zm00001eb308830_P003;Zm00001eb308830_P002	3	9		0.672436		0.382188		23.8441	23.495	22.7401	23.7027	23.4455	0.491649	4		23.5669	20.771	23.3024	23.4519	22.773	1.33909	4		3	3	22.2	0	6.3929		546210	687780	317430	1777700	1509200	457150	2227600	1265400		1
Zm00001eb220180_P001	Zm00001eb220180_P001	Zm00001eb220180_P001	1	1		0.664602		0.10501		20.8991	22.0366	20.996	20.9624	21.2235	0.543552	4		20.6729	20.6795	20.3244	NaN	20.5589	0.203117	3		1	1	3.4	0	4.8056		88443	132540	60169	100690	71070	43959	60720	0		1
Zm00001eb369170_P001	Zm00001eb369170_P001	Zm00001eb369170_P001	2	9		0.64938		0.0264056		26.2586	25.8607	25.7349	25.6976	25.888	0.256762	4		25.358	25.6977	24.9323	24.9663	25.2386	0.361966	4		2	2	6.4	0	15.578		3281000	2850100	1651600	2795800	2324900	1836900	2415200	1456700		0.906686
Zm00001eb090910_P001	Zm00001eb090910_P001	Zm00001eb090910_P001	1	8		0.645756		0.127786		24.2313	24.6377	24.6981	23.2634	24.2076	0.662719	4		23.7765	23.1908	23.8528	23.4274	23.5619	0.309006	4		1	1	12.6	0	3.9146		5970700	7520500	4907600	3183200	4789700	1956100	6993800	3040500		1
Zm00001eb433750_P002;Zm00001eb433750_P001;Zm00001eb066190_P003	Zm00001eb433750_P002;Zm00001eb433750_P001;Zm00001eb066190_P003	Zm00001eb433750_P002;Zm00001eb433750_P001;Zm00001eb066190_P003	11	10		0.645378		0.0477992		22.2575	22.7154	22.928	22.5694	22.6176	0.281608	4		21.6448	21.548	22.2975	22.3985	21.9722	0.437677	4		2	2	35.9	0	4.0381		181630	234990	76769	234000	151540	40087	339520	176380		1
Zm00001eb286340_P001;Zm00001eb286340_P002	Zm00001eb286340_P001;Zm00001eb286340_P002	Zm00001eb286340_P001;Zm00001eb286340_P002	1	7		0.636375		0.0568175		22.1335	21.7928	NaN	NaN	21.9631	0.240894	2		21.2004	21.7438	21.2731	21.0898	21.3268	0.288034	4		1	1	1.8	0	5.7074		107290	80520	0	0	61786	55186	89991	46272		1
Zm00001eb172070_P002;Zm00001eb172070_P001	Zm00001eb172070_P002;Zm00001eb172070_P001	Zm00001eb172070_P002;Zm00001eb172070_P001	3	6		0.628387		0.14332		23.4385	22.5398	24.2683	22.981	23.3069	0.738508	4		22.8381	22.5887	22.6551	22.632	22.6785	0.109936	4		3	3	16.6	0	7.9242		590540	458790	465060	601440	764540	327580	1010400	405690		1
Zm00001eb316410_P001;Zm00001eb316410_P002	Zm00001eb316410_P001;Zm00001eb316410_P002	Zm00001eb316410_P001;Zm00001eb316410_P002	40	5		0.624435		0.229324		23.4925	NaN	NaN	24.0066	23.7496	0.363495	2		22.4101	23.1147	23.7413	23.2344	23.1251	0.548616	4		3	3	58.2	0	4.8448		254950	96228	73820	510200	212090	180830	411010	240870		1
Zm00001eb260760_P001;Zm00001eb230220_P001	Zm00001eb260760_P001;Zm00001eb230220_P001	Zm00001eb260760_P001;Zm00001eb230220_P001	1	1		0.618395		0.295573		21.6568	NaN	22.4455	20.8204	21.6409	0.812639	3		20.6446	21.3734	NaN	21.0496	21.0225	0.36516	3		1	1	12.1	0.0027966	2.3053		548950	0	306020	179550	148340	249700	0	210300		1
Zm00001eb227760_P001	Zm00001eb227760_P001	Zm00001eb227760_P001	1	8		0.611181		0.20688		22.5731	22.2928	22.7013	22.3965	22.4909	0.181813	4		22.1059	22.2837	20.6353	22.4941	21.8797	0.844665	4		1	1	5.4	0	4.0496		567520	444100	368890	523630	451380	312910	225560	477650		1
Zm00001eb071050_P001;Zm00001eb430720_P001	Zm00001eb071050_P001;Zm00001eb430720_P001	Zm00001eb071050_P001;Zm00001eb430720_P001	2	9		0.608444		0.0937598		24.6073	23.8287	24.5692	24.2361	24.3103	0.361787	4		23.1221	24.1727	23.4685	24.0444	23.7019	0.493125	4		2	2	27.6	0	11.009		2649600	1573700	1569300	2122400	1641100	1354800	2469500	1819000		1
Zm00001eb218560_P004;Zm00001eb218560_P003;Zm00001eb218560_P001;Zm00001eb218560_P002	Zm00001eb218560_P004;Zm00001eb218560_P003;Zm00001eb218560_P001;Zm00001eb218560_P002	Zm00001eb218560_P004;Zm00001eb218560_P003;Zm00001eb218560_P001;Zm00001eb218560_P002	6	6		0.605228		0.273291		20.5957	21.3244	22.5816	21.1989	21.4251	0.833993	4		20.6043	20.3426	20.7068	21.6259	20.8199	0.558779	4		2	2	26.3	0.0031558	2.2006		76499	100150	205480	189870	167060	41765	193640	115460		1
Zm00001eb334790_P001	Zm00001eb334790_P001	Zm00001eb334790_P001	1	4		0.603058		0.287125		20.6837	21.6231	20.7748	21.979	21.2652	0.636696	4		19.7071	20.2678	21.3889	21.2845	20.6621	0.813021	4		1	1	1.5	0	3.3574		54423	66171	13450	91257	29805	13088	100050	52152		1
Zm00001eb179170_P001;Zm00001eb179170_P007;Zm00001eb179170_P006;Zm00001eb179170_P005;Zm00001eb179170_P002;Zm00001eb179170_P003	Zm00001eb179170_P001;Zm00001eb179170_P007;Zm00001eb179170_P006;Zm00001eb179170_P005;Zm00001eb179170_P002;Zm00001eb179170_P003;Zm00001eb179170_P004	Zm00001eb179170_P001;Zm00001eb179170_P007;Zm00001eb179170_P006;Zm00001eb179170_P005;Zm00001eb179170_P002;Zm00001eb179170_P003	5	11		0.600471		0.0233491		23.1024	23.3485	23.5267	23.3707	23.3371	0.175382	4		22.3804	22.9172	22.5029	23.1459	22.7366	0.356666	4		5	5	15.6	0	8.7431		271590	254500	163780	347410	51424	101790	440190	191990		0.86925
Zm00001eb154710_P001;Zm00001eb154710_P002;Zm00001eb154710_P003	Zm00001eb154710_P001;Zm00001eb154710_P002;Zm00001eb154710_P003	Zm00001eb154710_P001;Zm00001eb154710_P002;Zm00001eb154710_P003	11	14		0.598022		0.202888		22.7126	22.9257	22.7138	23.4671	22.9548	0.355928	4		21.9006	21.5495	22.8107	23.1663	22.3568	0.757423	4		3	3	41	0	8.6616		424370	529420	173860	596310	310830	59142	755460	496180		1
Zm00001eb073490_P001	Zm00001eb073490_P001	Zm00001eb073490_P001	5	9		0.595842		0.146434		22.4793	23.0147	22.9554	23.0151	22.8661	0.25939	4		21.6911	21.7036	22.7514	22.9352	22.2703	0.665854	4		5	5	22.4	0	7.3063		514840	190430	207540	414500	210260	140580	347360	175760		1
Zm00001eb119910_P001	Zm00001eb119910_P001	Zm00001eb119910_P001	1	4		0.594784		0.131092		21.8513	21.3727	21.9189	NaN	21.7143	0.297777	3		21.2204	21.5157	20.6225	NaN	21.1195	0.45506	3		1	1	5.4	0.00042571	2.7246		160860	109710	100260	0	114220	96844	100930	0		1
Zm00001eb212840_P002;Zm00001eb212840_P003;Zm00001eb212840_P001	Zm00001eb212840_P002;Zm00001eb212840_P003;Zm00001eb212840_P001	Zm00001eb212840_P002;Zm00001eb212840_P003;Zm00001eb212840_P001	1	14		0.594734		0.104022		25.2674	24.3095	25.1531	25.5445	25.0686	0.532087	4		24.659	24.176	24.2311	24.8295	24.4739	0.320613	4		1	1	13.8	0	13.63		8358400	5690400	4592500	13694000	12114000	5070800	10013000	9693600		1
Zm00001eb184850_P001	Zm00001eb184850_P001	Zm00001eb184850_P001	7	10		0.594088		0.0651158		23.0191	22.5916	23.5695	22.9178	23.0245	0.406566	4		22.7886	22.6351	22.0804	22.2175	22.4304	0.335668	4		3	3	19.2	0	9.84		275070	289080	268420	360940	314310	246860	279950	241120		1
Zm00001eb434270_P001	Zm00001eb434270_P001	Zm00001eb434270_P001	12	11		0.591959		0.28757		23.4988	23.7604	23.2275	23.2557	23.4356	0.248442	4		21.4429	23.2825	22.9462	23.7029	22.8436	0.983801	4		3	3	42.8	0	6.1355		386630	263150	348500	488880	185390	275500	953360	367960		1
Zm00001eb341650_P001;Zm00001eb131790_P003;Zm00001eb341650_P002;Zm00001eb131790_P001;Zm00001eb131790_P002	Zm00001eb341650_P001;Zm00001eb131790_P003;Zm00001eb341650_P002;Zm00001eb131790_P001;Zm00001eb131790_P002	Zm00001eb341650_P001;Zm00001eb131790_P003;Zm00001eb341650_P002;Zm00001eb131790_P001;Zm00001eb131790_P002	1	4		0.585392		0.0332518		21.3796	NaN	NaN	21.2939	21.3368	0.0605768	2		20.804	20.5249	20.9254	NaN	20.7514	0.205349	3		1	1	1.8	0.0068598	1.9101		51698	0	0	50802	38139	19264	57456	0		0.961366
Zm00001eb279780_P002;Zm00001eb279780_P004;Zm00001eb279780_P003	Zm00001eb279780_P002;Zm00001eb279780_P004;Zm00001eb279780_P003	Zm00001eb279780_P002;Zm00001eb279780_P004;Zm00001eb279780_P003	3	10		0.578888		0.196856		23.6176	23.5755	22.9971	23.834	23.5061	0.357735	4		22.9199	22.0693	23.8151	22.9044	22.9272	0.712955	4		3	3	11.6	0	9.2251		345750	739850	151860	942310	222200	162600	1320200	562480		1
Zm00001eb020600_P001	Zm00001eb020600_P001	Zm00001eb020600_P001	2	7		0.578173		0.0189029		23.782	23.8334	24.032	24.091	23.9346	0.149967	4		23.6057	23.0372	23.6751	23.1077	23.3564	0.330364	4		2	2	5.6	0	3.3542		1514100	1497100	1076400	1957300	1473700	657740	1355500	845790		0.839472
Zm00001eb069420_P002;Zm00001eb069420_P003;Zm00001eb069420_P001	Zm00001eb069420_P002;Zm00001eb069420_P003;Zm00001eb069420_P001	Zm00001eb069420_P002;Zm00001eb069420_P003;Zm00001eb069420_P001	6	4		0.575384		0.199217		21.8898	22.7382	23.3762	23.316	22.8301	0.689663	4		22.4419	22.7082	22.0687	21.8001	22.2547	0.400816	4		1	1	8.4	0	3.3647		68744	136250	148210	223190	121940	94635	137280	66532		1
Zm00001eb351120_P001;Zm00001eb351120_P002	Zm00001eb351120_P001;Zm00001eb351120_P002	Zm00001eb351120_P001;Zm00001eb351120_P002	2	3		0.574989		0.0635956		23.3945	23.2866	23.2674	NaN	23.3162	0.0685305	3		23.0003	NaN	22.4821	NaN	22.7412	0.366375	2		2	2	36.9	0	6.212		1456200	1336700	889180	0	994610	0	1009400	0		1
Zm00001eb303910_P001;Zm00001eb211780_P004;Zm00001eb211780_P001;Zm00001eb094940_P003;Zm00001eb094940_P002;Zm00001eb094940_P001;Zm00001eb351420_P002;Zm00001eb351420_P001;Zm00001eb289730_P004;Zm00001eb289730_P001;Zm00001eb062530_P002;Zm00001eb062530_P001;Zm00	Zm00001eb303910_P001;Zm00001eb211780_P004;Zm00001eb211780_P001;Zm00001eb094940_P003;Zm00001eb094940_P002;Zm00001eb094940_P001;Zm00001eb351420_P002;Zm00001eb351420_P001;Zm00001eb289730_P004;Zm00001eb289730_P001;Zm00001eb062530_P002;Zm00001eb062530_P001;Zm00001eb094950_P001;Zm00001eb019960_P001;Zm00001eb211780_P003;Zm00001eb289730_P002;Zm00001eb289730_P003;Zm00001eb055500_P001;Zm00001eb372300_P001	Zm00001eb303910_P001;Zm00001eb211780_P004;Zm00001eb211780_P001;Zm00001eb094940_P003;Zm00001eb094940_P002;Zm00001eb094940_P001;Zm00001eb351420_P002;Zm00001eb351420_P001;Zm00001eb289730_P004;Zm00001eb289730_P001;Zm00001eb062530_P002;Zm00001eb062530_P001;Zm00001eb094950_P001;Zm00001eb019960_P001;Zm00001eb211780_P003;Zm00001eb289730_P002;Zm00001eb289730_P003;Zm00001eb055500_P001	4	17		0.57444		0.00215303		25.3095	25.1316	25.1398	25.575	25.289	0.20757	4		24.673	24.6178	24.7987	24.7686	24.7145	0.0838606	4		3	3	20.1	0	13.108		2455700	2435400	1680200	2833500	1665900	925360	2217400	1602400		0.638857
Zm00001eb096490_P006;Zm00001eb096390_P001;Zm00001eb096490_P002;Zm00001eb096490_P005;Zm00001eb096490_P004;Zm00001eb096490_P003;Zm00001eb096490_P001;Zm00001eb096400_P003;Zm00001eb096400_P002	Zm00001eb096490_P006;Zm00001eb096390_P001;Zm00001eb096490_P002;Zm00001eb096490_P005;Zm00001eb096490_P004;Zm00001eb096490_P003;Zm00001eb096490_P001;Zm00001eb096400_P003;Zm00001eb096400_P002	Zm00001eb096490_P006;Zm00001eb096390_P001;Zm00001eb096490_P002;Zm00001eb096490_P005;Zm00001eb096490_P004;Zm00001eb096490_P003;Zm00001eb096490_P001;Zm00001eb096400_P003;Zm00001eb096400_P002	4	16		0.569891		0.0594239		24.0107	23.8428	24.1769	24.5644	24.1487	0.308896	4		24.0061	23.5063	23.0957	23.7071	23.5788	0.381942	4		4	4	17.6	0	13.212		912710	762710	551480	1275700	1030200	369880	707260	540660		1
Zm00001eb351330_P003;Zm00001eb351330_P002;Zm00001eb351330_P001;Zm00001eb289680_P004;Zm00001eb289680_P003;Zm00001eb289680_P002;Zm00001eb289680_P001	Zm00001eb351330_P003;Zm00001eb351330_P002;Zm00001eb351330_P001;Zm00001eb289680_P004;Zm00001eb289680_P003;Zm00001eb289680_P002;Zm00001eb289680_P001	Zm00001eb351330_P003;Zm00001eb351330_P002;Zm00001eb351330_P001;Zm00001eb289680_P004;Zm00001eb289680_P003;Zm00001eb289680_P002;Zm00001eb289680_P001	3	9		0.56551		0.344363		23.3664	22.9079	22.2979	23.8541	23.1065	0.663263	4		23.5786	22.0709	22.9151	21.5995	22.541	0.880182	4		3	3	18	0	5.6343		2511200	1698700	438080	3283000	1794900	211110	1848200	754310		1
Zm00001eb400220_P001	Zm00001eb400220_P001	Zm00001eb400220_P001	4	8		0.563675		0.0955964		23.8035	24.4991	24.0525	24.5844	24.2349	0.370267	4		24.0487	23.7484	23.0478	23.8399	23.6712	0.434171	4		1	1	23.3	0	4.5014		665810	1024700	470560	1192900	867640	431830	600450	607040		1
Zm00001eb231230_P002;Zm00001eb209010_P003;Zm00001eb209010_P001;Zm00001eb231230_P001	Zm00001eb231230_P002;Zm00001eb209010_P003;Zm00001eb209010_P001;Zm00001eb231230_P001	Zm00001eb231230_P002;Zm00001eb209010_P003;Zm00001eb209010_P001;Zm00001eb231230_P001	1	3		0.560163		0.0980332		NaN	21.914	NaN	22.3283	22.1212	0.292928	2		21.3404	21.8152	21.5275	NaN	21.561	0.239172	3		1	1	3.8	0	3.6361		0	102020	0	149190	77457	73622	125040	0		1
Zm00001eb304540_P001	Zm00001eb304540_P001	Zm00001eb304540_P001	7	42		0.558029		0.0636909		27.0001	26.8294	27.2961	26.8272	26.9882	0.220634	4		26.6315	26.9542	26.0925	26.0426	26.4302	0.439433	4		7	7	51	0	146.19		16010000	16093000	15345000	10327000	9682400	9280200	10239000	5785100		1
Zm00001eb120100_P001	Zm00001eb120100_P001	Zm00001eb120100_P001	1	7		0.55567		0.045551		22.923	NaN	NaN	23.1639	23.0434	0.170351	2		22.3139	22.4577	22.6917	NaN	22.4878	0.190687	3		1	1	2.4	0.00043197	2.8215		344420	0	0	424440	248280	168110	446770	0		1
Zm00001eb406450_P001	Zm00001eb406450_P001	Zm00001eb406450_P001	10	15		0.548403		0.083993		25.0266	24.8374	25.1803	24.6931	24.9344	0.213387	4		23.7184	24.3883	24.859	24.5781	24.386	0.485245	4		4	4	29.2	0	24.305		1086700	1044800	906370	769810	360000	451840	1675500	784400		1
Zm00001eb427310_P003;Zm00001eb427310_P001;Zm00001eb427300_P002;Zm00001eb427300_P003;Zm00001eb427310_P002	Zm00001eb427310_P003;Zm00001eb427310_P001;Zm00001eb427300_P002;Zm00001eb427300_P003;Zm00001eb427310_P002;Zm00001eb427300_P001	Zm00001eb427310_P003;Zm00001eb427310_P001;Zm00001eb427300_P002;Zm00001eb427300_P003;Zm00001eb427310_P002	3	3		0.545143		0.0359511		21.8505	22.1278	22.6371	22.5484	22.2909	0.368199	4		21.8336	21.9399	21.5946	21.6151	21.7458	0.168666	4		2	2	10.2	0	5.0278		235630	344880	140640	299150	293440	160030	297530	157390		0.973045
Zm00001eb049960_P002;Zm00001eb049960_P001	Zm00001eb049960_P002;Zm00001eb049960_P001;Zm00001eb327030_P001	Zm00001eb049960_P002;Zm00001eb049960_P001	8	14		0.540451		0.602957		24.0517	24.7815	25.7022	23.0124	24.3869	1.13834	4		23.8882	23.3472	25.9982	22.1524	23.8465	1.60734	4		8	2	34.3	0	44.079		789400	1096400	1485100	259620	1186800	140330	2775000	59028		1
Zm00001eb160200_P002;Zm00001eb160200_P001	Zm00001eb160200_P002;Zm00001eb160200_P001	Zm00001eb160200_P002;Zm00001eb160200_P001	3	8		0.538345		0.272653		23.8005	23.1273	23.236	22.5944	23.1895	0.494447	4		23.0431	23.1921	21.5642	22.8055	22.6512	0.741969	4		3	3	8.3	0	7.6908		249300	263380	114460	204720	136750	172800	80566	62171		1
Zm00001eb255550_P002;Zm00001eb255550_P001;Zm00001eb193840_P004;Zm00001eb193840_P002;Zm00001eb193840_P003;Zm00001eb193840_P001	Zm00001eb255550_P002;Zm00001eb255550_P001;Zm00001eb193840_P004;Zm00001eb193840_P002;Zm00001eb193840_P003;Zm00001eb193840_P001	Zm00001eb255550_P002;Zm00001eb255550_P001;Zm00001eb193840_P004;Zm00001eb193840_P002;Zm00001eb193840_P003;Zm00001eb193840_P001	1	5		0.536259		0.0492622		20.8294	21.0175	NaN	21.2716	21.0395	0.221917	3		20.5908	20.1952	20.3451	20.882	20.5032	0.300555	4		1	1	4.2	0.0012458	2.5788		105060	113740	0	148850	97898	44375	114350	103640		1
Zm00001eb164380_P001	Zm00001eb164380_P001	Zm00001eb164380_P001	4	4		0.536121		0.152587		21.7041	22.3074	21.1141	22.3265	21.863	0.576911	4		21.3241	21.4725	21.6133	20.8977	21.3269	0.309533	4		1	1	9.5	0	3.118		122350	200380	44591	196420	98893	70220	175950	62198		1
Zm00001eb324240_P001	Zm00001eb324240_P001	Zm00001eb324240_P001	1	4		0.532398		0.442477		21.6066	21.6869	NaN	22.9109	22.0681	0.731005	3		NaN	21.8483	20.6276	22.1313	21.5357	0.799056	3		1	1	13.8	0	3.2387		304280	305730	0	958960	0	242440	193660	389180		1
Zm00001eb043690_P003;Zm00001eb220370_P001;Zm00001eb043690_P002;Zm00001eb043690_P001;Zm00001eb075310_P002;Zm00001eb075310_P001	Zm00001eb043690_P003;Zm00001eb220370_P001;Zm00001eb043690_P002;Zm00001eb043690_P001;Zm00001eb075310_P002;Zm00001eb075310_P001	Zm00001eb043690_P003;Zm00001eb220370_P001;Zm00001eb043690_P002;Zm00001eb043690_P001;Zm00001eb075310_P002;Zm00001eb075310_P001	2	1		0.527891		1		NaN	21.6208	21.6407	21.8901	21.7172	0.15005	3		NaN	NaN	NaN	21.1893	21.1893	NaN	1		2	2	6.1	0	4.4458		96838	173160	108820	211010	0	0	147980	38989		1
Zm00001eb401580_P001;Zm00001eb006400_P001	Zm00001eb401580_P001;Zm00001eb006400_P001	Zm00001eb401580_P001;Zm00001eb006400_P001	2	5		0.527603		0.0539297		23.1201	23.0099	23.1005	23.2158	23.1116	0.0844287	4		22.2327	22.2765	22.6605	23.1662	22.584	0.433116	4		2	2	23.2	0	5.7049		1495000	1201200	1119300	1739600	1560900	796470	1686800	1176200		1
Zm00001eb113600_P002;Zm00001eb113600_P001	Zm00001eb113600_P002;Zm00001eb113600_P001	Zm00001eb113600_P002;Zm00001eb113600_P001	6	15		0.522476		0.109741		23.451	23.7426	23.0124	24.0031	23.5523	0.424714	4		23.405	22.5917	23.2269	22.8956	23.0298	0.360321	4		6	6	10.6	0	13.839		279260	378820	152320	676730	335470	105890	315150	179450		1
Zm00001eb344700_P002;Zm00001eb297070_P001;Zm00001eb344700_P001;Zm00001eb297070_P003;Zm00001eb297070_P004;Zm00001eb297070_P002	Zm00001eb344700_P002;Zm00001eb297070_P001;Zm00001eb344700_P001;Zm00001eb297070_P003;Zm00001eb297070_P004;Zm00001eb297070_P002	Zm00001eb344700_P002;Zm00001eb297070_P001;Zm00001eb344700_P001;Zm00001eb297070_P003;Zm00001eb297070_P004;Zm00001eb297070_P002	1	1		0.521799		0.260854		19.235	19.5064	NaN	20.7043	19.8152	0.781832	3		19.1938	18.9603	19.4203	19.5993	19.2934	0.277204	4		1	1	1.5	0.0057937	2.0189		32599	45136	0	77509	33855	15012	64185	48022		1
Zm00001eb230510_P001;Zm00001eb208430_P001;Zm00001eb230510_P002	Zm00001eb230510_P001;Zm00001eb208430_P001;Zm00001eb230510_P002	Zm00001eb230510_P001;Zm00001eb208430_P001;Zm00001eb230510_P002	3	10		0.516617		0.304256		22.0702	22.3773	23.7594	23.0937	22.8252	0.75617	4		22.0374	22.6503	21.7118	22.8346	22.3085	0.523782	4		3	3	13.4	0	9.4706		352600	266050	551950	479660	450350	287010	707600	456470		1
Zm00001eb104420_P001	Zm00001eb104420_P001;Zm00001eb320780_P001	Zm00001eb104420_P001	3	8		0.516251		1		21.3312	21.5026	NaN	22.0135	21.6158	0.354975	3		NaN	NaN	NaN	21.0995	21.0995	NaN	1		3	3	7.5	0	6.5803		130760	60462	0	210300	0	0	0	92247		1
Zm00001eb442130_P001;Zm00001eb437740_P001;Zm00001eb437080_P001;Zm00001eb435130_P001;Zm00001eb412340_P001	Zm00001eb442130_P001;Zm00001eb437740_P001;Zm00001eb437080_P001;Zm00001eb435130_P001;Zm00001eb412340_P001;Zm00001eb009520_P001	Zm00001eb442130_P001;Zm00001eb437740_P001;Zm00001eb437080_P001;Zm00001eb435130_P001;Zm00001eb412340_P001	5	17		0.512075		0.0525526		24.4433	24.5013	24.5251	24.9787	24.6121	0.246812	4		24.2204	23.6289	24.1009	24.4499	24.1	0.345874	4		5	5	25	0	19.89		3140500	2104900	868950	3512800	3212500	1203700	3282200	2752400		1
Zm00001eb317910_P001;Zm00001eb102550_P001;Zm00001eb102550_P002	Zm00001eb317910_P001;Zm00001eb102550_P001;Zm00001eb102550_P002	Zm00001eb317910_P001;Zm00001eb102550_P001;Zm00001eb102550_P002	5	3		0.507399		0.228694		21.4862	21.9125	21.752	21.9775	21.7821	0.218827	4		20.6113	20.6836	21.8942	21.9096	21.2747	0.724881	4		2	2	16.6	0	9.6803		274120	195760	105620	228100	91556	44582	496020	182070		1
Zm00001eb250750_P001	Zm00001eb250750_P001	Zm00001eb250750_P001	2	9		0.50511		0.162588		22.14	22.4427	22.1966	22.7008	22.37	0.256703	4		21.3901	21.6012	21.7634	22.705	21.8649	0.580508	4		2	2	33.3	0	6.5731		963300	926910	489080	1216300	727560	400250	927400	1039900		1
Zm00001eb149490_P001	Zm00001eb149490_P001	Zm00001eb149490_P001	3	9		0.502535		0.121851		23.5462	23.8034	23.1919	24.0988	23.6601	0.385224	4		23.452	22.7026	22.9354	23.5403	23.1576	0.403948	4		3	3	29.3	0	8.6026		1659000	1605500	881730	2190300	1566200	611340	1574100	1583500		1
Zm00001eb355990_P001	Zm00001eb355990_P001	Zm00001eb355990_P001	2	5		0.502411		0.0998931		23.671	24.3776	23.7812	24.0389	23.9672	0.314084	4		23.2388	23.9102	23.0144	23.6956	23.4648	0.410529	4		2	2	39.7	0	5.8955		2749200	5042900	1667600	4265900	2976500	2279200	2370100	3062000		1
Zm00001eb325580_P001;Zm00001eb325580_P002;Zm00001eb107710_P001	Zm00001eb325580_P001;Zm00001eb325580_P002;Zm00001eb107710_P001	Zm00001eb325580_P001;Zm00001eb325580_P002;Zm00001eb107710_P001	1	1		0.501385		0.0484327		NaN	20.8694	20.3882	NaN	20.6288	0.340313	2		20.264	19.9419	20.1492	20.1546	20.1274	0.134496	4		1	1	4.1	0.00043706	2.8937		0	93291	54467	0	84763	33243	100120	58901		1
Zm00001eb004050_P003;Zm00001eb004050_P002;Zm00001eb004050_P004;Zm00001eb004050_P005;Zm00001eb004050_P001;Zm00001eb004050_P006	Zm00001eb004050_P003;Zm00001eb004050_P002;Zm00001eb004050_P004;Zm00001eb004050_P005;Zm00001eb004050_P001;Zm00001eb004050_P006	Zm00001eb004050_P003;Zm00001eb004050_P002;Zm00001eb004050_P004;Zm00001eb004050_P005;Zm00001eb004050_P001;Zm00001eb004050_P006	2	7		0.500528		0.478932		22.2109	22.4622	24.6899	22.3686	22.9329	1.17593	4		21.821	23.0523	21.9979	22.8584	22.4324	0.613277	4		2	2	22.9	0	5.0054		636650	587530	1653100	764830	458810	665030	747550	879410		1
Zm00001eb165120_P002;Zm00001eb165080_P001;Zm00001eb165140_P001;Zm00001eb165100_P001	Zm00001eb165120_P002;Zm00001eb165080_P001;Zm00001eb165140_P001;Zm00001eb165100_P001	Zm00001eb165120_P002;Zm00001eb165080_P001;Zm00001eb165140_P001;Zm00001eb165100_P001	2	11		0.492661		0.0587399		23.6388	24.2862	23.5267	23.7858	23.8094	0.335106	4		23.2691	23.2716	NaN	23.4094	23.3167	0.0802768	3		2	2	34.7	0	4.5405		1776400	3276500	1303600	5124500	1519700	2128900	0	2902700		1
Zm00001eb054040_P001;Zm00001eb054040_P002	Zm00001eb054040_P001;Zm00001eb054040_P002	Zm00001eb054040_P001;Zm00001eb054040_P002	48	319		0.488588		0.000758981		29.6706	29.4696	29.6968	29.825	29.6655	0.147007	4		29.2459	29.1482	29.1299	29.1836	29.1769	0.051082	4		48	42	63.3	0	323.31		14846000	14188000	11519000	19260000	12986000	7262400	13972000	8761500		0.317
Zm00001eb177670_P001;Zm00001eb177670_P003;Zm00001eb177670_P002	Zm00001eb177670_P001;Zm00001eb177670_P003;Zm00001eb177670_P002	Zm00001eb177670_P001;Zm00001eb177670_P003;Zm00001eb177670_P002	3	9		0.486755		0.136245		22.7076	22.8488	22.7516	23.6306	22.9846	0.434643	4		22.4945	22.9908	22.3787	22.1275	22.4979	0.362598	4		3	3	7.3	0	12.198		154050	198390	112730	231530	96744	151800	313370	99824		1
Zm00001eb257930_P001	Zm00001eb257930_P001	Zm00001eb257930_P001	4	10		0.486015		0.160983		22.5912	22.6704	23.6999	22.7817	22.9358	0.515324	4		22.903	22.396	22.3601	22.1401	22.4498	0.322611	4		4	4	6.1	0	10.002		160700	255700	311010	199020	344700	147170	330380	167550		1
Zm00001eb355850_P005;Zm00001eb355850_P004;Zm00001eb355850_P003;Zm00001eb355850_P002;Zm00001eb355850_P001	Zm00001eb355850_P005;Zm00001eb355850_P004;Zm00001eb355850_P003;Zm00001eb355850_P002;Zm00001eb355850_P001	Zm00001eb355850_P005;Zm00001eb355850_P004;Zm00001eb355850_P003;Zm00001eb355850_P002;Zm00001eb355850_P001	3	16		0.484064		0.0882548		24.0278	24.3714	24.1224	25.0135	24.3838	0.444095	4		24.0936	23.676	23.9021	23.9271	23.8997	0.171687	4		3	3	22.1	0	42.818		608490	1058300	495380	1389800	1069600	519610	1398300	725130		1
Zm00001eb170690_P002;Zm00001eb042750_P001;Zm00001eb170690_P001;Zm00001eb042750_P003;Zm00001eb042750_P002;Zm00001eb170690_P003	Zm00001eb170690_P002;Zm00001eb042750_P001;Zm00001eb170690_P001;Zm00001eb042750_P003;Zm00001eb042750_P002;Zm00001eb170690_P003	Zm00001eb170690_P002;Zm00001eb042750_P001;Zm00001eb170690_P001;Zm00001eb042750_P003;Zm00001eb042750_P002;Zm00001eb170690_P003	3	6		0.48225		0.0805464		23.6658	24.178	NaN	NaN	23.9219	0.36217	2		23.595	23.1785	23.4923	23.4928	23.4396	0.180703	4		3	3	28.9	0	23.321		794790	1626400	0	0	1782900	308420	2665700	678440		1
Zm00001eb089660_P002;Zm00001eb418980_P002;Zm00001eb418980_P006;Zm00001eb418980_P001;Zm00001eb089660_P003;Zm00001eb089660_P001;Zm00001eb418980_P004;Zm00001eb418980_P005	Zm00001eb089660_P002;Zm00001eb418980_P002;Zm00001eb418980_P006;Zm00001eb418980_P001;Zm00001eb089660_P003;Zm00001eb089660_P001;Zm00001eb418980_P004;Zm00001eb418980_P005	Zm00001eb089660_P002;Zm00001eb418980_P002;Zm00001eb418980_P006;Zm00001eb418980_P001;Zm00001eb089660_P003;Zm00001eb089660_P001;Zm00001eb418980_P004;Zm00001eb418980_P005	2	9		0.481102		0.151545		22.4564	22.8092	23.4051	23.5504	23.0553	0.512078	4		22.8001	22.8317	22.2677	22.3972	22.5742	0.284362	4		2	2	10.9	0	5.284		273650	603790	508630	868020	398300	241790	334730	237710		1
Zm00001eb214380_P003;Zm00001eb214380_P005;Zm00001eb214380_P004;Zm00001eb214380_P002;Zm00001eb214380_P001	Zm00001eb214380_P003;Zm00001eb214380_P005;Zm00001eb214380_P004;Zm00001eb214380_P002;Zm00001eb214380_P001	Zm00001eb214380_P003;Zm00001eb214380_P005;Zm00001eb214380_P004;Zm00001eb214380_P002;Zm00001eb214380_P001	1	7		0.471413		0.179484		21.5999	21.6194	21.3461	21.9347	21.625	0.241076	4		20.6188	20.7075	21.7303	21.5577	21.1536	0.571805	4		1	1	5.3	0.00043422	2.8504		262790	253140	131090	345620	146380	95402	438020	226910		1
Zm00001eb436830_P001	Zm00001eb436830_P001;Zm00001eb418100_P001;Zm00001eb435480_P002;Zm00001eb314280_P001;Zm00001eb437260_P001;Zm00001eb435480_P001;Zm00001eb435270_P001;Zm00001eb271610_P001	Zm00001eb436830_P001	3	5		0.470579		0.206788		22.5499	22.541	22.4839	22.8092	22.596	0.145091	4		22.7481	21.8609	21.3372	22.5555	22.1254	0.64907	4		3	3	2.5	0	7.9806		62837	88851	29373	106120	70638	30108	23160	72367		1
Zm00001eb249940_P001;Zm00001eb074210_P001;Zm00001eb249940_P002;Zm00001eb186900_P001;Zm00001eb249940_P003;Zm00001eb074210_P002;Zm00001eb074210_P005;Zm00001eb074210_P003;Zm00001eb074210_P004	Zm00001eb249940_P001;Zm00001eb074210_P001;Zm00001eb249940_P002;Zm00001eb186900_P001;Zm00001eb249940_P003;Zm00001eb074210_P002;Zm00001eb074210_P005;Zm00001eb074210_P003;Zm00001eb074210_P004	Zm00001eb249940_P001;Zm00001eb074210_P001;Zm00001eb249940_P002;Zm00001eb186900_P001;Zm00001eb249940_P003;Zm00001eb074210_P002;Zm00001eb074210_P005;Zm00001eb074210_P003;Zm00001eb074210_P004	2	23		0.469334		0.247035		24.8122	26.1053	26.4125	25.9694	25.8249	0.700118	4		25.085	25.598	25.4176	25.3214	25.3555	0.213665	4		2	2	16	0	73.088		3178400	6692400	5531300	6491800	3571800	3945800	6824700	3646400		1
Zm00001eb307650_P001;Zm00001eb307650_P002	Zm00001eb307650_P001;Zm00001eb307650_P002	Zm00001eb307650_P001;Zm00001eb307650_P002	5	27		0.460089		0.352657		24.8863	24.2492	24.6971	25.3205	24.7883	0.444155	4		25.4403	23.7498	24.3756	23.7469	24.3282	0.798231	4		5	5	35.1	0	15.648		2856000	1564400	1189700	4138100	3860500	904520	3650900	1296100		1
Zm00001eb009090_P001;Zm00001eb009090_P002	Zm00001eb009090_P001;Zm00001eb009090_P002	Zm00001eb009090_P001;Zm00001eb009090_P002	4	12		0.458929		0.0734285		23.5418	24.0235	23.8528	23.4404	23.7146	0.270552	4		23.2598	22.9462	23.7055	23.1113	23.2557	0.326054	4		3	3	19.6	0	12.658		898670	1213600	267790	1168900	390800	182080	1578400	773890		1
Zm00001eb381130_P004;Zm00001eb381130_P002;Zm00001eb381130_P001	Zm00001eb381130_P004;Zm00001eb381130_P002;Zm00001eb381130_P001	Zm00001eb381130_P004;Zm00001eb381130_P002;Zm00001eb381130_P001	1	3		0.455391		1		20.6928	NaN	NaN	NaN	20.6929	NaN	1		NaN	20.3736	20.1153	20.2235	20.2375	0.129715	3		1	1	4.7	0	3.193		146720	0	0	0	0	92746	146510	99388		0.987392
Zm00001eb086880_P002;Zm00001eb086880_P001	Zm00001eb086880_P002;Zm00001eb086880_P001	Zm00001eb086880_P002;Zm00001eb086880_P001	8	9		0.454584		0.253882		23.1587	23.1956	24.338	22.9305	23.4057	0.632494	4		23.2484	22.8651	23.1914	22.4994	22.9511	0.34524	4		1	1	20.9	0	5.9822		345740	356730	308600	328300	461680	192760	356900	215910		1
Zm00001eb046840_P003;Zm00001eb046840_P002;Zm00001eb046840_P001	Zm00001eb046840_P003;Zm00001eb046840_P002;Zm00001eb046840_P001	Zm00001eb046840_P003;Zm00001eb046840_P002;Zm00001eb046840_P001	3	7		0.449003		0.432273		22.1374	22.2871	21.3655	22.4973	22.0718	0.493459	4		20.5786	NaN	22.1961	22.0938	21.6228	0.905735	3		3	3	5.8	0	4.8219		147330	156260	20854	211040	20037	61795	217930	129940		1
Zm00001eb096060_P002;Zm00001eb096060_P001;Zm00001eb096060_P003	Zm00001eb096060_P002;Zm00001eb096060_P001;Zm00001eb096060_P003;Zm00001eb096060_P004	Zm00001eb096060_P002;Zm00001eb096060_P001;Zm00001eb096060_P003	8	15		0.447208		0.231779		24.4191	24.5023	24.723	24.528	24.5431	0.128597	4		23.1808	24.0779	24.4329	24.692	24.0959	0.65998	4		8	8	36.4	0	39.346		701370	1119600	932490	919480	351380	554670	1345200	865320		1
Zm00001eb212470_P002;Zm00001eb212470_P001	Zm00001eb212470_P002;Zm00001eb212470_P001	Zm00001eb212470_P002;Zm00001eb212470_P001	9	18		0.446909		0.0241743		25.6353	25.6653	25.5338	25.8409	25.6688	0.127769	4		25.5515	25.2274	24.8908	25.2179	25.2219	0.26974	4		2	1	33.2	0	13.851		3481500	3000600	2167000	4197300	3390800	1655400	3223200	2231400		0.859582
Zm00001eb306380_P001;Zm00001eb306380_P002;Zm00001eb306380_P003	Zm00001eb306380_P001;Zm00001eb306380_P002;Zm00001eb306380_P003	Zm00001eb306380_P001;Zm00001eb306380_P002;Zm00001eb306380_P003	4	41		0.440706		0.0177174		26.6937	26.9106	26.682	26.7459	26.758	0.10541	4		26.4284	26.6192	26.1018	26.1199	26.3173	0.250914	4		4	3	28.3	0	104.13		13239000	12144000	7315000	12861000	10628000	6303200	12821000	7950600		0.847592
Zm00001eb337800_P005;Zm00001eb337800_P004;Zm00001eb337800_P002;Zm00001eb337800_P001;Zm00001eb337800_P003;Zm00001eb121810_P001	Zm00001eb337800_P005;Zm00001eb337800_P004;Zm00001eb337800_P002;Zm00001eb337800_P001;Zm00001eb337800_P003;Zm00001eb121810_P001	Zm00001eb337800_P005;Zm00001eb337800_P004;Zm00001eb337800_P002;Zm00001eb337800_P001;Zm00001eb337800_P003;Zm00001eb121810_P001	3	5		0.439632		0.139378		22.6876	22.9437	22.2087	22.5501	22.5975	0.30627	4		22.7516	21.8643	21.8771	22.1386	22.1579	0.415489	4		3	3	7.2	0	5.0446		172080	211600	81482	153180	181780	68968	193780	119520		1
Zm00001eb124020_P003;Zm00001eb124020_P002;Zm00001eb124020_P005	Zm00001eb124020_P003;Zm00001eb124020_P002;Zm00001eb124020_P005;Zm00001eb124020_P004;Zm00001eb124020_P001	Zm00001eb124020_P003;Zm00001eb124020_P002;Zm00001eb124020_P005	3	5		0.438227		0.145301		23.4705	22.8765	23.2558	22.5376	23.0351	0.412665	4		22.4984	22.9589	22.2036	22.7265	22.5969	0.322597	4		3	3	11.7	0	4.6908		318980	139260	153670	270230	198560	171220	335700	252100		1
Zm00001eb185340_P002;Zm00001eb185340_P003;Zm00001eb185340_P004;Zm00001eb247890_P001;Zm00001eb185340_P005;Zm00001eb185340_P001;Zm00001eb247890_P002	Zm00001eb185340_P002;Zm00001eb185340_P003;Zm00001eb185340_P004;Zm00001eb247890_P001;Zm00001eb185340_P005;Zm00001eb185340_P001;Zm00001eb247890_P002	Zm00001eb185340_P002;Zm00001eb185340_P003;Zm00001eb185340_P004;Zm00001eb247890_P001;Zm00001eb185340_P005;Zm00001eb185340_P001;Zm00001eb247890_P002	1	1		0.437944		0.239973		19.7246	20.209	20.1605	21.2347	20.3322	0.639889	4		19.8634	20.0491	19.6176	20.047	19.8943	0.203974	4		1	1	1.2	0.0016347	2.477		10228	19023	11132	27933	13631	10808	13427	14216		1
Zm00001eb040310_P001	Zm00001eb040310_P001	Zm00001eb040310_P001	5	16		0.436895		0.354282		24.3271	23.2095	23.8384	24.0969	23.868	0.482243	4		23.8005	22.3857	23.5256	24.0125	23.4311	0.724829	4		5	2	20.8	0	17.505		218680	87153	504480	1180000	978690	92872	815760	373270		1
Zm00001eb420610_P006;Zm00001eb420610_P005;Zm00001eb420610_P004;Zm00001eb420610_P001;Zm00001eb420610_P002;Zm00001eb420610_P003	Zm00001eb420610_P006;Zm00001eb420610_P005;Zm00001eb420610_P004;Zm00001eb420610_P001;Zm00001eb420610_P002;Zm00001eb420610_P003	Zm00001eb420610_P006;Zm00001eb420610_P005;Zm00001eb420610_P004;Zm00001eb420610_P001;Zm00001eb420610_P002;Zm00001eb420610_P003	1	4		0.435381		0.0832429		NaN	22.4606	21.6989	21.8648	22.0081	0.40056	3		21.4923	21.561	21.7101	21.5275	21.5727	0.0957735	4		1	1	9.6	0	4.4735		0	307090	120290	222970	185930	120940	292460	150450		1
Zm00001eb360100_P006;Zm00001eb360100_P002;Zm00001eb360100_P001;Zm00001eb360100_P003;Zm00001eb360100_P004;Zm00001eb360100_P005	Zm00001eb360100_P006;Zm00001eb360100_P002;Zm00001eb360100_P001;Zm00001eb360100_P003;Zm00001eb360100_P004;Zm00001eb360100_P005	Zm00001eb360100_P006;Zm00001eb360100_P002;Zm00001eb360100_P001;Zm00001eb360100_P003;Zm00001eb360100_P004;Zm00001eb360100_P005	2	4		0.435236		0.277167		21.7993	22.1251	21.8159	22.2991	22.0098	0.24416	4		21.0385	20.9856	21.8672	22.407	21.5746	0.686275	4		2	2	10.7	0	6.6871		288670	167700	169160	439360	178220	51642	334780	324040		1
Zm00001eb372220_P005;Zm00001eb372220_P003;Zm00001eb372220_P002;Zm00001eb372220_P001;Zm00001eb279760_P001;Zm00001eb372220_P004;Zm00001eb279760_P002	Zm00001eb372220_P005;Zm00001eb372220_P003;Zm00001eb372220_P002;Zm00001eb372220_P001;Zm00001eb279760_P001;Zm00001eb372220_P004;Zm00001eb279760_P002	Zm00001eb372220_P005;Zm00001eb372220_P003;Zm00001eb372220_P002;Zm00001eb372220_P001;Zm00001eb279760_P001;Zm00001eb372220_P004;Zm00001eb279760_P002	1	6		0.432535		0.356658		21.0184	20.8819	20.8241	21.0394	20.9409	0.104627	4		NaN	19.5481	20.7237	21.2534	20.5084	0.872804	3		1	1	5.9	0.0046602	2.0612		148600	128470	77243	157240	0	36140	184470	155490		1
Zm00001eb327790_P006;Zm00001eb327790_P005;Zm00001eb327790_P003;Zm00001eb327790_P001;Zm00001eb327790_P002;Zm00001eb327790_P007	Zm00001eb327790_P006;Zm00001eb327790_P005;Zm00001eb327790_P003;Zm00001eb327790_P001;Zm00001eb327790_P002;Zm00001eb327790_P007;Zm00001eb327790_P004	Zm00001eb327790_P006;Zm00001eb327790_P005;Zm00001eb327790_P003;Zm00001eb327790_P001;Zm00001eb327790_P002;Zm00001eb327790_P007	11	5		0.432209		0.194233		22.4913	22.7011	23.0767	23.1296	22.8497	0.30573	4		22.2942	21.8062	22.5495	23.02	22.4175	0.506393	4		2	2	35.9	0	3.7868		571160	570110	388920	875620	625440	258530	858440	664920		1
Zm00001eb327210_P001;Zm00001eb327210_P002;Zm00001eb108910_P001	Zm00001eb327210_P001;Zm00001eb327210_P002;Zm00001eb108910_P001	Zm00001eb327210_P001;Zm00001eb327210_P002;Zm00001eb108910_P001	2	12		0.431364		0.0668748		24.4405	24.5543	24.2003	24.1706	24.3414	0.186386	4		23.8944	24.3343	23.905	23.5065	23.91	0.338176	4		2	2	20.7	0	24.215		1489800	1549700	616850	1059500	922470	936220	1595300	570050		1
Zm00001eb165220_P001	Zm00001eb165220_P001	Zm00001eb165220_P001	1	7		0.424437		0.337433		23.9214	23.8872	23.5819	23.8402	23.8077	0.154168	4		23.4153	23.8808	22.2439	23.9929	23.3832	0.79969	4		1	1	13.6	0.0061562	1.9976		2408300	2235000	1132000	2374000	1864500	1577800	1146400	2249800		1
Zm00001eb318150_P002;Zm00001eb318150_P001	Zm00001eb318150_P002;Zm00001eb318150_P001	Zm00001eb318150_P002;Zm00001eb318150_P001	2	3		0.422951		1		21.024	21.1445	20.8418	NaN	21.0034	0.152377	3		NaN	NaN	NaN	20.5805	20.5805	NaN	1		2	2	3.4	0	3.9133		117180	118130	57672	0	0	0	0	74749		0.99172
Zm00001eb068370_P001;Zm00001eb068370_P002;Zm00001eb068370_P004;Zm00001eb068370_P003	Zm00001eb068370_P001;Zm00001eb068370_P002;Zm00001eb068370_P004;Zm00001eb068370_P003	Zm00001eb068370_P001;Zm00001eb068370_P002;Zm00001eb068370_P004;Zm00001eb068370_P003	1	2		0.420553		1		20.9068	21.2871	20.666	21.2821	21.0355	0.303992	4		NaN	NaN	20.615	NaN	20.615	NaN	1		1	1	6.1	0.0012526	2.6049		181560	230490	75621	251620	0	0	225830	0		1
Zm00001eb413300_P001	Zm00001eb413300_P001	Zm00001eb413300_P001	11	35		0.41864		0.261781		24.7803	25.4827	26.2218	25.3413	25.4566	0.593541	4		25.465	24.904	25.0796	24.703	25.0379	0.323633	4		11	11	28.7	0	43.499		638040	1596200	1840900	1506600	1382300	442010	1551300	378530		1
Zm00001eb018990_P001;Zm00001eb422440_P001;Zm00001eb422190_P001;Zm00001eb378250_P001;Zm00001eb376150_P001;Zm00001eb271240_P001;Zm00001eb269650_P001;Zm00001eb244680_P006;Zm00001eb244680_P005;Zm00001eb244680_P004;Zm00001eb244680_P003;Zm00001eb244680_P002;Zm00	Zm00001eb018990_P001;Zm00001eb422440_P001;Zm00001eb422190_P001;Zm00001eb378250_P001;Zm00001eb376150_P001;Zm00001eb271240_P001;Zm00001eb269650_P001;Zm00001eb244680_P006;Zm00001eb244680_P005;Zm00001eb244680_P004;Zm00001eb244680_P003;Zm00001eb244680_P002;Zm00001eb244680_P001;Zm00001eb243130_P001;Zm00001eb181740_P001;Zm00001eb146770_P001;Zm00001eb137500_P001;Zm00001eb123830_P001;Zm00001eb083380_P001;…	Zm00001eb018990_P001;Zm00001eb422440_P001;Zm00001eb422190_P001;Zm00001eb378250_P001;Zm00001eb376150_P001;Zm00001eb271240_P001;Zm00001eb269650_P001;Zm00001eb244680_P006;Zm00001eb244680_P005;Zm00001eb244680_P004;Zm00001eb244680_P003;Zm00001eb244680_P002;Zm00001eb244680_P001;Zm00001eb243130_P001;Zm00001eb181740_P001;Zm00001eb146770_P001;Zm00001eb137500_P001;Zm00001eb123830_P001;Zm00001eb083380_P001;…	2	6		0.417543		0.26293		21.0151	20.8438	21.3269	21.1659	21.0879	0.206606	4		20.0781	20.1889	21.4123	21.0022	20.6704	0.643736	4		2	2	12.4	0.00043668	2.8842		431950	448690	318880	500120	248140	166760	1305500	380600		1
Zm00001eb104730_P002;Zm00001eb104730_P003;Zm00001eb104730_P001	Zm00001eb104730_P002;Zm00001eb104730_P003;Zm00001eb104730_P001;Zm00001eb104720_P001;Zm00001eb104720_P002	Zm00001eb104730_P002;Zm00001eb104730_P003;Zm00001eb104730_P001	4	15		0.416639		0.05277		23.2162	23.2857	23.5484	22.9107	23.2403	0.262175	4		22.635	22.8592	23.1289	22.6713	22.8236	0.226021	4		4	4	20.9	0	9.741		521730	511540	278690	692460	418160	342530	839030	549440		1
Zm00001eb148000_P001	Zm00001eb148000_P001	Zm00001eb148000_P001	2	4		0.416151		0.0379999		21.8235	21.9996	NaN	22.2025	22.0086	0.189666	3		21.518	21.8797	21.5439	21.428	21.5924	0.19783	4		2	2	10.3	0	5.041		224690	277810	0	377320	52368	159460	271100	180710		0.971234
Zm00001eb264660_P002;Zm00001eb264660_P001	Zm00001eb264660_P002;Zm00001eb264660_P001	Zm00001eb264660_P002;Zm00001eb264660_P001	1	5		0.415968		0.520031		22.3194	22.365	21.0676	22.2598	22.0029	0.625073	4		21.7414	20.3925	22.9089	21.3052	21.587	1.04523	4		1	1	6.2	0	3.1524		382550	375220	115210	382780	281760	74446	876520	209840		1
Zm00001eb021240_P002;Zm00001eb021240_P001	Zm00001eb021240_P002;Zm00001eb021240_P001	Zm00001eb021240_P002;Zm00001eb021240_P001	3	4		0.413754		0.174571		22.3605	22.5883	21.8282	22.3263	22.2758	0.320288	4		21.3357	21.6937	22.2873	22.1315	21.862	0.431603	4		3	3	3.3	0	3.9534		77955	87799	41519	77721	42452	38484	96079	61859		1
Zm00001eb301640_P001;Zm00001eb116850_P003;Zm00001eb116850_P002;Zm00001eb116850_P001;Zm00001eb116830_P001	Zm00001eb301640_P001;Zm00001eb116850_P003;Zm00001eb116850_P002;Zm00001eb116850_P001;Zm00001eb116830_P001	Zm00001eb301640_P001;Zm00001eb116850_P003;Zm00001eb116850_P002;Zm00001eb116850_P001;Zm00001eb116830_P001	4	29		0.413071		0.199396		26.8987	26.3913	26.3921	27.23	26.728	0.411258	4		26.8608	25.9218	26.3199	26.1574	26.315	0.398877	4		4	4	54.2	0	42.756		16817000	10514000	6014700	22475000	20649000	7233900	18700000	8407400		1
Zm00001eb377750_P001;Zm00001eb377750_P002	Zm00001eb377750_P001;Zm00001eb377750_P002	Zm00001eb377750_P001;Zm00001eb377750_P002	5	21		0.412483		0.254844		23.8412	23.7769	24.2388	23.637	23.8735	0.258034	4		23.9411	23.5017	22.6002	23.801	23.461	0.602392	4		5	5	15.7	0	13.605		773970	995690	651290	1062800	1313600	308380	422780	726680		1
Zm00001eb136630_P003;Zm00001eb136630_P002	Zm00001eb136630_P003;Zm00001eb136630_P002	Zm00001eb136630_P003;Zm00001eb136630_P002	4	8		0.412279		0.320035		23.9356	23.869	24.5432	24.2683	24.154	0.31276	4		24.0237	22.7973	24.4278	23.7183	23.7418	0.693473	4		4	3	35.3	0	13.948		4160200	1661100	3691000	3598600	3070500	1711800	3854600	1282100		1
Zm00001eb309980_P001;Zm00001eb309980_P002	Zm00001eb309980_P001;Zm00001eb309980_P002	Zm00001eb309980_P001;Zm00001eb309980_P002	2	11		0.411848		0.211076		23.533	23.9465	24.4227	24.1334	24.0089	0.372842	4		23.7835	23.0534	24.1129	23.4383	23.597	0.455202	4		2	2	8.3	0	5.2957		792740	953730	876960	1202400	850160	314120	1699300	541190		1
Zm00001eb084890_P001	Zm00001eb084890_P001;Zm00001eb157760_P002;Zm00001eb157760_P003;Zm00001eb157760_P001;Zm00001eb122590_P001;Zm00001eb021370_P001;Zm00001eb021370_P002;Zm00001eb084420_P005;Zm00001eb084420_P001;Zm00001eb084420_P006	Zm00001eb084890_P001	65	20		0.410599		0.180237		24.0991	24.0803	24.1426	24.2198	24.1354	0.0619964	4		23.2128	23.3074	24.1979	24.1812	23.7248	0.538033	4		4	3	63	0	20.277		356280	321480	202640	414120	205510	144310	538910	328540		1
Zm00001eb037640_P001	Zm00001eb037640_P001;Zm00001eb177410_P001	Zm00001eb037640_P001	8	30		0.410444		0.0418336		24.9622	25.0371	24.9504	25.3613	25.0777	0.192885	4		24.5443	24.5869	25.0429	24.495	24.6673	0.253219	4		8	8	34.2	0	30.01		1418200	1706600	596390	2616800	1653600	1065600	2083200	722240		1
Zm00001eb440980_P001;Zm00001eb437200_P001;Zm00001eb435670_P001;Zm00001eb435210_P001;Zm00001eb435030_P001;Zm00001eb039200_P001;Zm00001eb435410_P001;Zm00001eb039120_P001;Zm00001eb039090_P001	Zm00001eb440980_P001;Zm00001eb437200_P001;Zm00001eb435670_P001;Zm00001eb435210_P001;Zm00001eb435030_P001;Zm00001eb039200_P001;Zm00001eb435410_P001;Zm00001eb039120_P001;Zm00001eb039090_P001;Zm00001eb133180_P001	Zm00001eb440980_P001;Zm00001eb437200_P001;Zm00001eb435670_P001;Zm00001eb435210_P001;Zm00001eb435030_P001;Zm00001eb039200_P001;Zm00001eb435410_P001;Zm00001eb039120_P001;Zm00001eb039090_P001	4	13		0.410187		0.0362904		24.3564	24.1955	24.2508	24.2164	24.2548	0.0714848	4		23.4697	23.7674	23.981	24.1602	23.8446	0.297053	4		4	4	34.8	0	30.03		1679400	1257300	1533200	1343900	1113900	1197600	762110	1357300		0.971461
Zm00001eb279650_P004;Zm00001eb279650_P003;Zm00001eb279650_P002;Zm00001eb279650_P001	Zm00001eb279650_P004;Zm00001eb279650_P003;Zm00001eb279650_P002;Zm00001eb279650_P001	Zm00001eb279650_P004;Zm00001eb279650_P003;Zm00001eb279650_P002;Zm00001eb279650_P001	2	4		0.409597		0.196681		22.3059	22.0792	21.3258	22.3554	22.0166	0.475941	4		21.9202	21.3074	21.3912	21.8091	21.607	0.302887	4		2	2	6.1	0	3.1137		182890	154390	33983	192910	179360	60476	90563	116370		1
Zm00001eb412930_P001;Zm00001eb412930_P005;Zm00001eb412930_P004;Zm00001eb412930_P003;Zm00001eb412930_P002	Zm00001eb412930_P001;Zm00001eb412930_P005;Zm00001eb412930_P004;Zm00001eb412930_P003;Zm00001eb412930_P002	Zm00001eb412930_P001;Zm00001eb412930_P005;Zm00001eb412930_P004;Zm00001eb412930_P003;Zm00001eb412930_P002	3	2		0.409491		0.297962		21.2608	21.2146	NaN	21.0954	21.1903	0.0853162	3		NaN	21.2097	20.3519	NaN	20.7808	0.606606	2		1	1	20	0.0012448	2.5746		127380	155650	0	111850	0	81397	106890	0		1
Zm00001eb012610_P001	Zm00001eb012610_P001	Zm00001eb012610_P001	2	7		0.40781		0.0544657		21.8199	22.2987	21.8923	22.351	22.0904	0.273055	4		21.7357	21.7804	21.8349	21.3795	21.6826	0.206114	4		2	1	7.5	0	3.633		99276	131470	62081	149590	103310	65088	229700	65040		1
Zm00001eb009870_P002;Zm00001eb009870_P001	Zm00001eb009870_P002;Zm00001eb009870_P001	Zm00001eb009870_P002;Zm00001eb009870_P001	4	16		0.406357		0.117969		24.4406	24.4817	24.7131	24.4343	24.5174	0.132139	4		23.8487	23.945	23.904	24.7466	24.1111	0.425528	4		4	4	19.6	0	17.468		1510300	1263300	1252500	1381500	1342500	398850	1604800	542400		1
Zm00001eb248150_P003;Zm00001eb248150_P002;Zm00001eb248150_P001;Zm00001eb185450_P001	Zm00001eb248150_P003;Zm00001eb248150_P002;Zm00001eb248150_P001;Zm00001eb185450_P001	Zm00001eb248150_P003;Zm00001eb248150_P002;Zm00001eb248150_P001;Zm00001eb185450_P001	6	34		0.404934		0.149377		26.6217	26.8371	27.3824	26.8618	26.9258	0.322945	4		26.6065	26.7132	25.9793	26.7843	26.5208	0.368362	4		6	5	23.8	0	39.947		7201300	8319500	6664800	9130500	9151600	5807000	13779000	7274100		1
Zm00001eb398410_P002;Zm00001eb398410_P001	Zm00001eb398410_P002;Zm00001eb398410_P001	Zm00001eb398410_P002;Zm00001eb398410_P001	3	7		0.40399		0.100257		23.9209	23.8272	24.1277	24.2433	24.0298	0.189813	4		23.9543	23.9177	23.2017	23.4294	23.6258	0.370396	4		3	3	12	0	7.3239		653210	1259000	698320	1229600	648040	818710	554930	386480		1
Zm00001eb246620_P001;Zm00001eb246620_P002	Zm00001eb246620_P001;Zm00001eb246620_P002	Zm00001eb246620_P001;Zm00001eb246620_P002	1	4		0.398716		0.344789		23.3727	23.3871	22.3193	23.6715	23.1876	0.595028	4		22.7722	23.1342	22.0865	23.1628	22.7889	0.500898	4		1	1	3.3	0	3.5408		328710	284410	94200	399320	238380	161980	205240	219080		1
Zm00001eb183170_P002	Zm00001eb183170_P002;Zm00001eb183170_P001	Zm00001eb183170_P002	3	7		0.398661		0.138636		22.0379	22.0175	21.8332	22.2199	22.0271	0.158087	4		21.2207	22.1926	21.3469	21.7535	21.6284	0.439439	4		1	1	15.7	0.00044405	2.9768		326360	305790	168420	386070	203660	244800	307830	238230		1
Zm00001eb176160_P001	Zm00001eb176160_P001	Zm00001eb176160_P001	7	23		0.398153		0.00592977		25.0742	25.3667	25.3052	25.2675	25.2534	0.126263	4		24.9966	24.6548	24.879	24.8906	24.8553	0.143737	4		7	7	29.3	0	55.718		1196900	1418500	885370	1341200	1452800	632630	1451800	1064000		0.8632
Zm00001eb308350_P001;Zm00001eb308350_P002	Zm00001eb308350_P001;Zm00001eb308350_P002	Zm00001eb308350_P001;Zm00001eb308350_P002	2	4		0.396294		0.307417		22.1313	22.3063	22.9715	22.2248	22.4085	0.382101	4		21.351	22.6568	21.6856	22.3554	22.0122	0.599235	4		2	2	0.9	0	7.1738		9276.3	10527	24273	24187	21879	21084	7615.1	11251		1
Zm00001eb061060_P005;Zm00001eb061060_P003;Zm00001eb061060_P001;Zm00001eb061060_P006;Zm00001eb061060_P004;Zm00001eb061060_P008;Zm00001eb061060_P009;Zm00001eb061060_P002;Zm00001eb061060_P007	Zm00001eb061060_P005;Zm00001eb061060_P003;Zm00001eb061060_P001;Zm00001eb061060_P006;Zm00001eb061060_P004;Zm00001eb061060_P008;Zm00001eb061060_P009;Zm00001eb061060_P002;Zm00001eb061060_P007	Zm00001eb061060_P005;Zm00001eb061060_P003;Zm00001eb061060_P001;Zm00001eb061060_P006;Zm00001eb061060_P004;Zm00001eb061060_P008;Zm00001eb061060_P009;Zm00001eb061060_P002;Zm00001eb061060_P007	5	16		0.395054		0.55366		25.0806	23.7104	24.4252	25.426	24.6606	0.757302	4		25.7669	23.8634	23.8183	23.6135	24.2655	1.00681	4		5	5	39.6	0	20.05		10332000	4129000	4766600	23859000	15815000	2397100	10346000	3441300		1
Zm00001eb142440_P001	Zm00001eb142440_P001	Zm00001eb142440_P001	1	7		0.393181		0.273714		22.5057	23.3116	22.3742	23.2555	22.8618	0.490541	4		22.6254	23.0071	22.1318	22.1101	22.4686	0.430722	4		1	1	9.6	0	5.0991		541620	899840	294060	949730	647030	516640	636420	366020		1
Zm00001eb097380_P001;Zm00001eb039190_P001;Zm00001eb435100_P001;Zm00001eb115040_P001;Zm00001eb440780_P001;Zm00001eb439960_P001;Zm00001eb439940_P001;Zm00001eb435640_P001;Zm00001eb434870_P001;Zm00001eb437960_P001	Zm00001eb097380_P001;Zm00001eb039190_P001;Zm00001eb435100_P001;Zm00001eb115040_P001;Zm00001eb440780_P001;Zm00001eb439960_P001;Zm00001eb439940_P001;Zm00001eb435640_P001;Zm00001eb434870_P001;Zm00001eb437960_P001	Zm00001eb097380_P001;Zm00001eb039190_P001;Zm00001eb435100_P001;Zm00001eb115040_P001;Zm00001eb440780_P001;Zm00001eb439960_P001;Zm00001eb439940_P001;Zm00001eb435640_P001;Zm00001eb434870_P001;Zm00001eb437960_P001	8	22		0.393162		0.19351		24.2156	24.4641	25.093	24.3899	24.5407	0.382667	4		23.6354	24.094	24.4531	24.4075	24.1475	0.376857	4		8	8	33.5	0	24.527		1455900	1576500	1422700	1222400	895570	1150400	2362800	1445600		1
Zm00001eb233510_P001	Zm00001eb233510_P001	Zm00001eb233510_P001	2	11		0.390608		0.509209		23.119	22.7453	22.6143	22.9099	22.8471	0.217887	4		22.0721	21.151	23.6868	22.9163	22.4565	1.09194	4		2	2	14.3	0	4.3479		982660	798410	457120	1046200	528220	172360	2246900	911960		1
Zm00001eb335900_P001	Zm00001eb335900_P001	Zm00001eb335900_P001	1	14		0.387218		0.0769143		24.5267	24.2889	24.4917	24.6947	24.5005	0.166564	4		23.9839	23.7187	24.4114	24.3391	24.1133	0.322657	4		1	1	2.7	0	4.2249		1384500	1075300	709340	1579900	994110	498470	1570800	1031900		1
Zm00001eb296870_P004;Zm00001eb296870_P003;Zm00001eb296870_P002;Zm00001eb296870_P001	Zm00001eb296870_P004;Zm00001eb296870_P003;Zm00001eb296870_P002;Zm00001eb296870_P001	Zm00001eb296870_P004;Zm00001eb296870_P003;Zm00001eb296870_P002;Zm00001eb296870_P001	1	1		0.384701		0.653152		22.392	20.6347	19.8126	NaN	20.9464	1.31767	3		NaN	20.5545	20.9559	20.1747	20.5617	0.39062	3		1	1	0.8	0.0050427	2.053		71660	32713	6550	0	0	20756	81819	16177		1
Zm00001eb379490_P007;Zm00001eb379490_P005;Zm00001eb379490_P002;Zm00001eb379490_P004;Zm00001eb379490_P006;Zm00001eb379490_P001;Zm00001eb379490_P003	Zm00001eb379490_P007;Zm00001eb379490_P005;Zm00001eb379490_P002;Zm00001eb379490_P004;Zm00001eb379490_P006;Zm00001eb379490_P001;Zm00001eb379490_P003	Zm00001eb379490_P007;Zm00001eb379490_P005;Zm00001eb379490_P002;Zm00001eb379490_P004;Zm00001eb379490_P006;Zm00001eb379490_P001;Zm00001eb379490_P003	6	5		0.381517		0.062454		22.499	22.0604	22.7849	22.2675	22.4029	0.311318	4		22.0527	21.8495	22.1345	22.0489	22.0214	0.121189	4		2	2	15	0	7.1286		93154	125160	49999	146120	154970	69659	190210	116170		1
Zm00001eb360190_P001	Zm00001eb360190_P001	Zm00001eb360190_P001	10	94		0.381224		0.0624565		28.0559	28.0648	28.5243	28.0614	28.1766	0.231836	4		27.7389	27.8301	27.5161	28.0965	27.7954	0.240187	4		10	10	89.5	0	167.28		71441000	74038000	47501000	69011000	61051000	37476000	43464000	70661000		1
Zm00001eb050280_P001;Zm00001eb050280_P003;Zm00001eb050280_P002	Zm00001eb050280_P001;Zm00001eb050280_P003;Zm00001eb050280_P002;Zm00001eb050280_P004	Zm00001eb050280_P001;Zm00001eb050280_P003;Zm00001eb050280_P002	6	17		0.379749		0.293912		23.7046	23.8821	23.6261	24.0757	23.8221	0.200107	4		22.8223	23.0148	23.7763	24.1562	23.4424	0.629391	4		5	1	22.2	0	15.065		1184700	596820	345540	951320	276630	188830	1181100	1069300		1
Zm00001eb219500_P002;Zm00001eb219500_P001	Zm00001eb219500_P002;Zm00001eb219500_P001	Zm00001eb219500_P002;Zm00001eb219500_P001	9	8		0.379145		0.217109		22.3094	22.1096	NaN	22.5575	22.3255	0.224368	3		21.7829	21.513	22.4946	21.995	21.9464	0.415334	4		2	2	18.6	0	9.462		124310	135260	0	197730	123190	48230	283710	88876		1
Zm00001eb133840_P002;Zm00001eb133840_P004;Zm00001eb133840_P003;Zm00001eb133840_P001	Zm00001eb133840_P002;Zm00001eb133840_P004;Zm00001eb133840_P003;Zm00001eb133840_P001	Zm00001eb133840_P002;Zm00001eb133840_P004;Zm00001eb133840_P003;Zm00001eb133840_P001	1	3		0.379131		0.261489		NaN	22.883	NaN	22.3474	22.6152	0.378719	2		NaN	22.3836	22.381	21.9435	22.236	0.25333	3		1	1	3.7	0.0079515	1.8726		0	554890	0	289780	0	196890	443360	226640		1
Zm00001eb168480_P002;Zm00001eb168480_P001	Zm00001eb168480_P002;Zm00001eb168480_P001	Zm00001eb168480_P002;Zm00001eb168480_P001	3	6		0.37702		0.474195		22.9956	23.0545	24.975	23.7967	23.7054	0.921512	4		22.9036	23.7687	23.3724	23.269	23.3284	0.355796	4		3	3	14.3	0	20.67		499480	450860	581660	668520	447700	304600	513620	305190		1
Zm00001eb400090_P001;Zm00001eb008780_P002;Zm00001eb008780_P001	Zm00001eb400090_P001;Zm00001eb008780_P002;Zm00001eb008780_P001	Zm00001eb400090_P001;Zm00001eb008780_P002;Zm00001eb008780_P001	2	1		0.376091		0.258857		21.234	NaN	NaN	21.8403	21.5372	0.428699	2		20.9736	NaN	21.3716	21.138	21.1611	0.199956	3		2	2	3	0	3.9815		54332	23450	0	76707	53556	10833	91837	39499		1
Zm00001eb299790_P002;Zm00001eb299790_P001	Zm00001eb299790_P002;Zm00001eb299790_P001	Zm00001eb299790_P002;Zm00001eb299790_P001	3	14		0.375587		0.35183		23.2963	23.2379	23.9035	23.3083	23.4365	0.312867	4		22.1591	23.2775	23.0338	23.7732	23.0609	0.675376	4		3	3	20.6	0	20.306		983640	1178400	972550	1138000	546080	871900	2025300	1319600		1
Zm00001eb267480_P001	Zm00001eb267480_P001	Zm00001eb267480_P001	1	4		0.37405		1		23.4651	23.3231	22.9842	23.2529	23.2563	0.20176	4		NaN	NaN	NaN	22.8823	22.8823	NaN	1		1	1	3.8	0.0065234	1.9693		952800	820520	397360	893090	0	0	0	565500		0.993302
Zm00001eb394400_P002;Zm00001eb394400_P001	Zm00001eb394400_P002;Zm00001eb394400_P001	Zm00001eb394400_P002;Zm00001eb394400_P001	2	11		0.373415		0.162846		22.9562	22.8986	22.9058	23.1741	22.9837	0.129508	4		22.324	22.3529	23.2791	22.485	22.6103	0.451371	4		2	2	16.5	0	6.348		728960	686110	372400	884440	566200	379220	1423200	456580		1
Zm00001eb413850_P001	Zm00001eb413850_P001	Zm00001eb413850_P001	3	8		0.369036		0.14176		23.3115	23.2398	23.1128	22.5027	23.0417	0.368578	4		22.3849	22.602	22.9287	22.7751	22.6727	0.233713	4		3	3	8.9	0	4.0742		543520	498460	279610	108870	313170	219540	327520	325690		1
Zm00001eb292830_P001;Zm00001eb292830_P002	Zm00001eb292830_P001;Zm00001eb292830_P002	Zm00001eb292830_P001;Zm00001eb292830_P002	2	5		0.368351		0.138326		22.5316	22.8825	22.8399	23.3253	22.8948	0.326792	4		22.3678	22.2358	22.636	22.8663	22.5265	0.281158	4		2	2	3.8	0.0039417	2.1946		148680	155900	114080	244230	186430	92423	245110	158410		1
Zm00001eb259360_P002;Zm00001eb259360_P001	Zm00001eb259360_P002;Zm00001eb259360_P001	Zm00001eb259360_P002;Zm00001eb259360_P001	2	10		0.367537	+	7.95329e-05		22.8683	22.732	22.8919	22.8279	22.83	0.0704637	4		22.4802	22.4321	22.4997	22.438	22.4625	0.0327985	4		2	2	8.9	0	4.0481		258580	230330	157390	247440	240620	132110	178780	164940		0
Zm00001eb158840_P001	Zm00001eb158840_P001	Zm00001eb158840_P001	3	6		0.366154		0.549023		23.8582	23.3924	22.8341	NaN	23.3616	0.51278	3		23.7486	NaN	22.1158	23.1219	22.9954	0.823712	3		3	3	13.1	0	6.5322		300340	472760	124180	101580	457980	98678	359830	181260		1
Zm00001eb418460_P001;Zm00001eb418460_P002;Zm00001eb411520_P001	Zm00001eb418460_P001;Zm00001eb418460_P002;Zm00001eb411520_P001	Zm00001eb418460_P001;Zm00001eb418460_P002;Zm00001eb411520_P001	5	9		0.364931		0.199347		23.7723	23.2299	24.233	23.6843	23.7299	0.411076	4		22.9625	23.3842	23.6698	23.4434	23.365	0.295194	4		5	5	20.5	0	22.846		651340	501640	318280	937680	249930	242330	365100	333560		1
Zm00001eb250610_P001;Zm00001eb284390_P003;Zm00001eb284390_P001	Zm00001eb250610_P001;Zm00001eb284390_P003;Zm00001eb284390_P001;Zm00001eb012590_P003;Zm00001eb012590_P002;Zm00001eb012590_P001;Zm00001eb043460_P002	Zm00001eb250610_P001;Zm00001eb284390_P003;Zm00001eb284390_P001	3	10		0.363823		0.162078		23.595	23.3481	22.8611	23.6822	23.3716	0.368575	4		22.9971	22.6453	23.2855	23.1033	23.0078	0.269398	4		3	1	9.1	0	5.449		585300	457820	254320	649710	496360	211660	786400	508070		1
Zm00001eb320190_P001	Zm00001eb320190_P001	Zm00001eb320190_P001	2	18		0.362354		0.265139		23.7791	23.9254	23.9579	24.0337	23.924	0.106768	4		23.0954	23.0248	24.0474	24.079	23.5617	0.580007	4		2	2	24.8	0	7.1654		2037500	1932000	1108300	2414600	878570	863410	3642000	2129900		1
Zm00001eb315880_P001;Zm00001eb315880_P002	Zm00001eb315880_P001;Zm00001eb315880_P002	Zm00001eb315880_P001;Zm00001eb315880_P002	25	43		0.359612		0.0265117		25.9467	25.8051	25.6913	26.0294	25.8681	0.149899	4		25.4322	25.7825	25.3268	25.4926	25.5085	0.195078	4		8	8	43.8	0	56.45		1361600	1388300	576710	1432900	954640	824270	1080000	828830		0.896282
Zm00001eb039550_P004;Zm00001eb039550_P003;Zm00001eb039550_P002;Zm00001eb039550_P001;Zm00001eb039550_P005;Zm00001eb176070_P001	Zm00001eb039550_P004;Zm00001eb039550_P003;Zm00001eb039550_P002;Zm00001eb039550_P001;Zm00001eb039550_P005;Zm00001eb176070_P001;Zm00001eb302840_P001;Zm00001eb386340_P001;Zm00001eb244820_P001;Zm00001eb291780_P001	Zm00001eb039550_P004;Zm00001eb039550_P003;Zm00001eb039550_P002;Zm00001eb039550_P001;Zm00001eb039550_P005;Zm00001eb176070_P001	12	29		0.359308		0.400698		26.9955	27.0113	26.8889	26.6823	26.8945	0.151539	4		27.0455	25.4595	26.4656	27.1702	26.5352	0.780103	4		6	6	47.2	0	43.41		9291800	10447000	7117100	11425000	15963000	3892100	13057000	11069000		1
Zm00001eb116010_P002;Zm00001eb116010_P001;Zm00001eb116010_P003	Zm00001eb116010_P002;Zm00001eb116010_P001;Zm00001eb116010_P003	Zm00001eb116010_P002;Zm00001eb116010_P001;Zm00001eb116010_P003	1	8		0.357553		0.0980716		24.5864	24.6532	24.2862	24.7452	24.5677	0.198647	4		24.0309	24.1743	24.6536	23.9821	24.2102	0.306647	4		1	1	4.2	0	4.3147		1041400	1036600	503030	1212400	779090	527370	1661300	608980		1
Zm00001eb313000_P001	Zm00001eb313000_P001;Zm00001eb349470_P001;Zm00001eb275020_P001	Zm00001eb313000_P001	9	10		0.357302		0.222799		23.7325	23.9113	24.8683	24.3203	24.2081	0.504239	4		24.0572	23.8438	23.7919	23.7103	23.8508	0.148169	4		3	3	53.6	0	14.962		1826800	1962800	2408700	2924700	2805100	1290300	2165900	1619200		1
Zm00001eb189920_P002;Zm00001eb189920_P001;Zm00001eb189920_P003	Zm00001eb189920_P002;Zm00001eb189920_P001;Zm00001eb189920_P003	Zm00001eb189920_P002;Zm00001eb189920_P001;Zm00001eb189920_P003	10	25		0.356167		0.045836		24.6438	24.9459	24.773	24.9924	24.8388	0.160656	4		24.8175	24.416	24.4241	24.2729	24.4826	0.233797	4		7	7	28.4	0	18.592		1533200	988170	865790	1192700	982610	829140	962060	864800		1
Zm00001eb211400_P001	Zm00001eb211400_P001	Zm00001eb211400_P001	15	7		0.355932		0.0929062		23.1698	22.7619	22.7431	23.3882	23.0157	0.316903	4		22.8239	22.4333	22.6896	22.6925	22.6598	0.163512	4		2	2	28.1	0	5.645		320070	82159	126420	360490	256790	74163	303180	73148		1
Zm00001eb315530_P005;Zm00001eb315530_P002;Zm00001eb315530_P001;Zm00001eb315530_P004;Zm00001eb315530_P003	Zm00001eb315530_P005;Zm00001eb315530_P002;Zm00001eb315530_P001;Zm00001eb315530_P004;Zm00001eb315530_P003;Zm00001eb351410_P001;Zm00001eb351410_P002;Zm00001eb289710_P001;Zm00001eb351410_P004	Zm00001eb315530_P005;Zm00001eb315530_P002;Zm00001eb315530_P001;Zm00001eb315530_P004;Zm00001eb315530_P003	3	9		0.354872		0.548525		22.6734	23.4367	22.8845	23.6557	23.1626	0.460031	4		23.5287	23.1715	23.2311	21.2994	22.8077	1.01757	4		3	3	26.4	0	6.9347		806170	1971400	947600	2173300	2673300	1576100	2576600	225940		1
Zm00001eb142640_P004;Zm00001eb142640_P002;Zm00001eb142640_P005;Zm00001eb142640_P003;Zm00001eb142640_P001;Zm00001eb363850_P001;Zm00001eb084750_P002	Zm00001eb142640_P004;Zm00001eb142640_P002;Zm00001eb142640_P005;Zm00001eb142640_P003;Zm00001eb142640_P001;Zm00001eb363850_P001;Zm00001eb084750_P002	Zm00001eb142640_P004;Zm00001eb142640_P002;Zm00001eb142640_P005;Zm00001eb142640_P003;Zm00001eb142640_P001;Zm00001eb363850_P001;Zm00001eb084750_P002	1	5		0.354513		0.100921		20.7322	21.1296	21.3844	21.2014	21.1119	0.274924	4		20.6225	NaN	20.7438	20.906	20.7574	0.142227	3		1	1	4	0	3.1997		71358	94400	73008	108880	76851	0	115770	75630		1
Zm00001eb362560_P003;Zm00001eb362560_P002;Zm00001eb362560_P001	Zm00001eb362560_P003;Zm00001eb362560_P002;Zm00001eb362560_P001	Zm00001eb362560_P003;Zm00001eb362560_P002;Zm00001eb362560_P001	3	11		0.354412		0.0861121		23.353	23.2926	23.583	23.9069	23.5339	0.278386	4		23.2855	22.8847	23.3439	23.2039	23.1795	0.204767	4		3	3	28	0	10.798		1631300	1300400	172620	1630300	2233600	509790	2443900	629780		1
Zm00001eb032060_P001	Zm00001eb032060_P001;Zm00001eb032060_P002	Zm00001eb032060_P001	7	8		0.354143		0.344758		22.2314	22.845	22.0712	22.1973	22.3362	0.346123	4		22.0735	21.1179	22.4646	22.2724	21.9821	0.59782	4		3	3	20.1	0	6.6677		141870	201290	112900	304210	253830	106130	187610	244000		1
Zm00001eb285610_P001;Zm00001eb285610_P002	Zm00001eb285610_P001;Zm00001eb285610_P002	Zm00001eb285610_P001;Zm00001eb285610_P002	10	5		0.352999		0.22309		24.3992	24.2181	23.883	24.4359	24.234	0.252673	4		23.453	23.5247	24.2903	24.2562	23.881	0.454031	4		1	1	47.2	0	7.1837		1865700	1474400	775810	1939300	1064700	685690	2634200	1423800		1
Zm00001eb404220_P001	Zm00001eb404220_P001	Zm00001eb404220_P001	2	5		0.351101		0.0997215		22.8782	22.2631	22.8264	22.8083	22.694	0.288771	4		22.3156	22.0722	22.3861	22.5977	22.3429	0.216629	4		2	2	3.4	0	3.8021		510800	359370	287860	528650	171300	92901	252170	395800		1
Zm00001eb211320_P001;Zm00001eb211320_P002	Zm00001eb211320_P001;Zm00001eb211320_P002	Zm00001eb211320_P001;Zm00001eb211320_P002	3	10		0.349634		0.196824		23.5917	23.9436	23.7665	23.9158	23.8044	0.161716	4		22.9523	23.6608	23.2296	23.9764	23.4548	0.453779	4		3	3	33.1	0	12.403		285930	2375000	1323300	2261000	2659700	1265400	2116400	333390		1
Zm00001eb142300_P002;Zm00001eb142300_P001;Zm00001eb142300_P004;Zm00001eb142300_P005;Zm00001eb142300_P003;Zm00001eb012770_P001	Zm00001eb142300_P002;Zm00001eb142300_P001;Zm00001eb142300_P004;Zm00001eb142300_P005;Zm00001eb142300_P003;Zm00001eb012770_P001	Zm00001eb142300_P002;Zm00001eb142300_P001;Zm00001eb142300_P004;Zm00001eb142300_P005;Zm00001eb142300_P003;Zm00001eb012770_P001	1	4		0.348667		0.338674		21.1884	21.4592	21.5002	22.3332	21.6202	0.495024	4		21.8449	21.0918	20.7776	21.372	21.2716	0.452823	4		1	1	6.7	0.0050368	2.0483		270630	310290	201050	624020	501050	159910	309970	268920		1
Zm00001eb107690_P002;Zm00001eb107690_P001;Zm00001eb107690_P003	Zm00001eb107690_P002;Zm00001eb107690_P001;Zm00001eb107690_P003;Zm00001eb325560_P001	Zm00001eb107690_P002;Zm00001eb107690_P001;Zm00001eb107690_P003	5	26		0.348541		0.151783		25.0599	25.1276	25.6305	25.3825	25.3001	0.260411	4		24.5849	25.1976	24.7519	25.272	24.9516	0.335415	4		5	5	25.1	0	51.956		2873300	1995700	2253500	3390100	3056400	1895800	3052300	2761900		1
Zm00001eb240700_P002;Zm00001eb240700_P001	Zm00001eb240700_P002;Zm00001eb240700_P001	Zm00001eb240700_P002;Zm00001eb240700_P001	3	9		0.348446		0.468541		24.4368	24.2036	23.8361	24.4091	24.2214	0.27713	4		23.7217	22.811	24.8781	24.0809	23.8729	0.857157	4		3	3	14	0	7.1491		776010	737160	306840	612910	535390	454840	6665100	749620		1
Zm00001eb373120_P001	Zm00001eb373120_P001	Zm00001eb373120_P001	3	18		0.347256		0.142455		24.4434	24.6957	24.8845	24.3539	24.5944	0.241571	4		24.2402	24.4583	23.7793	24.5107	24.2471	0.333174	4		3	3	17.9	0	29.895		1384400	1761300	1184400	1275700	1364900	955120	2125700	1260700		1
Zm00001eb272660_P001;Zm00001eb272660_P002	Zm00001eb272660_P001;Zm00001eb272660_P002	Zm00001eb272660_P001;Zm00001eb272660_P002	9	5		0.346928		0.176137		22.7739	22.7439	22.9813	22.51	22.7523	0.192974	4		22.6531	NaN	21.9557	22.6073	22.4054	0.390073	3		2	2	51.6	0	4.4171		508040	456120	150890	452310	599810	0	825020	373940		1
Zm00001eb153460_P001;Zm00001eb153460_P002	Zm00001eb153460_P001;Zm00001eb153460_P002	Zm00001eb153460_P001;Zm00001eb153460_P002	4	16		0.345781		0.0908306		24.3202	24.7098	24.5685	24.6077	24.5516	0.165354	4		24.1674	24.504	23.8038	24.3479	24.2058	0.301221	4		4	4	18.5	0	33.953		989260	1146400	627030	959840	952020	552250	1111300	667520		1
Zm00001eb354170_P003;Zm00001eb418160_P003;Zm00001eb418160_P002;Zm00001eb418160_P001;Zm00001eb418160_P004;Zm00001eb354170_P002;Zm00001eb354170_P001	Zm00001eb354170_P003;Zm00001eb418160_P003;Zm00001eb418160_P002;Zm00001eb418160_P001;Zm00001eb418160_P004;Zm00001eb354170_P002;Zm00001eb354170_P001;Zm00001eb354170_P005;Zm00001eb354170_P004	Zm00001eb354170_P003;Zm00001eb418160_P003;Zm00001eb418160_P002;Zm00001eb418160_P001;Zm00001eb418160_P004;Zm00001eb354170_P002;Zm00001eb354170_P001	5	13		0.345366		0.0621954		23.4285	23.6122	23.6209	23.6457	23.5768	0.0998754	4		23.1927	23.6292	23.151	22.9531	23.2315	0.285027	4		5	5	9	0	8.5634		254540	317270	166340	303150	262890	179370	267780	141780		1
Zm00001eb221000_P001	Zm00001eb221000_P001	Zm00001eb221000_P001	2	2		0.345142		0.282609		21.094	20.96	NaN	21.7907	21.2816	0.446015	3		20.7406	21.3371	21.0427	20.6253	20.9364	0.319872	4		2	2	19.2	0	3.5062		236340	183970	0	303920	84849	96565	322010	58477		1
Zm00001eb204960_P001	Zm00001eb204960_P001	Zm00001eb204960_P001	3	10		0.344339		0.232064		22.7277	22.7488	23.5942	23.3431	23.1035	0.434071	4		23.0106	22.4859	22.5444	22.9957	22.7591	0.282831	4		3	3	17.3	0	8.9072		146410	627810	584940	910030	865500	385610	347280	332530		1
Zm00001eb042130_P004;Zm00001eb042130_P001;Zm00001eb042130_P002;Zm00001eb042130_P003;Zm00001eb042130_P005	Zm00001eb042130_P004;Zm00001eb042130_P001;Zm00001eb042130_P002;Zm00001eb042130_P003;Zm00001eb042130_P005	Zm00001eb042130_P004;Zm00001eb042130_P001;Zm00001eb042130_P002;Zm00001eb042130_P003;Zm00001eb042130_P005	3	16		0.34285		0.0653113		23.8242	23.5531	23.3083	23.5881	23.5684	0.211144	4		22.9581	23.1406	23.4444	23.3592	23.2256	0.219487	4		3	3	6.4	0	8.1827		367940	348820	70559	327160	205480	178850	324000	183190		1
Zm00001eb215220_P001;Zm00001eb215220_P002	Zm00001eb215220_P001;Zm00001eb215220_P002	Zm00001eb215220_P001;Zm00001eb215220_P002	1	2		0.342138		0.123613		21.2222	21.0158	21.6384	21.6033	21.3699	0.302118	4		21.0731	21.3322	20.7875	20.9183	21.0278	0.234142	4		1	1	4.4	0	3.8159		161680	123970	108090	184960	152250	122150	156670	104800		1
Zm00001eb063750_P001;Zm00001eb063750_P002	Zm00001eb063750_P001;Zm00001eb063750_P002	Zm00001eb063750_P001;Zm00001eb063750_P002	2	10		0.342127		0.0920226		22.777	22.5313	22.509	22.8477	22.6663	0.171382	4		22.2955	22.6054	22.0716	NaN	22.3241	0.268058	3		2	2	6.2	0	14.317		258770	187980	70808	157010	223070	140010	240190	0		1
Zm00001eb019210_P002;Zm00001eb019210_P001;Zm00001eb019210_P003	Zm00001eb019210_P002;Zm00001eb019210_P001;Zm00001eb019210_P003	Zm00001eb019210_P002;Zm00001eb019210_P001;Zm00001eb019210_P003	5	11		0.34115		0.116305		22.9941	22.859	23.2464	23.2954	23.0987	0.207329	4		23.0388	22.9826	22.6233	22.3856	22.7576	0.308846	4		2	2	26.2	0	11.051		284760	246420	280620	365920	448740	282880	468820	166040		1
Zm00001eb355890_P001	Zm00001eb355890_P001	Zm00001eb355890_P001	5	25		0.339859		0.181348		24.9918	25.0043	24.7475	25.0647	24.9521	0.140058	4		24.0612	24.4976	24.8771	25.0131	24.6122	0.427248	4		5	5	23.1	0	15.368		4935400	4880600	2579200	5563500	3030100	2394300	7435000	4396600		1
Zm00001eb214370_P001;Zm00001eb369050_P004;Zm00001eb369050_P003;Zm00001eb149800_P002;Zm00001eb369050_P002;Zm00001eb149800_P001;Zm00001eb369050_P001;Zm00001eb149800_P003	Zm00001eb214370_P001;Zm00001eb369050_P004;Zm00001eb369050_P003;Zm00001eb149800_P002;Zm00001eb369050_P002;Zm00001eb149800_P001;Zm00001eb369050_P001;Zm00001eb149800_P003	Zm00001eb214370_P001;Zm00001eb369050_P004;Zm00001eb369050_P003;Zm00001eb149800_P002;Zm00001eb369050_P002;Zm00001eb149800_P001;Zm00001eb369050_P001;Zm00001eb149800_P003	1	1		0.339045		0.217819		20.2986	19.9879	20.5546	20.9474	20.4471	0.406126	4		20.1322	NaN	20.0811	20.1109	20.1081	0.0256755	3		1	1	3.5	0.0042969	2.1099		43766	27037	37115	58017	38203	0	49295	29998		1
Zm00001eb277840_P001	Zm00001eb277840_P001	Zm00001eb277840_P001	1	2		0.339005		0.62621		NaN	20.4323	20.2587	21.3064	20.6658	0.561547	3		19.7007	NaN	NaN	20.9528	20.3268	0.885371	2		1	1	4.7	0.0016461	2.5207		0	145260	75902	227460	78552	0	0	151770		1
Zm00001eb114150_P002;Zm00001eb114150_P001;Zm00001eb415970_P001	Zm00001eb114150_P002;Zm00001eb114150_P001;Zm00001eb415970_P001	Zm00001eb114150_P002;Zm00001eb114150_P001;Zm00001eb415970_P001	3	7		0.338394		0.329105		23.086	22.7139	22.5169	23.0346	22.8378	0.269987	4		21.9561	22.054	22.9009	23.0867	22.4995	0.577267	4		3	3	19.2	0	6.4668		879550	642650	389140	865220	314340	390250	443320	760500		1
Zm00001eb064230_P001	Zm00001eb064230_P001	Zm00001eb064230_P001	2	15		0.338379		0.177478		24.1407	23.7596	24.175	24.5669	24.1606	0.329902	4		24.2562	23.6076	23.6685	23.7564	23.8222	0.295703	4		2	2	6.8	0	17.299		1266100	930960	797640	1783800	1547400	606110	1390400	937320		1
Zm00001eb400850_P001	Zm00001eb400850_P001	Zm00001eb400850_P001	1	5		0.338068		0.454934		21.4279	22.1738	21.5613	22.4159	21.8947	0.475588	4		21.3411	21.0536	NaN	22.2753	21.5567	0.638702	3		1	1	9.2	0	3.1114		362630	577930	256490	750030	375420	190510	0	580030		1
Zm00001eb385860_P003;Zm00001eb385860_P002;Zm00001eb385860_P001	Zm00001eb385860_P003;Zm00001eb385860_P002;Zm00001eb385860_P001	Zm00001eb385860_P003;Zm00001eb385860_P002;Zm00001eb385860_P001	2	3		0.335411		0.29805		21.994	22.1526	NaN	22.1548	22.1005	0.0922026	3		22.1299	21.7486	21.0887	22.0931	21.7651	0.482486	4		2	2	8	0.0043137	2.1506		169000	178610	0	88865	214040	108650	161880	191790		1
Zm00001eb278580_P001	Zm00001eb278580_P001	Zm00001eb278580_P001	13	64		0.33532		0.0160242		26.1582	26.1805	26.4358	26.2279	26.2506	0.126818	4		25.7371	25.8365	26.0033	26.0842	25.9153	0.157306	4		13	4	47.3	0	70.492		5367800	4500400	4020900	5423000	4640200	3102600	6477800	4168500		0.867814
Zm00001eb362830_P001;Zm00001eb362830_P002;Zm00001eb362830_P003	Zm00001eb362830_P001;Zm00001eb362830_P002;Zm00001eb362830_P003	Zm00001eb362830_P001;Zm00001eb362830_P002;Zm00001eb362830_P003	2	5		0.335285		0.522115		20.9415	21.5609	NaN	21.9174	21.4733	0.493822	3		20.3946	NaN	21.6787	21.3407	21.138	0.66562	3		2	2	9.8	0	3.9978		97464	125530	0	176350	66721	0	468750	100810		1
Zm00001eb243590_P003;Zm00001eb243590_P001;Zm00001eb243590_P002;Zm00001eb243590_P004	Zm00001eb243590_P003;Zm00001eb243590_P001;Zm00001eb243590_P002;Zm00001eb243590_P004	Zm00001eb243590_P003;Zm00001eb243590_P001;Zm00001eb243590_P002;Zm00001eb243590_P004	4	14		0.334789		0.141255		23.9519	24.3773	24.1934	23.8199	24.0856	0.248458	4		23.7203	24.1913	23.4974	23.5943	23.7508	0.307491	4		4	4	13.4	0	24.621		814310	676070	76192	306280	660480	622070	905300	573440		1
Zm00001eb137060_P001;Zm00001eb028370_P001	Zm00001eb137060_P001;Zm00001eb028370_P001	Zm00001eb137060_P001;Zm00001eb028370_P001	1	3		0.333946		0.247714		NaN	21.9993	21.4699	21.8067	21.7586	0.267936	3		21.6768	21.5799	20.8715	21.5706	21.4247	0.371918	4		1	1	5.7	0.00042662	2.735		0	510520	195890	420050	404760	245680	288470	304050		1
Zm00001eb046580_P001	Zm00001eb046580_P001	Zm00001eb046580_P001	27	22		0.332558		0.120477		24.3764	24.7421	24.8218	25.0648	24.7513	0.285122	4		24.4448	24.3752	24.7094	24.1454	24.4187	0.232203	4		5	5	56.8	0	21.861		558410	731700	444220	997500	879110	359280	1216300	436900		1
Zm00001eb002510_P001;Zm00001eb002510_P003;Zm00001eb002510_P002	Zm00001eb002510_P001;Zm00001eb002510_P003;Zm00001eb002510_P002	Zm00001eb002510_P001;Zm00001eb002510_P003;Zm00001eb002510_P002	7	7		0.332375		0.280406		23.6763	23.4835	24.0249	23.9633	23.787	0.253031	4		23.2736	23.6585	24.0244	22.862	23.4546	0.500062	4		4	4	16.4	0	7.7435		516660	458940	322240	629320	401460	481100	920780	344630		1
Zm00001eb161290_P001	Zm00001eb161290_P001	Zm00001eb161290_P001	2	8		0.331709		0.198191		24.3931	24.2244	24.745	24.0698	24.3581	0.289788	4		23.9895	23.8628	24.5334	23.7198	24.0264	0.355502	4		2	2	7	0	9.958		787520	931430	713310	936260	991990	424580	181000	628510		1
Zm00001eb260160_P001	Zm00001eb260160_P001	Zm00001eb260160_P001	1	21		0.330765		0.615066		24.3593	24.8208	26.2662	24.9983	25.1111	0.815753	4		24.4728	25.0272	23.6887	25.9328	24.7804	0.944346	4		1	1	24.3	0	43.463		6441800	8568400	10465000	8351000	6926800	5118300	6554100	12995000		1
Zm00001eb213310_P001;Zm00001eb404330_P001	Zm00001eb213310_P001;Zm00001eb404330_P001;Zm00001eb091890_P001;Zm00001eb103670_P001;Zm00001eb106600_P001;Zm00001eb083700_P001;Zm00001eb429820_P001	Zm00001eb213310_P001;Zm00001eb404330_P001	7	6		0.330545		0.188652		22.6071	22.7065	23.2654	22.8103	22.8473	0.290805	4		22.1604	22.9389	22.3512	22.6167	22.5168	0.337952	4		2	1	27.6	0	3.434		372070	342580	139880	377130	260120	263700	459990	339630		1
Zm00001eb012920_P002;Zm00001eb012920_P001	Zm00001eb012920_P002;Zm00001eb012920_P001;Zm00001eb397280_P001	Zm00001eb012920_P002;Zm00001eb012920_P001	4	13		0.329687		0.134758		22.6747	22.9015	22.7689	22.7232	22.7671	0.097491	4		21.9249	22.6847	22.7272	22.4127	22.4374	0.368955	4		4	4	25.1	0	10.742		410880	478290	157140	247380	296770	366430	802170	170060		1
Zm00001eb166850_P002;Zm00001eb166850_P001	Zm00001eb166850_P002;Zm00001eb166850_P001	Zm00001eb166850_P002;Zm00001eb166850_P001	10	45		0.328852		0.149614		25.7573	25.8662	26.2611	25.8112	25.924	0.229132	4		25.9467	25.389	25.2566	25.7881	25.5951	0.325565	4		10	7	35.6	0	86.277		2539600	2927300	2566700	2698400	3264900	921830	2283300	2429300		1
Zm00001eb245320_P001	Zm00001eb245320_P001	Zm00001eb245320_P001	1	10		0.326124		0.613186		21.4034	21.8524	23.7925	21.1853	22.0584	1.18897	4		21.7503	21.8124	22.0296	21.3368	21.7323	0.289579	4		1	1	11.5	0	6.8089		420450	545460	1633600	376940	587950	376190	988190	356930		1
Zm00001eb414640_P003;Zm00001eb414640_P001	Zm00001eb414640_P003;Zm00001eb414640_P001;Zm00001eb414640_P002	Zm00001eb414640_P003;Zm00001eb414640_P001	4	11		0.323837		0.398882		24.0497	23.403	23.8056	23.9532	23.8029	0.284846	4		23.9578	22.5131	23.691	23.7543	23.479	0.653958	4		4	4	23.8	0	8.9762		1076900	589530	489390	1059800	761020	280470	1556200	713110		1
Zm00001eb165060_P001;Zm00001eb165060_P003;Zm00001eb165060_P007;Zm00001eb165060_P004;Zm00001eb165060_P005;Zm00001eb165060_P006;Zm00001eb165060_P002;Zm00001eb115220_P003;Zm00001eb115220_P001;Zm00001eb115220_P002;Zm00001eb115220_P004	Zm00001eb165060_P001;Zm00001eb165060_P003;Zm00001eb165060_P007;Zm00001eb165060_P004;Zm00001eb165060_P005;Zm00001eb165060_P006;Zm00001eb165060_P002;Zm00001eb115220_P003;Zm00001eb115220_P001;Zm00001eb115220_P002;Zm00001eb115220_P004	Zm00001eb165060_P001;Zm00001eb165060_P003;Zm00001eb165060_P007;Zm00001eb165060_P004;Zm00001eb165060_P005;Zm00001eb165060_P006;Zm00001eb165060_P002;Zm00001eb115220_P003;Zm00001eb115220_P001;Zm00001eb115220_P002;Zm00001eb115220_P004	2	6		0.323217		1		22.6372	NaN	NaN	NaN	22.6372	NaN	1		22.5969	22.0891	22.3972	22.1729	22.314	0.229091	4		2	1	6.4	0	4.2895		390380	0	0	0	572730	179910	503350	251540		0.998883
Zm00001eb434510_P001;Zm00001eb434510_P002	Zm00001eb434510_P001;Zm00001eb434510_P002	Zm00001eb434510_P001;Zm00001eb434510_P002	1	5		0.32312		0.497991		22.1603	21.8923	NaN	22.0205	22.0244	0.134053	3		22.4979	21.629	20.7308	21.9472	21.7013	0.739852	4		1	1	4.2	0	3.807		196420	155010	0	172230	270120	91581	111040	150640		1
Zm00001eb247320_P001	Zm00001eb247320_P001	Zm00001eb247320_P001	6	19		0.322878		0.075364		24.1416	24.3263	23.8002	24.2185	24.1217	0.227271	4		23.8439	23.8522	23.9803	23.5187	23.7988	0.196897	4		6	6	50	0	15.669		2380500	2193000	1271000	2430900	1233000	1052300	2777300	1238600		1
Zm00001eb215580_P006;Zm00001eb215580_P003;Zm00001eb215580_P002;Zm00001eb215580_P001;Zm00001eb030360_P001	Zm00001eb215580_P006;Zm00001eb215580_P003;Zm00001eb215580_P002;Zm00001eb215580_P001;Zm00001eb030360_P001	Zm00001eb215580_P006;Zm00001eb215580_P003;Zm00001eb215580_P002;Zm00001eb215580_P001;Zm00001eb030360_P001	1	2		0.322651		0.122395		21.676	21.3137	21.3123	21.3341	21.4091	0.178257	4		20.9632	20.7031	21.3624	21.3169	21.0864	0.311646	4		1	1	4.2	0.0028045	2.3366		279750	195600	113990	204450	146590	90835	307450	171200		1
Zm00001eb025990_P002;Zm00001eb025990_P001	Zm00001eb025990_P002;Zm00001eb025990_P001	Zm00001eb025990_P002;Zm00001eb025990_P001	1	4		0.321199		0.43827		21.8047	20.9396	NaN	NaN	21.3721	0.611681	2		21.0797	21.5247	20.8952	20.7042	21.0509	0.351083	4		1	1	5.8	0.00042955	2.7753		193850	105030	0	0	133900	102490	163180	83462		1
Zm00001eb026690_P002;Zm00001eb026690_P001	Zm00001eb026690_P002;Zm00001eb026690_P001	Zm00001eb026690_P002;Zm00001eb026690_P001	3	11		0.320034		0.484649		23.4378	23.4886	22.1517	23.302	23.0951	0.633787	4		22.4485	22.1476	23.0837	23.4202	22.775	0.580749	4		3	3	15.9	0	6.3848		640750	705260	237080	816370	591210	195230	863670	748380		1
Zm00001eb318710_P004;Zm00001eb318710_P005;Zm00001eb318710_P003;Zm00001eb318710_P002;Zm00001eb318710_P001	Zm00001eb318710_P004;Zm00001eb318710_P005;Zm00001eb318710_P003;Zm00001eb318710_P002;Zm00001eb318710_P001	Zm00001eb318710_P004;Zm00001eb318710_P005;Zm00001eb318710_P003;Zm00001eb318710_P002;Zm00001eb318710_P001	2	3		0.319456		0.335432		21.6197	21.1146	22.2834	21.3935	21.6028	0.498515	4		21.2493	20.9589	21.7795	21.1457	21.2833	0.351943	4		2	2	7.7	0	4.1654		164620	195080	240930	146760	129980	60908	479030	95503		1
Zm00001eb081280_P002;Zm00001eb081280_P001	Zm00001eb081280_P002;Zm00001eb081280_P001	Zm00001eb081280_P002;Zm00001eb081280_P001	2	7		0.318378		0.356654		23.575	23.4681	22.9702	22.93	23.2358	0.333207	4		23.2515	22.4955	23.5063	22.4165	22.9174	0.54385	4		2	2	20.4	0	5.8681		1194200	803650	356140	607310	1016000	273580	1730200	362690		1
Zm00001eb206810_P001;Zm00001eb233730_P001	Zm00001eb206810_P001;Zm00001eb233730_P001	Zm00001eb206810_P001;Zm00001eb233730_P001	1	7		0.317657		0.336329		23.7048	23.9859	24.2477	23.1491	23.7719	0.47068	4		23.2403	NaN	23.4348	23.6875	23.4542	0.224226	3		1	1	25.6	0	5.5239		3108900	3589900	2693800	2205500	2477300	0	3925700	2730800		1
Zm00001eb184410_P002;Zm00001eb184410_P001;Zm00001eb192700_P002	Zm00001eb184410_P002;Zm00001eb184410_P001;Zm00001eb192700_P002	Zm00001eb184410_P002;Zm00001eb184410_P001;Zm00001eb192700_P002	2	7		0.314548		0.32599		22.8898	23.6134	22.5901	23.568	23.1653	0.506546	4		22.7969	23.1549	22.4595	22.9916	22.8507	0.299061	4		2	1	8.3	0.00084424	2.6813		152830	1108900	233320	862320	646610	507150	776000	145810		1
Zm00001eb283530_P003;Zm00001eb283530_P002;Zm00001eb283530_P001	Zm00001eb283530_P003;Zm00001eb283530_P002;Zm00001eb283530_P001	Zm00001eb283530_P003;Zm00001eb283530_P002;Zm00001eb283530_P001	9	35		0.314514		0.0881419		24.672	24.7429	24.6935	24.521	24.6574	0.09561	4		24.1703	24.0266	24.6586	24.5159	24.3429	0.294065	4		9	9	23.1	0	28.036		885700	1399200	714390	1081800	1038300	505740	1854100	734460		1
Zm00001eb144960_P003;Zm00001eb144960_P002;Zm00001eb144960_P001	Zm00001eb144960_P003;Zm00001eb144960_P002;Zm00001eb144960_P001;Zm00001eb144960_P004	Zm00001eb144960_P003;Zm00001eb144960_P002;Zm00001eb144960_P001	45	183		0.31428		0.237374		27.8606	28.1945	28.483	27.9854	28.1309	0.272197	4		27.8213	27.6289	28.363	27.4531	27.8166	0.394103	4		34	34	63	0	226.12		4280100	5091900	3431800	4897500	4383100	2661700	9718400	2501500		1
Zm00001eb061180_P001;Zm00001eb212760_P001	Zm00001eb061180_P001;Zm00001eb212760_P001	Zm00001eb061180_P001;Zm00001eb212760_P001	2	7		0.313196		0.190669		22.1491	22.1775	22.7561	22.3193	22.3505	0.280449	4		22.2578	22.2944	21.6031	21.9939	22.0373	0.318913	4		2	2	23.3	0	5.4525		275600	669890	574840	728440	326730	480610	274970	554490		1
Zm00001eb322850_P001	Zm00001eb322850_P001	Zm00001eb322850_P001	2	8		0.313169		0.626987		22.6311	21.721	21.6346	22.4321	22.1047	0.500853	4		21.7544	20.327	23.0241	22.0607	21.7915	1.11625	4		2	2	14	0	4.3752		559670	340540	201280	508450	335130	96170	1605400	404800		1
Zm00001eb207080_P004	Zm00001eb207080_P004	Zm00001eb207080_P004	3	2		0.310898		0.735589		22.5378	NaN	20.3049	NaN	21.4213	1.57891	2		NaN	21.1574	21.2247	20.9492	21.1104	0.143605	3		1	1	7.8	0.0043019	2.1165		270220	0	31528	0	0	86674	210040	79877		1
Zm00001eb165430_P001	Zm00001eb165430_P001	Zm00001eb165430_P001	1	6		0.30899		1		NaN	NaN	20.6829	NaN	20.6829	NaN	1		19.9043	20.6618	20.5555	NaN	20.3739	0.410125	3		1	1	2.1	0.00203	2.4281		0	0	49811	0	55879	55212	121540	0		0.998482
Zm00001eb187010_P002;Zm00001eb187010_P001;Zm00001eb250120_P001	Zm00001eb187010_P002;Zm00001eb187010_P001;Zm00001eb250120_P001	Zm00001eb187010_P002;Zm00001eb187010_P001;Zm00001eb250120_P001	3	9		0.307461		0.125493		25.7372	25.9575	25.6876	25.6033	25.7464	0.151181	4		25.84	25.4202	25.0812	25.4144	25.439	0.31077	4		3	3	19.7	0	11.799		10021000	5049800	2704500	4522300	5482600	2467300	9881200	6581500		1
Zm00001eb159820_P003;Zm00001eb159820_P002;Zm00001eb159820_P001	Zm00001eb159820_P003;Zm00001eb159820_P002;Zm00001eb159820_P001	Zm00001eb159820_P003;Zm00001eb159820_P002;Zm00001eb159820_P001	4	9		0.307034		0.0465324		22.7157	22.4911	22.7807	22.5939	22.6453	0.128714	4		22.0472	22.3659	22.3956	22.5445	22.3383	0.20921	4		4	4	13.1	0	4.6873		375590	348740	212180	507410	140090	184880	186880	392200		1
Zm00001eb043920_P003;Zm00001eb043920_P007;Zm00001eb043920_P002;Zm00001eb043920_P005;Zm00001eb043920_P008;Zm00001eb043920_P006;Zm00001eb043920_P001;Zm00001eb043920_P009;Zm00001eb043920_P004;Zm00001eb220650_P005;Zm00001eb220650_P002;Zm00001eb220650_P003;Zm00	Zm00001eb043920_P003;Zm00001eb043920_P007;Zm00001eb043920_P002;Zm00001eb043920_P005;Zm00001eb043920_P008;Zm00001eb043920_P006;Zm00001eb043920_P001;Zm00001eb043920_P009;Zm00001eb043920_P004;Zm00001eb220650_P005;Zm00001eb220650_P002;Zm00001eb220650_P003;Zm00001eb220650_P001;Zm00001eb220650_P004	Zm00001eb043920_P003;Zm00001eb043920_P007;Zm00001eb043920_P002;Zm00001eb043920_P005;Zm00001eb043920_P008;Zm00001eb043920_P006;Zm00001eb043920_P001;Zm00001eb043920_P009;Zm00001eb043920_P004;Zm00001eb220650_P005;Zm00001eb220650_P002;Zm00001eb220650_P003;Zm00001eb220650_P001;Zm00001eb220650_P004	2	8		0.306793		0.439988		22.7075	22.3501	22.8298	22.8819	22.6923	0.239613	4		22.9301	22.3166	21.4178	22.8777	22.3855	0.702375	4		2	2	11.5	0	5.2605		247110	183300	159970	395790	317020	126990	153910	396790		1
Zm00001eb147550_P001	Zm00001eb147550_P001;Zm00001eb229800_P001	Zm00001eb147550_P001	3	8		0.306761		0.285641		23.5644	23.9132	23.3745	24.0906	23.7357	0.325214	4		23.7515	22.9284	23.7772	23.2587	23.4289	0.410237	4		3	3	6.2	0	6.6603		289140	566460	26802	639280	469840	163330	505490	197910		1
Zm00001eb261270_P001;Zm00001eb173490_P002	Zm00001eb261270_P001;Zm00001eb173490_P002;Zm00001eb375150_P001;Zm00001eb173490_P001;Zm00001eb261270_P002	Zm00001eb261270_P001;Zm00001eb173490_P002	3	6		0.306629		0.207672		22.85	22.4692	22.699	22.9522	22.7426	0.20986	4		22.4609	22.2728	22.9506	22.0595	22.436	0.380276	4		3	3	9.3	0	5.8704		638170	437220	214670	671800	370100	212690	995310	178980		1
Zm00001eb066320_P001	Zm00001eb066320_P001	Zm00001eb066320_P001	1	8		0.306025		0.419732		21.0437	21.5059	21.7217	22.0662	21.5844	0.427955	4		21.0047	21.7162	20.618	21.7745	21.2784	0.562382	4		1	1	9	0	3.0986		280870	367710	267240	594960	300580	301660	318390	414370		1
Zm00001eb023820_P002;Zm00001eb023820_P001	Zm00001eb023820_P002;Zm00001eb023820_P001	Zm00001eb023820_P002;Zm00001eb023820_P001	6	36		0.305387		0.514633		25.7618	25.4083	24.7118	25.4864	25.3421	0.446683	4		25.9629	24.1049	25.111	24.9679	25.0367	0.760804	4		6	6	35.6	0	34.269		6207800	3953300	1633400	5980200	9447900	994420	7230700	2406500		1
Zm00001eb383950_P006;Zm00001eb383950_P005;Zm00001eb383950_P004;Zm00001eb383950_P002;Zm00001eb383950_P003;Zm00001eb277380_P001	Zm00001eb383950_P006;Zm00001eb383950_P005;Zm00001eb383950_P004;Zm00001eb383950_P002;Zm00001eb383950_P003;Zm00001eb277380_P001	Zm00001eb383950_P006;Zm00001eb383950_P005;Zm00001eb383950_P004;Zm00001eb383950_P002;Zm00001eb383950_P003;Zm00001eb277380_P001	2	7		0.305002		0.578179		22.0407	23.2555	23.91	23.6604	23.2167	0.829065	4		22.2819	22.7344	22.8588	23.7715	22.9116	0.624559	4		2	2	19.8	0	8.3648		286860	619940	610720	900680	561060	338750	968530	829330		1
Zm00001eb303030_P001;Zm00001eb095390_P002;Zm00001eb095390_P001	Zm00001eb303030_P001;Zm00001eb095390_P002;Zm00001eb095390_P001	Zm00001eb303030_P001;Zm00001eb095390_P002;Zm00001eb095390_P001	5	17		0.304436		0.0856097		25.5978	25.5319	25.8428	25.3101	25.5706	0.219263	4		25.1776	25.4369	25.0268	25.4235	25.2662	0.199205	4		5	5	66.4	0	84.896		10881000	8494300	9881700	5110900	4928300	5149000	6790700	8007800		1
Zm00001eb411380_P003;Zm00001eb411380_P001;Zm00001eb411380_P006;Zm00001eb411380_P004;Zm00001eb411380_P005;Zm00001eb411380_P002	Zm00001eb411380_P003;Zm00001eb411380_P001;Zm00001eb411380_P006;Zm00001eb411380_P004;Zm00001eb411380_P005;Zm00001eb411380_P002;Zm00001eb411430_P001;Zm00001eb411430_P002;Zm00001eb133810_P001;Zm00001eb133800_P001;Zm00001eb418490_P001	Zm00001eb411380_P003;Zm00001eb411380_P001;Zm00001eb411380_P006;Zm00001eb411380_P004;Zm00001eb411380_P005;Zm00001eb411380_P002	10	23		0.30398		0.39858		24.5137	24.8443	24.852	24.6388	24.7122	0.165108	4		25.1977	24.0387	24.6528	23.7437	24.4082	0.648415	4		5	5	24.9	0	15.524		968970	1465900	573460	1328500	1690400	426020	1247400	714200		1
Zm00001eb081880_P002;Zm00001eb081880_P001;Zm00001eb081870_P002;Zm00001eb081870_P001	Zm00001eb081880_P002;Zm00001eb081880_P001;Zm00001eb081870_P002;Zm00001eb081870_P001	Zm00001eb081880_P002;Zm00001eb081880_P001;Zm00001eb081870_P002;Zm00001eb081870_P001	5	13		0.302858		0.487872		24.607	24.338	23.8418	24.6553	24.3605	0.372927	4		25.0533	23.3295	24.0682	23.7797	24.0577	0.730059	4		5	2	13.6	0	14.92		1232600	800480	384810	1002700	881170	285030	969280	589260		1
Zm00001eb366810_P003;Zm00001eb366810_P002	Zm00001eb366810_P003;Zm00001eb366810_P002;Zm00001eb366810_P001	Zm00001eb366810_P003;Zm00001eb366810_P002	3	15		0.300976		0.343847		24.0367	23.981	23.5954	24.0701	23.9208	0.220043	4		22.8372	24.0926	23.7582	23.7913	23.6198	0.542996	4		3	3	20.7	0	6.3591		1498000	1456500	562710	1728800	1328300	902650	2084800	1061200		1
Zm00001eb302930_P005;Zm00001eb302930_P002;Zm00001eb302930_P003;Zm00001eb302930_P001	Zm00001eb302930_P005;Zm00001eb302930_P002;Zm00001eb302930_P003;Zm00001eb302930_P001	Zm00001eb302930_P005;Zm00001eb302930_P002;Zm00001eb302930_P003;Zm00001eb302930_P001	1	7		0.300117		0.196742		21.7347	22.0833	21.3813	21.7432	21.7356	0.286638	4		21.3144	21.6808	21.6765	21.0703	21.4355	0.297921	4		1	1	6.4	0	3.6172		246160	295010	114590	245880	202250	159790	360020	138080		1
Zm00001eb359780_P002;Zm00001eb359780_P001;Zm00001eb157400_P001;Zm00001eb359780_P003;Zm00001eb157400_P003;Zm00001eb157400_P002;Zm00001eb343830_P002	Zm00001eb359780_P002;Zm00001eb359780_P001;Zm00001eb157400_P001;Zm00001eb359780_P003;Zm00001eb157400_P003;Zm00001eb157400_P002;Zm00001eb343830_P002	Zm00001eb359780_P002;Zm00001eb359780_P001;Zm00001eb157400_P001;Zm00001eb359780_P003;Zm00001eb157400_P003;Zm00001eb157400_P002;Zm00001eb343830_P002	4	5		0.299358		0.672856		22.0126	21.3976	20.0744	22.0349	21.3799	0.919027	4		21.9724	20.4119	NaN	20.8573	21.0805	0.803828	3		2	2	24.7	0	6.5918		307000	250580	49826	325120	643110	75633	0	122540		1
Zm00001eb079790_P002;Zm00001eb079790_P001;Zm00001eb041710_P003;Zm00001eb041710_P002;Zm00001eb041710_P001	Zm00001eb079790_P002;Zm00001eb079790_P001;Zm00001eb041710_P003;Zm00001eb041710_P002;Zm00001eb041710_P001	Zm00001eb079790_P002;Zm00001eb079790_P001;Zm00001eb041710_P003;Zm00001eb041710_P002;Zm00001eb041710_P001	7	30		0.297916		0.027304		24.8031	24.7636	24.7659	24.8833	24.804	0.0558665	4		24.7776	24.3244	24.5178	24.4044	24.5061	0.197656	4		7	7	21.7	0	15.014		3238900	1884800	1710300	3206700	3484600	1252400	3933600	2456800		0.870293
Zm00001eb293540_P003;Zm00001eb293540_P002;Zm00001eb293540_P004;Zm00001eb293540_P001	Zm00001eb293540_P003;Zm00001eb293540_P002;Zm00001eb293540_P004;Zm00001eb293540_P001;Zm00001eb392200_P001;Zm00001eb392200_P002;Zm00001eb421300_P001;Zm00001eb394790_P001;Zm00001eb394790_P002	Zm00001eb293540_P003;Zm00001eb293540_P002;Zm00001eb293540_P004;Zm00001eb293540_P001	4	23		0.295399		0.108258		23.5562	23.7191	24.2244	23.7124	23.803	0.29082	4		23.4501	23.6809	23.4679	23.4317	23.5076	0.116432	4		4	4	16.5	0	26.559		531710	522290	516350	681030	611720	416630	779470	525490		1
Zm00001eb004410_P003;Zm00001eb004410_P002;Zm00001eb004410_P001	Zm00001eb004410_P003;Zm00001eb004410_P002;Zm00001eb004410_P001	Zm00001eb004410_P003;Zm00001eb004410_P002;Zm00001eb004410_P001	5	8		0.291628		0.138207		23.5975	23.449	23.4333	23.4502	23.4825	0.0770756	4		22.8541	23.6435	23.0764	23.1894	23.1909	0.332357	4		1	1	18.6	0	5.2505		577200	494850	306340	543480	379090	401540	612480	386720		1
Zm00001eb283340_P001	Zm00001eb283340_P001	Zm00001eb283340_P001	2	6		0.291424		0.342461		22.03	22.1905	22.4273	21.851	22.1247	0.244792	4		21.6965	22.4594	21.2355	21.9417	21.8333	0.509807	4		1	1	32.3	0.0027877	2.2878		772180	820170	604840	766320	673800	700700	680230	645710		1
Zm00001eb166980_P001;Zm00001eb166980_P006;Zm00001eb166980_P002	Zm00001eb166980_P001;Zm00001eb166980_P006;Zm00001eb166980_P002;Zm00001eb166980_P005;Zm00001eb166980_P003;Zm00001eb166980_P004	Zm00001eb166980_P001;Zm00001eb166980_P006;Zm00001eb166980_P002	3	12		0.288048		0.43049		22.8075	22.4509	22.5299	23.0877	22.719	0.289511	4		22.5124	21.5567	22.9971	22.6576	22.431	0.617216	4		3	3	7	0	9.8032		336930	310970	159150	431480	223830	43088	584330	331140		1
Zm00001eb324270_P001;Zm00001eb106920_P001;Zm00001eb324270_P002	Zm00001eb324270_P001;Zm00001eb106920_P001;Zm00001eb324270_P002	Zm00001eb324270_P001;Zm00001eb106920_P001;Zm00001eb324270_P002	16	24		0.287615		0.28647		25.3484	25.9479	25.5125	25.1124	25.4803	0.352362	4		25.4762	25.1755	24.7154	25.4037	25.1927	0.343034	4		4	4	38.9	0	26.403		1367700	1839300	1475200	1463600	1584700	1033400	1913300	674320		1
Zm00001eb290400_P001;Zm00001eb329030_P001;Zm00001eb110270_P001	Zm00001eb290400_P001;Zm00001eb329030_P001;Zm00001eb110270_P001	Zm00001eb290400_P001;Zm00001eb329030_P001;Zm00001eb110270_P001	4	15		0.285355		0.303062		24.5162	24.7466	24.4301	24.975	24.667	0.245028	4		24.0664	23.9816	24.5456	24.9329	24.3816	0.44353	4		4	4	48	0	8.8852		3748500	3866500	1696500	4905200	2821100	2311400	5362800	4604500		1
Zm00001eb154490_P001;Zm00001eb283570_P001;Zm00001eb349990_P001;Zm00001eb283570_P002;Zm00001eb371140_P001;Zm00001eb371140_P002	Zm00001eb154490_P001;Zm00001eb283570_P001;Zm00001eb349990_P001;Zm00001eb283570_P002;Zm00001eb371140_P001;Zm00001eb371140_P002;Zm00001eb059410_P001	Zm00001eb154490_P001;Zm00001eb283570_P001;Zm00001eb349990_P001;Zm00001eb283570_P002;Zm00001eb371140_P001;Zm00001eb371140_P002	4	7		0.283039		0.380733		23.027	23.6629	22.8758	23.012	23.1444	0.35225	4		23.4298	22.3853	23.0875	22.543	22.8614	0.483832	4		3	3	13.7	0	9.3526		299560	361040	145770	315480	477090	115580	490040	174620		1
Zm00001eb156500_P001;Zm00001eb343030_P001;Zm00001eb343030_P003;Zm00001eb343030_P004	Zm00001eb156500_P001;Zm00001eb343030_P001;Zm00001eb343030_P003;Zm00001eb343030_P004	Zm00001eb156500_P001;Zm00001eb343030_P001;Zm00001eb343030_P003;Zm00001eb343030_P004	31	20		0.282675		0.319845		26.7553	26.9718	27.2354	27.0281	26.9977	0.197371	4		27.3219	26.6917	26.1409	26.7056	26.715	0.482564	4		1	0	77.3	0	34.345		3553100	3882400	2972600	4585000	5767900	2263000	3581800	2979900		1
Zm00001eb331770_P001;Zm00001eb331770_P003;Zm00001eb331770_P002	Zm00001eb331770_P001;Zm00001eb331770_P003;Zm00001eb331770_P002	Zm00001eb331770_P001;Zm00001eb331770_P003;Zm00001eb331770_P002	2	8		0.282459		0.0582918		22.7973	23.0402	23.0176	23.2215	23.0192	0.173804	4		22.7565	22.8619	22.8352	22.4932	22.7367	0.168394	4		2	2	15.3	0	5.104		476090	710010	338540	985520	578330	316240	897150	354330		1
Zm00001eb055490_P001	Zm00001eb055490_P001;Zm00001eb399220_P003;Zm00001eb399220_P002;Zm00001eb399220_P001	Zm00001eb055490_P001	5	24		0.282251		0.31627		24.7585	24.6105	24.9163	24.513	24.6996	0.176227	4		23.747	24.4517	24.5706	24.8999	24.4173	0.485408	4		5	5	12.4	0	14.623		1330700	768120	634910	774960	714560	435660	1512500	1287100		1
Zm00001eb216230_P002;Zm00001eb216230_P001;Zm00001eb055030_P002;Zm00001eb055030_P001	Zm00001eb216230_P002;Zm00001eb216230_P001;Zm00001eb055030_P002;Zm00001eb055030_P001;Zm00001eb024130_P003;Zm00001eb024130_P004;Zm00001eb024130_P002;Zm00001eb024130_P001;Zm00001eb095750_P001	Zm00001eb216230_P002;Zm00001eb216230_P001;Zm00001eb055030_P002;Zm00001eb055030_P001	10	35		0.279987		0.358875		24.8365	24.7597	25.856	25.214	25.1666	0.500687	4		25.1834	24.6442	24.6968	25.022	24.8866	0.258983	4		9	9	23.6	0	37.417		694100	607850	830790	933980	1278700	314830	999400	623280		1
Zm00001eb351940_P002;Zm00001eb351940_P001;Zm00001eb290310_P003;Zm00001eb290310_P002;Zm00001eb290310_P001	Zm00001eb351940_P002;Zm00001eb351940_P001;Zm00001eb290310_P003;Zm00001eb290310_P002;Zm00001eb290310_P001	Zm00001eb351940_P002;Zm00001eb351940_P001;Zm00001eb290310_P003;Zm00001eb290310_P002;Zm00001eb290310_P001	1	5		0.279854		0.504839		21.6431	21.0074	21.5534	21.3197	21.3809	0.283904	4		20.4476	20.5629	21.3804	22.0134	21.1011	0.73643	4		1	1	6.9	0.00043085	2.7993		975130	616720	607860	812630	468120	302150	1237600	1120500		1
Zm00001eb321670_P001	Zm00001eb321670_P001;Zm00001eb105200_P001	Zm00001eb321670_P001	6	30		0.27952		0.220291		25.369	25.8768	25.5534	26.1101	25.7273	0.330413	4		25.1288	25.6138	25.3971	25.6515	25.4478	0.240399	4		6	6	49.7	0	54.477		3839200	6403100	5238800	14311000	6573000	2251900	17092000	9324900		1
Zm00001eb088050_P001	Zm00001eb088050_P001	Zm00001eb088050_P001	2	7		0.279247		0.53008		23.0006	23.302	23.9434	23.5829	23.4572	0.401993	4		22.6527	22.8629	22.929	24.2674	23.178	0.73573	4		2	2	9.7	0	8.9192		316730	330420	636680	861280	252510	501590	451390	1133600		1
Zm00001eb208840_P001;Zm00001eb208840_P002	Zm00001eb208840_P001;Zm00001eb208840_P002	Zm00001eb208840_P001;Zm00001eb208840_P002	2	1		0.278034		0.0196588		21.0919	21.0219	20.9066	21.3005	21.0802	0.16551	4		20.7807	20.7587	20.8916	20.7778	20.8022	0.0603867	4		1	1	6.6	0.0097015	1.7412		117260	101130	53942	113660	83752	49785	135250	67445		0.862296
Zm00001eb071430_P001	Zm00001eb071430_P001	Zm00001eb071430_P001	2	4		0.277105		0.185112		21.6446	NaN	22.2746	22.1573	22.0255	0.335069	3		21.5966	21.8558	21.8677	21.6735	21.7484	0.134648	4		2	2	14.2	0	3.4796		199640	0	173480	280420	210000	163520	334990	312080		1
Zm00001eb365570_P001	Zm00001eb365570_P001	Zm00001eb365570_P001	1	8		0.275909		0.263948		22.3052	22.6627	23.0473	22.9607	22.744	0.335716	4		22.195	22.715	22.2285	22.7337	22.4681	0.296361	4		1	1	3.2	0	4.8736		147290	179340	146530	241940	150040	131860	212680	176240		1
Zm00001eb296550_P001;Zm00001eb344340_P002;Zm00001eb344340_P001;Zm00001eb296550_P002;Zm00001eb158270_P001;Zm00001eb158270_P002	Zm00001eb296550_P001;Zm00001eb344340_P002;Zm00001eb344340_P001;Zm00001eb296550_P002;Zm00001eb158270_P001;Zm00001eb158270_P002	Zm00001eb296550_P001;Zm00001eb344340_P002;Zm00001eb344340_P001;Zm00001eb296550_P002;Zm00001eb158270_P001;Zm00001eb158270_P002	10	58		0.275784		0.229947		25.5029	25.5983	26.0579	26.0786	25.8094	0.301519	4		25.9102	25.3336	25.302	25.5888	25.5337	0.28195	4		10	8	48.8	0	123.27		2766900	3376000	4401300	4651900	4499900	1954600	4164100	3001400		1
Zm00001eb352350_P001;Zm00001eb291340_P001;Zm00001eb128040_P001	Zm00001eb352350_P001;Zm00001eb291340_P001;Zm00001eb128040_P001	Zm00001eb352350_P001;Zm00001eb291340_P001;Zm00001eb128040_P001	6	7		0.274174		0.81266		23.7551	23.8524	NaN	23.9004	23.836	0.0740256	3		22.574	25.0798	21.4404	25.153	23.5618	1.85404	4		1	1	70.5	0	82.532		1430800	1454600	0	1650000	693750	2414900	437900	3351800		1
Zm00001eb226420_P001;Zm00001eb436820_P001;Zm00001eb435740_P001;Zm00001eb435470_P001;Zm00001eb435260_P001;Zm00001eb437250_P001;Zm00001eb442730_P001;Zm00001eb438320_P001;Zm00001eb437790_P001;Zm00001eb437140_P001;Zm00001eb441580_P001	Zm00001eb226420_P001;Zm00001eb436820_P001;Zm00001eb435740_P001;Zm00001eb435470_P001;Zm00001eb435260_P001;Zm00001eb437250_P001;Zm00001eb442730_P001;Zm00001eb438320_P001;Zm00001eb437790_P001;Zm00001eb437140_P001;Zm00001eb441580_P001;Zm00001eb271620_P001;Zm00001eb434970_P001	Zm00001eb226420_P001;Zm00001eb436820_P001;Zm00001eb435740_P001;Zm00001eb435470_P001;Zm00001eb435260_P001;Zm00001eb437250_P001;Zm00001eb442730_P001;Zm00001eb438320_P001;Zm00001eb437790_P001;Zm00001eb437140_P001;Zm00001eb441580_P001	5	38		0.273684		0.414135		26.2379	25.8382	26.8819	25.577	26.1338	0.568013	4		26.1019	25.8289	25.9983	25.5112	25.8601	0.258374	4		5	5	21.2	0	63.665		6244900	5179700	6718000	4657800	7098100	3673500	10748000	3954300		1
Zm00001eb239890_P002;Zm00001eb239890_P001	Zm00001eb239890_P002;Zm00001eb239890_P001	Zm00001eb239890_P002;Zm00001eb239890_P001	4	4		0.273291		0.534445		20.8467	21.5605	21.0147	21.2921	21.1785	0.313949	4		20.3301	20.1562	21.5486	21.5859	20.9052	0.767904	4		2	2	7.2	0	3.402		82719	107880	58590	137060	101380	56940	300290	162280		1
Zm00001eb355660_P001	Zm00001eb355660_P001	Zm00001eb355660_P001	1	4		0.272341		0.360351		21.3227	20.9877	20.8953	21.5739	21.1949	0.312364	4		21.2903	20.427	21.3228	20.6503	20.9226	0.452836	4		1	1	18.7	0	3.1176		449290	287980	184510	474410	410930	139320	582050	223050		1
Zm00001eb413080_P004;Zm00001eb413080_P001;Zm00001eb171790_P003;Zm00001eb413080_P002;Zm00001eb413080_P003;Zm00001eb171790_P002;Zm00001eb171790_P001	Zm00001eb413080_P004;Zm00001eb413080_P001;Zm00001eb171790_P003;Zm00001eb413080_P002;Zm00001eb413080_P003;Zm00001eb171790_P002;Zm00001eb171790_P001	Zm00001eb413080_P004;Zm00001eb413080_P001;Zm00001eb171790_P003;Zm00001eb413080_P002;Zm00001eb413080_P003;Zm00001eb171790_P002;Zm00001eb171790_P001	1	4		0.271971		0.521143		22.7934	22.9626	NaN	23.3115	23.0225	0.264154	3		23.049	23.0766	21.8045	23.0721	22.7505	0.630795	4		1	1	1.1	0.0075959	1.8918		85019	83926	0	138880	103090	64400	54954	84699		1
Zm00001eb343900_P001	Zm00001eb343900_P001	Zm00001eb343900_P001	7	15		0.27112		0.552242		25.6686	25.766	24.7942	25.3054	25.3835	0.44007	4		25.1003	24.0737	25.7216	25.554	25.1124	0.740535	4		3	2	47.2	0	24.619		5721400	5620300	2124900	6676900	3734100	1729500	8930000	4722600		1
Zm00001eb373080_P001	Zm00001eb373080_P001	Zm00001eb373080_P001	2	9		0.271088		0.150769		22.484	22.7844	22.6802	22.3614	22.5775	0.190421	4		22.2717	22.477	21.941	22.5359	22.3064	0.268661	4		2	2	4.8	0	3.8718		142940	171090	99290	143840	149600	53389	71249	146910		1
Zm00001eb082050_P002;Zm00001eb082050_P003;Zm00001eb082050_P001	Zm00001eb082050_P002;Zm00001eb082050_P003;Zm00001eb082050_P001;Zm00001eb131870_P001	Zm00001eb082050_P002;Zm00001eb082050_P003;Zm00001eb082050_P001	5	26		0.268559		0.00054682		24.4498	24.5355	24.4967	24.5417	24.5059	0.0424073	4		24.2559	24.1878	24.3261	24.1796	24.2374	0.0683647	4		5	4	21.2	0	13.999		1039700	1018000	611180	1094000	992240	542920	1223300	763260		0.290667
Zm00001eb238610_P002;Zm00001eb238610_P003;Zm00001eb238610_P001	Zm00001eb238610_P002;Zm00001eb238610_P003;Zm00001eb238610_P001	Zm00001eb238610_P002;Zm00001eb238610_P003;Zm00001eb238610_P001	1	4		0.267931		0.181989		21.4999	21.6447	NaN	22.1303	21.7583	0.330172	3		21.5394	21.3437	21.6086	21.4698	21.4904	0.113005	4		1	1	12.2	0.0028101	2.3398		381690	419520	0	616130	443070	229190	626660	332320		1
Zm00001eb333130_P004;Zm00001eb333130_P003;Zm00001eb333130_P002;Zm00001eb333130_P001	Zm00001eb333130_P004;Zm00001eb333130_P003;Zm00001eb333130_P002;Zm00001eb333130_P001	Zm00001eb333130_P004;Zm00001eb333130_P003;Zm00001eb333130_P002;Zm00001eb333130_P001	4	7		0.2663		0.308894		23.2953	23.4842	23.3442	23.5327	23.4141	0.112501	4		23.6227	NaN	22.6891	23.1317	23.1478	0.467006	3		4	4	19.6	0	7.9689		245030	546670	379480	713130	812200	0	341440	218260		1
Zm00001eb411680_P001	Zm00001eb411680_P001	Zm00001eb411680_P001	14	69		0.26586		0.234028		26.7023	26.3292	26.5631	26.7229	26.5793	0.181255	4		26.5524	25.975	26.6869	26.0396	26.3135	0.358722	4		14	8	29.3	0	48.599		3568400	2555400	2024300	3312700	3626700	1505700	4943000	1965500		1
Zm00001eb203280_P001	Zm00001eb203280_P001	Zm00001eb203280_P001	1	2		0.265522		0.444264		21.1048	NaN	NaN	20.9037	21.0042	0.142189	2		21.1909	NaN	20.5427	20.4825	20.7387	0.392754	3		1	1	2.4	0	3.0761		54686	0	0	49609	77607	0	54784	30041		1
Zm00001eb131600_P002;Zm00001eb131600_P004;Zm00001eb131600_P001;Zm00001eb131600_P003	Zm00001eb131600_P002;Zm00001eb131600_P004;Zm00001eb131600_P001;Zm00001eb131600_P003	Zm00001eb131600_P002;Zm00001eb131600_P004;Zm00001eb131600_P001;Zm00001eb131600_P003	2	4		0.265354		0.295637		21.4686	21.8691	NaN	21.7089	21.6822	0.201613	3		21.8719	21.1529	21.5035	21.139	21.4168	0.347112	4		2	2	6.7	0	3.8768		212570	253360	0	233340	113620	104600	286780	142770		1
Zm00001eb308000_P003;Zm00001eb308000_P002;Zm00001eb308000_P001;Zm00001eb308000_P004;Zm00001eb308000_P005	Zm00001eb308000_P003;Zm00001eb308000_P002;Zm00001eb308000_P001;Zm00001eb308000_P004;Zm00001eb308000_P005	Zm00001eb308000_P003;Zm00001eb308000_P002;Zm00001eb308000_P001;Zm00001eb308000_P004;Zm00001eb308000_P005	15	16		0.26433		0.0981236		23.6431	23.5342	23.8673	23.6309	23.6689	0.140971	4		23.1549	23.5978	23.6032	23.2623	23.4045	0.230461	4		4	4	37	0	11.755		318520	407960	140310	543310	469050	204880	475450	220940		1
Zm00001eb228860_P002;Zm00001eb228860_P001	Zm00001eb228860_P002;Zm00001eb228860_P001	Zm00001eb228860_P002;Zm00001eb228860_P001	6	23		0.262482		0.480958		24.115	24.3024	23.4037	24.4613	24.0706	0.466596	4		24.0791	23.246	24.3897	23.5176	23.8081	0.520272	4		6	6	47	0	22.443		2127900	513510	962810	2484300	1481500	814200	2837200	1457900		1
Zm00001eb112950_P002;Zm00001eb112950_P001	Zm00001eb112950_P002;Zm00001eb112950_P001	Zm00001eb112950_P002;Zm00001eb112950_P001	1	8		0.261923		0.383604		22.762	22.3656	22.7924	22.7321	22.663	0.199804	4		22.7286	22.4416	21.6533	22.781	22.4011	0.520368	4		1	1	6.3	0	4.7519		462090	333640	280670	471990	496430	249360	326280	416240		1
Zm00001eb273440_P002;Zm00001eb273440_P001	Zm00001eb273440_P002;Zm00001eb273440_P001	Zm00001eb273440_P002;Zm00001eb273440_P001	1	6		0.261354		0.278427		23.2914	23.5022	23.4536	23.8757	23.5307	0.247011	4		22.9457	23.6068	22.9661	23.5587	23.2694	0.362525	4		1	1	6.1	0	3.5693		724000	796210	481830	1120600	626430	607100	879910	739300		1
Zm00001eb224490_P001	Zm00001eb224490_P001	Zm00001eb224490_P001	1	3		0.260979		0.165849		19.7397	20.1011	19.6494	19.9164	19.8516	0.199887	4		19.3879	19.4074	19.9562	19.6112	19.5907	0.263782	4		1	1	3.4	0.0078888	1.8249		61323	66180	33553	63889	48711	30396	95904	48415		1
Zm00001eb059090_P001;Zm00001eb213750_P002;Zm00001eb213750_P001;Zm00001eb059090_P002	Zm00001eb059090_P001;Zm00001eb213750_P002;Zm00001eb213750_P001;Zm00001eb059090_P002	Zm00001eb059090_P001;Zm00001eb213750_P002;Zm00001eb213750_P001;Zm00001eb059090_P002	3	8		0.260677		0.191561		24.3245	24.0827	24.3945	24.013	24.2037	0.184412	4		23.8454	24.3756	23.6711	23.88	23.943	0.30252	4		3	3	21.1	0	11.746		1502800	871950	479620	1382600	1547300	1228200	1431100	1164300		1
Zm00001eb217180_P001;Zm00001eb053410_P002;Zm00001eb217180_P002;Zm00001eb217180_P004;Zm00001eb053410_P001;Zm00001eb217180_P003	Zm00001eb217180_P001;Zm00001eb053410_P002;Zm00001eb217180_P002;Zm00001eb217180_P004;Zm00001eb053410_P001;Zm00001eb217180_P003	Zm00001eb217180_P001;Zm00001eb053410_P002;Zm00001eb217180_P002;Zm00001eb217180_P004;Zm00001eb053410_P001;Zm00001eb217180_P003	4	21		0.259035		0.184819		23.8332	23.7809	23.9122	23.7683	23.8236	0.0653998	4		23.6853	23.4748	23.1473	23.951	23.5646	0.339632	4		4	4	13.9	0	19.05		870420	1144000	532610	930360	897450	431730	821320	1149900		1
Zm00001eb071630_P001	Zm00001eb071630_P001	Zm00001eb071630_P001	4	3		0.258915		0.269092		24.1826	24.033	24.2647	23.9026	24.0957	0.160557	4		23.9576	24.2551	23.3119	23.8227	23.8368	0.393821	4		1	1	53.8	0	9.6631		540510	2293100	2667900	2624500	3065100	2250400	2167300	2441000		1
Zm00001eb329730_P001	Zm00001eb329730_P001	Zm00001eb329730_P001	7	34		0.257437		0.179377		27.1522	27.125	26.8554	27.14	27.0682	0.142265	4		26.7612	26.8523	26.441	27.1885	26.8107	0.307464	4		7	7	27.6	0	38.163		8473900	7167800	4538000	7303500	7156600	5760700	11584000	7281400		1
Zm00001eb137100_P003;Zm00001eb137100_P002;Zm00001eb137100_P001;Zm00001eb359410_P006;Zm00001eb137100_P004;Zm00001eb358270_P005;Zm00001eb344260_P002;Zm00001eb359410_P005;Zm00001eb158100_P003;Zm00001eb158100_P001;Zm00001eb162140_P001;Zm00001eb344260_P001;Zm00	Zm00001eb137100_P003;Zm00001eb137100_P002;Zm00001eb137100_P001;Zm00001eb359410_P006;Zm00001eb137100_P004;Zm00001eb358270_P005;Zm00001eb344260_P002;Zm00001eb359410_P005;Zm00001eb158100_P003;Zm00001eb158100_P001;Zm00001eb162140_P001;Zm00001eb344260_P001;Zm00001eb359410_P003;Zm00001eb158100_P002;Zm00001eb359410_P004;Zm00001eb359410_P007;Zm00001eb359410_P001;Zm00001eb358270_P004;Zm00001eb358270_P002;…	Zm00001eb137100_P003;Zm00001eb137100_P002;Zm00001eb137100_P001;Zm00001eb359410_P006;Zm00001eb137100_P004;Zm00001eb358270_P005;Zm00001eb344260_P002;Zm00001eb359410_P005;Zm00001eb158100_P003;Zm00001eb158100_P001;Zm00001eb162140_P001;Zm00001eb344260_P001;Zm00001eb359410_P003;Zm00001eb158100_P002;Zm00001eb359410_P004;Zm00001eb359410_P007;Zm00001eb359410_P001;Zm00001eb358270_P004;Zm00001eb358270_P002;…	2	5		0.256935		0.0773266		21.9545	21.6546	21.3836	21.6298	21.6556	0.233827	4		21.3116	21.4297	21.4446	21.4088	21.3987	0.0599054	4		2	2	3.4	0	4.1483		93955	67000	34073	72269	117070	40180	172770	109540		1
Zm00001eb304530_P006;Zm00001eb304530_P004;Zm00001eb304530_P002;Zm00001eb304530_P003;Zm00001eb304530_P001;Zm00001eb304530_P005	Zm00001eb304530_P006;Zm00001eb304530_P004;Zm00001eb304530_P002;Zm00001eb304530_P003;Zm00001eb304530_P001;Zm00001eb304530_P005	Zm00001eb304530_P006;Zm00001eb304530_P004;Zm00001eb304530_P002;Zm00001eb304530_P003;Zm00001eb304530_P001;Zm00001eb304530_P005	2	4		0.255936		0.284393		21.9911	21.62	21.286	21.5834	21.6201	0.289055	4		21.4617	21.0881	21.7826	21.1243	21.3642	0.325771	4		2	2	7.8	0.00044287	2.9707		214470	207380	96331	191090	110370	39940	211260	125790		1
Zm00001eb006410_P001	Zm00001eb006410_P001	Zm00001eb006410_P001	5	29		0.254286		0.154002		24.9986	24.9361	25.4231	25.1592	25.1293	0.217267	4		24.8408	24.6171	24.8801	25.1619	24.875	0.223649	4		5	5	16.4	0	27.944		2346800	2040300	1902900	2585100	2409100	590110	3376100	980510		1
Zm00001eb044380_P001;Zm00001eb220880_P001	Zm00001eb044380_P001;Zm00001eb220880_P001;Zm00001eb360150_P003;Zm00001eb105530_P001;Zm00001eb091690_P001	Zm00001eb044380_P001;Zm00001eb220880_P001	3	11		0.252035		0.345159		22.7492	23.2989	23.9127	23.2034	23.2911	0.478792	4		23.1418	22.9193	22.965	23.13	23.039	0.113511	4		3	3	13.4	0	7.4735		173880	352100	348970	389400	370530	161470	409430	317020		1
Zm00001eb395090_P003;Zm00001eb395090_P002;Zm00001eb395090_P001	Zm00001eb395090_P003;Zm00001eb395090_P002;Zm00001eb395090_P001	Zm00001eb395090_P003;Zm00001eb395090_P002;Zm00001eb395090_P001	2	8		0.251595		0.0790688		22.2539	22.3803	21.938	22.4077	22.245	0.215341	4		22.0571	21.8433	22.0177	22.0556	21.9934	0.101738	4		2	2	2.5	0	4.6719		91707	49901	41913	55808	97906	44921	121570	73803		1
Zm00001eb356220_P001;Zm00001eb356220_P003;Zm00001eb356220_P002	Zm00001eb356220_P001;Zm00001eb356220_P003;Zm00001eb356220_P002	Zm00001eb356220_P001;Zm00001eb356220_P003;Zm00001eb356220_P002	12	27		0.251268		0.36639		26.6278	26.7374	26.6964	26.4889	26.6377	0.10895	4		26.2749	27.0823	25.881	26.3073	26.3864	0.502802	4		2	2	60.5	0	60.051		7468300	7240100	5117600	7890400	6664700	6523200	6568600	5842100		1
Zm00001eb052890_P001;Zm00001eb218440_P001	Zm00001eb052890_P001;Zm00001eb218440_P001	Zm00001eb052890_P001;Zm00001eb218440_P001	2	3		0.25037		0.453562		NaN	20.4164	20.7234	20.4401	20.5266	0.170839	3		19.7257	NaN	20.6817	20.4214	20.2763	0.494232	3		2	2	8.6	0.0065309	1.9808		0	48540	41802	53187	106460	0	102480	44759		1
Zm00001eb270540_P001;Zm00001eb270540_P002;Zm00001eb377270_P001;Zm00001eb377270_P004;Zm00001eb377270_P003;Zm00001eb377270_P002;Zm00001eb329940_P001;Zm00001eb308010_P001;Zm00001eb165650_P001	Zm00001eb270540_P001;Zm00001eb270540_P002;Zm00001eb377270_P001;Zm00001eb377270_P004;Zm00001eb377270_P003;Zm00001eb377270_P002;Zm00001eb329940_P001;Zm00001eb308010_P001;Zm00001eb165650_P001	Zm00001eb270540_P001;Zm00001eb270540_P002;Zm00001eb377270_P001;Zm00001eb377270_P004;Zm00001eb377270_P003;Zm00001eb377270_P002;Zm00001eb329940_P001;Zm00001eb308010_P001;Zm00001eb165650_P001	2	2		0.249424		0.0838239		21.0986	20.8667	20.9474	20.7381	20.9127	0.150959	4		20.5208	20.8863	20.4955	20.7505	20.6633	0.187769	4		1	1	2.7	0.006161	1.9996		46940	35054	23858	33649	34606	25366	47091	29059		1
Zm00001eb001840_P001	Zm00001eb001840_P001	Zm00001eb001840_P001	9	43		0.249413		0.23688		26.8409	26.2949	26.449	26.9042	26.6222	0.296883	4		26.66	26.2956	26.0983	26.4373	26.3728	0.236638	4		9	9	44.9	0	32.944		6222500	4155700	3102000	6778900	6472100	2851700	8856000	5260000		1
Zm00001eb392420_P001	Zm00001eb392420_P001	Zm00001eb392420_P001	2	5		0.249186		0.541017		21.7188	21.6004	21.525	22.1859	21.7575	0.296529	4		21.7567	20.888	22.3998	20.9888	21.5083	0.70972	4		2	2	23.3	0	3.5806		936500	547310	327210	489550	310980	102750	672580	147930		1
Zm00001eb274290_P001	Zm00001eb274290_P001	Zm00001eb274290_P001	1	3		0.248501		0.5741		21.7461	21.6422	21.8027	22.8484	22.0099	0.562986	4		21.5331	21.0421	21.9804	22.4899	21.7614	0.618636	4		1	1	11.2	0	5.0257		402160	347220	252040	728350	363170	141400	582710	484300		1
Zm00001eb357750_P002;Zm00001eb357750_P001	Zm00001eb357750_P002;Zm00001eb357750_P001	Zm00001eb357750_P002;Zm00001eb357750_P001	1	5		0.248121		0.732608		23.0222	22.6713	22.2159	22.2073	22.5292	0.393729	4		22.8845	NaN	23.2102	20.7485	22.2811	1.33723	3		1	1	12	0.0027811	2.2652		1513100	1127500	627780	896950	1512200	0	2624700	276900		1
Zm00001eb318200_P006;Zm00001eb318200_P005;Zm00001eb318200_P004;Zm00001eb318200_P001;Zm00001eb318200_P003;Zm00001eb318200_P002	Zm00001eb318200_P006;Zm00001eb318200_P005;Zm00001eb318200_P004;Zm00001eb318200_P001;Zm00001eb318200_P003;Zm00001eb318200_P002	Zm00001eb318200_P006;Zm00001eb318200_P005;Zm00001eb318200_P004;Zm00001eb318200_P001;Zm00001eb318200_P003;Zm00001eb318200_P002	6	14		0.24737		0.394576		23.6756	24.9061	24.2076	24.1535	24.2357	0.50684	4		23.8606	23.9929	23.8513	24.2486	23.9883	0.185155	4		4	4	30.6	0	20.885		942500	1665700	877330	1321600	1333100	933750	1525600	1286500		1
Zm00001eb024460_P004;Zm00001eb024460_P003;Zm00001eb024460_P002;Zm00001eb024460_P001	Zm00001eb024460_P004;Zm00001eb024460_P003;Zm00001eb024460_P002;Zm00001eb024460_P001	Zm00001eb024460_P004;Zm00001eb024460_P003;Zm00001eb024460_P002;Zm00001eb024460_P001	6	33		0.246813		0.0764127		25.328	25.4823	25.3589	25.7107	25.47	0.173772	4		25.302	25.1919	25.0246	25.3741	25.2232	0.152101	4		6	6	27	0	59.625		1258600	2490400	1343900	3664600	1765800	1212200	2564100	1544400		1
Zm00001eb001110_P001	Zm00001eb001110_P001	Zm00001eb001110_P001	1	5		0.244917		0.216667		21.6954	21.7814	21.5386	21.5401	21.6389	0.120145	4		NaN	21.1122	21.3169	21.7528	21.394	0.327163	3		1	1	2.9	0.002809	2.3392		153930	155270	84313	144150	0	69239	179510	142400		1
Zm00001eb028940_P001	Zm00001eb028940_P001	Zm00001eb028940_P001	2	6		0.244698		0.218599		22.5255	22.1834	22.3965	22.2441	22.3374	0.154186	4		22.2396	21.8867	22.4712	21.7732	22.0927	0.321118	4		1	1	16.3	0.0024331	2.422		1099800	809010	601540	943660	991860	475980	1612900	580460		1
Zm00001eb041400_P003;Zm00001eb041400_P002;Zm00001eb041400_P001	Zm00001eb041400_P003;Zm00001eb041400_P002;Zm00001eb041400_P001	Zm00001eb041400_P003;Zm00001eb041400_P002;Zm00001eb041400_P001	7	26		0.24386		0.252228		24.8871	24.868	25.4672	24.7185	24.9852	0.330028	4		24.6672	25.0279	24.5725	24.6977	24.7413	0.198345	4		6	3	30.7	0	28.863		1407200	672960	1121600	1390900	1324000	1286900	1882800	1442200		1
Zm00001eb196190_P001	Zm00001eb196190_P001	Zm00001eb196190_P001	2	6		0.243324		0.282685		22.4595	22.8669	22.9723	23.3815	22.9201	0.378859	4		22.6503	22.5815	22.9144	22.5607	22.6767	0.163003	4		2	2	9.8	0	3.4918		663830	622720	414620	864570	659710	404280	1202300	514760		1
Zm00001eb250670_P002;Zm00001eb187250_P002;Zm00001eb187250_P003	Zm00001eb250670_P002;Zm00001eb187250_P002;Zm00001eb187250_P003	Zm00001eb250670_P002;Zm00001eb187250_P002;Zm00001eb187250_P003	2	15		0.243099		0.284495		23.0005	22.9748	23.4772	23.3782	23.2077	0.257473	4		22.5399	22.9554	23.0396	23.3233	22.9646	0.323906	4		2	2	11.6	0	9.3499		680140	608430	584140	912590	611280	531770	1018100	718590		1
Zm00001eb181100_P001	Zm00001eb181100_P001;Zm00001eb241370_P001	Zm00001eb181100_P001	5	18		0.241602		0.289936		24.1648	24.2342	24.5869	24.5373	24.3808	0.21222	4		24.56	24.2045	23.6893	24.103	24.1392	0.358242	4		5	5	16.6	0	17.201		1038100	809330	711040	1423100	1519400	551600	1115800	820990		1
Zm00001eb287190_P003;Zm00001eb287190_P002;Zm00001eb287190_P001	Zm00001eb287190_P003;Zm00001eb287190_P002;Zm00001eb287190_P001	Zm00001eb287190_P003;Zm00001eb287190_P002;Zm00001eb287190_P001	4	15		0.241594		0.442391		23.6242	23.0182	23.5458	23.3623	23.3876	0.269624	4		23.4103	23.2096	22.3946	23.5696	23.146	0.522157	4		4	4	7.4	0	12.886		267460	149870	137020	208610	241000	163750	112210	195420		1
Zm00001eb071110_P001	Zm00001eb071110_P001	Zm00001eb071110_P001	8	41		0.241318		0.320047		25.7309	25.9984	25.6908	26.1975	25.9044	0.238359	4		25.5155	25.4714	25.44	26.2253	25.6631	0.376126	4		8	8	25.6	0	50.555		2249600	2394000	1005100	3649600	2764100	1926700	3234400	3009600		1
Zm00001eb394670_P001;Zm00001eb016960_P001;Zm00001eb016960_P002	Zm00001eb394670_P001;Zm00001eb016960_P001;Zm00001eb016960_P002	Zm00001eb394670_P001;Zm00001eb016960_P001;Zm00001eb016960_P002	1	1		0.240959		0.387884		21.7535	21.5339	NaN	21.9393	21.7422	0.202927	3		22.0594	21.4995	21.287	21.1591	21.5013	0.3977	4		1	1	7.4	0.0016529	2.5542		418720	341710	0	657730	819190	231030	388810	190140		1
Zm00001eb216390_P001	Zm00001eb216390_P001	Zm00001eb216390_P001	12	8		0.240824		0.15049		23.4712	23.6696	23.1761	23.3765	23.4234	0.205133	4		23.4408	22.9309	23.1852	23.1732	23.1825	0.208226	4		1	1	13.1	0	4.507		155540	169600	75393	151890	167450	72070	194240	112470		1
Zm00001eb288040_P001;Zm00001eb288040_P003;Zm00001eb288040_P002;Zm00001eb288040_P004	Zm00001eb288040_P001;Zm00001eb288040_P003;Zm00001eb288040_P002;Zm00001eb288040_P004	Zm00001eb288040_P001;Zm00001eb288040_P003;Zm00001eb288040_P002;Zm00001eb288040_P004	2	8		0.240545		0.383675		22.2118	23.2128	22.5558	22.7384	22.6797	0.417095	4		22.1244	22.4605	22.8328	22.3389	22.4391	0.296936	4		2	2	6.8	0	11.654		126540	247970	57138	172020	78334	102600	270050	121570		1
Zm00001eb180920_P001;Zm00001eb241770_P001	Zm00001eb180920_P001;Zm00001eb241770_P001	Zm00001eb180920_P001;Zm00001eb241770_P001	4	10		0.239277		0.511016		23.8401	22.9458	23.2518	23.0942	23.283	0.39187	4		22.9687	23.6783	22.3266	23.2012	23.0437	0.561978	4		4	4	20.6	0	12.851		1237000	762240	501810	916540	1394000	615170	1566200	861740		1
Zm00001eb063710_P002;Zm00001eb063710_P001	Zm00001eb063710_P002;Zm00001eb063710_P001	Zm00001eb063710_P002;Zm00001eb063710_P001	3	20		0.239216		0.302493		23.5318	24.0743	23.8713	23.8034	23.8202	0.224064	4		23.3534	24.0685	23.2693	23.6328	23.581	0.360236	4		3	3	33.6	0	10.429		2080200	2376200	1078700	2507800	2012300	1508800	2975100	1808700		1
Zm00001eb116280_P002;Zm00001eb116280_P001;Zm00001eb116280_P003	Zm00001eb116280_P002;Zm00001eb116280_P001;Zm00001eb116280_P003;Zm00001eb054490_P001;Zm00001eb210190_P001;Zm00001eb009810_P001	Zm00001eb116280_P002;Zm00001eb116280_P001;Zm00001eb116280_P003	15	11		0.238604		0.247164		23.3603	23.8489	23.2826	23.5761	23.517	0.253743	4		23.6676	23.057	23.1315	23.2574	23.2784	0.27237	4		3	3	27.6	0	7.3593		257930	232490	83595	215300	264400	112420	319150	149330		1
Zm00001eb049190_P001	Zm00001eb049190_P001;Zm00001eb219530_P001	Zm00001eb049190_P001	5	15		0.237551		0.430789		24.0088	23.7464	23.2876	23.4148	23.6144	0.326419	4		23.2139	22.8922	23.9824	23.4189	23.3769	0.458235	4		5	5	28.1	0	17.608		1880500	1055200	237160	1102700	648880	192850	1855600	765610		1
Zm00001eb225760_P005;Zm00001eb225760_P004;Zm00001eb225760_P003;Zm00001eb225760_P002;Zm00001eb225760_P001	Zm00001eb225760_P005;Zm00001eb225760_P004;Zm00001eb225760_P003;Zm00001eb225760_P002;Zm00001eb225760_P001	Zm00001eb225760_P005;Zm00001eb225760_P004;Zm00001eb225760_P003;Zm00001eb225760_P002;Zm00001eb225760_P001	2	3		0.237091		0.507783		21.0847	21.4062	21.7453	21.9649	21.5503	0.386206	4		22.0214	20.9808	21.4649	20.7857	21.3132	0.551753	4		2	2	5.7	0.0042986	2.1144		82176	97397	87349	113050	136270	21205	133400	51989		1
Zm00001eb161780_P001;Zm00001eb357950_P001	Zm00001eb161780_P001;Zm00001eb357950_P001	Zm00001eb161780_P001;Zm00001eb357950_P001	4	10		0.236885		0.331152		23.2292	23.4468	22.787	23.3705	23.2084	0.295029	4		23.0284	22.5922	23.3995	22.8659	22.9715	0.337371	4		4	4	3.2	0	6.1022		119460	129310	69363	152820	154340	54813	203280	107830		1
Zm00001eb217560_P002;Zm00001eb217560_P005;Zm00001eb217560_P004;Zm00001eb217560_P001;Zm00001eb217560_P003;Zm00001eb217560_P006	Zm00001eb217560_P002;Zm00001eb217560_P005;Zm00001eb217560_P004;Zm00001eb217560_P001;Zm00001eb217560_P003;Zm00001eb217560_P006	Zm00001eb217560_P002;Zm00001eb217560_P005;Zm00001eb217560_P004;Zm00001eb217560_P001;Zm00001eb217560_P003;Zm00001eb217560_P006	5	15		0.2351		0.591906		23.165	24.4	23.7086	24.3609	23.9086	0.588508	4		23.2024	23.4252	23.5388	24.5276	23.6735	0.586297	4		4	4	68.3	0	142.2		2103500	3759500	538680	3361700	2617600	1296100	6014000	4225900		1
Zm00001eb258750_P001	Zm00001eb258750_P001	Zm00001eb258750_P001	4	16		0.233635		0.554936		22.93	23.1542	23.1683	23.4081	23.1652	0.195312	4		22.1296	22.5689	23.7477	23.2799	22.9315	0.721582	4		4	4	26.7	0	10.017		570590	666690	473200	867440	215390	321690	2669200	1164800		1
Zm00001eb070400_P004;Zm00001eb070400_P005;Zm00001eb070400_P003;Zm00001eb070400_P002;Zm00001eb070400_P001	Zm00001eb070400_P004;Zm00001eb070400_P005;Zm00001eb070400_P003;Zm00001eb070400_P002;Zm00001eb070400_P001	Zm00001eb070400_P004;Zm00001eb070400_P005;Zm00001eb070400_P003;Zm00001eb070400_P002;Zm00001eb070400_P001	1	3		0.23245		0.459515		20.634	20.9974	20.3718	21.1053	20.7771	0.337123	4		20.5433	19.9528	20.5487	21.1339	20.5447	0.482201	4		1	1	0.9	0.001249	2.5891		20556	27332	9594.3	26564	20785	7380.2	26374	23100		1
Zm00001eb288670_P002;Zm00001eb288670_P004;Zm00001eb288670_P001;Zm00001eb288670_P005;Zm00001eb288670_P003	Zm00001eb288670_P002;Zm00001eb288670_P004;Zm00001eb288670_P001;Zm00001eb288670_P005;Zm00001eb288670_P003;Zm00001eb095340_P001;Zm00001eb348800_P001	Zm00001eb288670_P002;Zm00001eb288670_P004;Zm00001eb288670_P001;Zm00001eb288670_P005;Zm00001eb288670_P003	4	12		0.232445		0.344018		24.5757	24.5073	24.3888	24.8585	24.5826	0.199514	4		24.4095	23.7706	24.5086	24.7118	24.3501	0.406311	4		4	4	9.2	0	11.159		583790	650650	384620	741340	553890	308600	1026300	710080		1
Zm00001eb335790_P001;Zm00001eb335790_P002	Zm00001eb335790_P001;Zm00001eb335790_P002	Zm00001eb335790_P001;Zm00001eb335790_P002	3	15		0.231478		0.440995		25.0044	25.0398	24.7879	24.9792	24.9528	0.112747	4		24.0848	24.5574	24.8437	25.3994	24.7213	0.549802	4		3	3	17	0	14.781		2375200	2490100	1164000	3110400	594900	1360600	3779500	2965000		1
Zm00001eb359400_P002;Zm00001eb359400_P001;Zm00001eb158110_P001	Zm00001eb359400_P002;Zm00001eb359400_P001;Zm00001eb158110_P001	Zm00001eb359400_P002;Zm00001eb359400_P001;Zm00001eb158110_P001	3	8		0.230972		0.209582		22.6105	22.5171	22.6249	22.2938	22.5116	0.152837	4		22.703	22.2267	22.0464	22.1464	22.2806	0.291067	4		3	3	5	0	11.671		150220	123600	64611	134770	100490	48470	43127	92245		1
Zm00001eb300260_P002;Zm00001eb300260_P001	Zm00001eb300260_P002;Zm00001eb300260_P001	Zm00001eb300260_P002;Zm00001eb300260_P001	5	30		0.230549		0.137806		24.7532	24.5526	24.5976	24.9585	24.7155	0.183403	4		24.33	24.3016	24.623	24.6852	24.4849	0.197315	4		5	5	24.8	0	21.334		3597500	2812200	2035100	4984800	2779800	1860600	4061600	2771000		1
Zm00001eb387730_P001	Zm00001eb387730_P001;Zm00001eb387730_P002	Zm00001eb387730_P001	4	14		0.230278		0.288655		24.1812	23.9945	24.1831	24.2407	24.1499	0.107209	4		23.6541	23.5525	24.1133	24.3584	23.9196	0.380905	4		4	4	18.2	0	12.496		1489400	849210	770030	1199600	1200200	581750	2317300	1309900		1
Zm00001eb054230_P002;Zm00001eb054230_P001	Zm00001eb054230_P002;Zm00001eb054230_P001	Zm00001eb054230_P002;Zm00001eb054230_P001	2	14		0.230196		0.324954		23.3446	23.635	23.1052	23.541	23.4065	0.234437	4		23.4769	22.7408	23.4666	23.0207	23.1763	0.359866	4		2	2	8.2	0	9.2659		536700	636240	217160	647060	660440	144790	699790	301390		1
Zm00001eb005420_P002;Zm00001eb005420_P001;Zm00001eb005420_P005;Zm00001eb005420_P004	Zm00001eb005420_P002;Zm00001eb005420_P001;Zm00001eb005420_P005;Zm00001eb005420_P004	Zm00001eb005420_P002;Zm00001eb005420_P001;Zm00001eb005420_P005;Zm00001eb005420_P004	1	4		0.229929		0.247755		21.5197	21.4351	21.5005	21.7228	21.5445	0.124267	4		21.339	21.5128	20.8317	21.5749	21.3146	0.337044	4		1	1	11.6	0.0024341	2.4222		254090	213560	149110	300710	246470	161990	240160	225520		1
Zm00001eb199660_P002;Zm00001eb199660_P001	Zm00001eb199660_P002;Zm00001eb199660_P001	Zm00001eb199660_P002;Zm00001eb199660_P001	1	1		0.22872		0.522198		23.0965	23.1862	22.6154	23.2128	23.0277	0.279316	4		NaN	NaN	23.2079	22.39	22.799	0.578326	2		1	1	6.7	0	3.1447		533860	574530	162990	654160	0	0	948770	319560		1
Zm00001eb401160_P004;Zm00001eb401160_P003;Zm00001eb401160_P002;Zm00001eb401160_P001;Zm00001eb008290_P003;Zm00001eb008290_P002;Zm00001eb008290_P001;Zm00001eb008270_P002;Zm00001eb008270_P001;Zm00001eb285250_P001	Zm00001eb401160_P004;Zm00001eb401160_P003;Zm00001eb401160_P002;Zm00001eb401160_P001;Zm00001eb008290_P003;Zm00001eb008290_P002;Zm00001eb008290_P001;Zm00001eb008270_P002;Zm00001eb008270_P001;Zm00001eb285250_P001	Zm00001eb401160_P004;Zm00001eb401160_P003;Zm00001eb401160_P002;Zm00001eb401160_P001;Zm00001eb008290_P003;Zm00001eb008290_P002;Zm00001eb008290_P001;Zm00001eb008270_P002;Zm00001eb008270_P001;Zm00001eb285250_P001	2	3		0.227823		0.270462		21.6577	21.3077	21.7142	21.5901	21.5674	0.180404	4		21.6717	21.49	21.2932	20.9036	21.3396	0.329227	4		2	2	7.3	0.0079545	1.876		74753	130650	103710	70985	184350	98265	172120	73638		1
Zm00001eb229520_P001;Zm00001eb229520_P002	Zm00001eb229520_P001;Zm00001eb229520_P002	Zm00001eb229520_P001;Zm00001eb229520_P002	2	1		0.226486		0.275019		22.1803	22.5294	22.1732	21.9603	22.2108	0.235635	4		22.0332	NaN	NaN	21.9354	21.9843	0.0691775	2		2	2	9	0	8.9596		304410	245160	66340	56127	175120	97048	0	237510		1
Zm00001eb401550_P001;Zm00001eb401550_P002	Zm00001eb401550_P001;Zm00001eb401550_P002	Zm00001eb401550_P001;Zm00001eb401550_P002	1	2		0.226341		0.194461		21.5904	21.3197	21.7032	21.5236	21.5342	0.161061	4		21.5228	21.4581	21.3188	20.9317	21.3079	0.264824	4		1	1	5.5	0.0050349	2.0451		248460	178210	156850	241720	254660	145930	285270	137350		1
Zm00001eb117640_P006;Zm00001eb117640_P001;Zm00001eb117640_P005;Zm00001eb117640_P003;Zm00001eb117640_P002	Zm00001eb117640_P006;Zm00001eb117640_P001;Zm00001eb117640_P005;Zm00001eb117640_P003;Zm00001eb117640_P002	Zm00001eb117640_P006;Zm00001eb117640_P001;Zm00001eb117640_P005;Zm00001eb117640_P003;Zm00001eb117640_P002	1	3		0.226063		0.39934		22.7411	22.3939	22.3388	22.3539	22.4569	0.190836	4		21.7025	22.8264	22.2036	22.191	22.2309	0.460478	4		1	1	3.6	0.0079215	1.847		363660	276020	149140	265160	197760	265160	387600	194460		1
Zm00001eb403940_P003;Zm00001eb208520_P003;Zm00001eb208520_P002;Zm00001eb403940_P004;Zm00001eb001260_P001;Zm00001eb208520_P001;Zm00001eb403940_P001;Zm00001eb403940_P002;Zm00001eb236580_P001	Zm00001eb403940_P003;Zm00001eb208520_P003;Zm00001eb208520_P002;Zm00001eb403940_P004;Zm00001eb001260_P001;Zm00001eb208520_P001;Zm00001eb403940_P001;Zm00001eb403940_P002;Zm00001eb236580_P001	Zm00001eb403940_P003;Zm00001eb208520_P003;Zm00001eb208520_P002;Zm00001eb403940_P004;Zm00001eb001260_P001;Zm00001eb208520_P001;Zm00001eb403940_P001;Zm00001eb403940_P002;Zm00001eb236580_P001	2	2		0.225603		0.15522		22.3785	22.0298	21.9851	22.1274	22.1302	0.175871	4		22.1038	NaN	21.7626	21.8474	21.9046	0.177633	3		2	2	8.6	0	3.0199		486520	227430	107650	62049	316050	0	361070	35882		1
Zm00001eb068620_P002;Zm00001eb432020_P003;Zm00001eb068620_P001;Zm00001eb432020_P002;Zm00001eb432020_P001	Zm00001eb068620_P002;Zm00001eb432020_P003;Zm00001eb068620_P001;Zm00001eb432020_P002;Zm00001eb432020_P001	Zm00001eb068620_P002;Zm00001eb432020_P003;Zm00001eb068620_P001;Zm00001eb432020_P002;Zm00001eb432020_P001	2	7		0.225534		0.253517		22.8283	22.7635	22.5649	22.7836	22.7351	0.116652	4		22.5565	22.6761	22.0226	22.7831	22.5096	0.337611	4		2	2	1.9	0	7.5385		82501	73275	39375	78742	72602	44865	85581	45183		1
Zm00001eb112260_P002;Zm00001eb112260_P001	Zm00001eb112260_P002;Zm00001eb112260_P001	Zm00001eb112260_P002;Zm00001eb112260_P001	6	49		0.223698		0.140118		27.8038	28.0665	27.8705	27.9752	27.929	0.115685	4		27.9377	27.8595	27.5993	27.4248	27.7053	0.236453	4		6	1	41.2	0	104.94		20490000	23805000	11857000	22521000	18627000	14729000	22654000	15179000		1
Zm00001eb194350_P002	Zm00001eb194350_P002	Zm00001eb194350_P002	10	96		0.223209		0.381389		28.9149	28.8126	29.237	28.9353	28.9749	0.182766	4		28.5283	29.3739	28.3888	28.7159	28.7517	0.435897	4		10	10	54	0	290.28		56399000	41649000	37531000	47480000	49046000	55252000	43495000	42167000		1
Zm00001eb249160_P001;Zm00001eb249160_P002	Zm00001eb249160_P001;Zm00001eb249160_P002	Zm00001eb249160_P001;Zm00001eb249160_P002	7	38		0.22294		0.134122		26.3927	26.0512	26.0688	26.5022	26.2537	0.228226	4		26.2004	26.0234	25.9691	25.9303	26.0308	0.119347	4		7	7	20.7	0	14		9501700	6790900	4261400	9716900	9146400	4083400	10083000	5602400		1
Zm00001eb329630_P004;Zm00001eb329630_P003;Zm00001eb329630_P002;Zm00001eb329630_P001	Zm00001eb329630_P004;Zm00001eb329630_P003;Zm00001eb329630_P002;Zm00001eb329630_P001	Zm00001eb329630_P004;Zm00001eb329630_P003;Zm00001eb329630_P002;Zm00001eb329630_P001	3	18		0.222198		0.467082		23.9118	23.8714	23.6315	23.594	23.7522	0.162576	4		23.5505	23.968	22.75	23.8514	23.53	0.548915	4		3	3	9.1	0	21.922		719000	659170	390900	649520	443540	459360	292470	616270		1
Zm00001eb169620_P003;Zm00001eb169620_P002;Zm00001eb169620_P001	Zm00001eb169620_P003;Zm00001eb169620_P002;Zm00001eb169620_P001	Zm00001eb169620_P003;Zm00001eb169620_P002;Zm00001eb169620_P001	3	3		0.220898		0.447889		21.8278	22.2167	22.1815	21.8533	22.0198	0.207745	4		21.2226	21.536	22.2709	22.1663	21.799	0.502981	4		3	3	10.3	0	4.9772		155390	133240	100470	153690	86150	74814	376080	115870		1
Zm00001eb437170_P001;Zm00001eb435160_P001	Zm00001eb437170_P001;Zm00001eb435160_P001	Zm00001eb437170_P001;Zm00001eb435160_P001	1	7		0.220455		0.690766		22.6908	21.9299	22.9709	NaN	22.5305	0.53871	3		NaN	NaN	21.9038	22.7163	22.3101	0.574512	2		1	1	4.7	0.005418	2.0254		879630	493320	635290	0	0	0	776300	795990		1
Zm00001eb159080_P001	Zm00001eb159080_P001	Zm00001eb159080_P001	2	14		0.219263		0.503693		23.5108	23.3002	22.7024	23.5249	23.2596	0.385387	4		22.6366	22.7199	23.6917	23.113	23.0403	0.481392	4		2	2	20.8	0	7.4366		1905100	1513800	729230	1897300	1306700	785990	3762800	1700500		1
Zm00001eb110280_P002;Zm00001eb110280_P001;Zm00001eb329040_P003;Zm00001eb329040_P002;Zm00001eb329040_P001	Zm00001eb110280_P002;Zm00001eb110280_P001;Zm00001eb329040_P003;Zm00001eb329040_P002;Zm00001eb329040_P001	Zm00001eb110280_P002;Zm00001eb110280_P001;Zm00001eb329040_P003;Zm00001eb329040_P002;Zm00001eb329040_P001	1	3		0.21917		0.24363		20.4998	20.7985	NaN	20.5049	20.6011	0.171026	3		20.2564	20.4294	20.1413	20.7004	20.3819	0.243127	4		1	1	8.6	0.0042785	2.0734		217830	254640	0	250890	210270	151210	261810	222550		1
Zm00001eb407630_P001	Zm00001eb407630_P001	Zm00001eb407630_P001	2	11		0.21876		0.366104		23.4418	23.1455	22.7826	23.1323	23.1256	0.269598	4		22.7949	22.7588	22.64	23.4335	22.9068	0.357326	4		2	2	17.9	0	5.8767		1641400	1222500	321850	1249400	1153600	755090	1150100	573420		1
Zm00001eb404660_P001;Zm00001eb404660_P002	Zm00001eb404660_P001;Zm00001eb404660_P002	Zm00001eb404660_P001;Zm00001eb404660_P002	8	31		0.218613		0.492885		24.4809	25.0348	25.8652	24.8667	25.0619	0.583595	4		24.8873	24.8967	24.6448	24.9443	24.8433	0.134636	4		8	4	26.8	0	36.552		1006200	1380700	2111600	749870	1420500	923480	1647700	1509900		1
Zm00001eb168430_P001;Zm00001eb168430_P002	Zm00001eb168430_P001;Zm00001eb168430_P002	Zm00001eb168430_P001;Zm00001eb168430_P002	10	27		0.218271		0.387089		24.1021	24.6686	24.9993	24.5582	24.5821	0.370814	4		24.5436	24.0107	24.6415	24.2594	24.3638	0.285792	4		10	10	55	0	29.613		832570	927090	798000	976410	1427400	501620	1868200	463090		1
Zm00001eb232910_P001	Zm00001eb232910_P001	Zm00001eb232910_P001	25	8		0.218117		0.553747		23.691	23.8949	23.4837	24.1534	23.8058	0.286186	4		23.5902	22.9466	24.4508	23.3629	23.5876	0.634152	4		1	0	55.2	0.00042699	2.7417		586550	642000	302140	842770	601390	235920	1512200	415350		1
Zm00001eb154530_P003;Zm00001eb154530_P002	Zm00001eb154530_P003;Zm00001eb154530_P002	Zm00001eb154530_P003;Zm00001eb154530_P002	1	3		0.217373		0.384064		22.1412	22.3045	22.887	22.4582	22.4477	0.320168	4		22.7139	21.9882	22.0254	22.194	22.2304	0.33457	4		1	1	3.8	0.002769	2.225		232550	257000	208290	271300	341520	136030	318150	217080		1
Zm00001eb255120_P005;Zm00001eb255120_P003;Zm00001eb255120_P004;Zm00001eb255120_P002;Zm00001eb255120_P001	Zm00001eb255120_P005;Zm00001eb255120_P003;Zm00001eb255120_P004;Zm00001eb255120_P002;Zm00001eb255120_P001	Zm00001eb255120_P005;Zm00001eb255120_P003;Zm00001eb255120_P004;Zm00001eb255120_P002;Zm00001eb255120_P001	4	29		0.216892		0.0742944		24.8765	24.5947	24.65	24.7925	24.7284	0.129176	4		24.4815	24.3257	24.6984	24.5406	24.5115	0.154029	4		4	4	23.3	0	11.362		2835900	2456900	1985100	4266100	3774600	1882200	5893300	2916600		1
Zm00001eb156450_P003;Zm00001eb156450_P001;Zm00001eb156450_P002	Zm00001eb156450_P003;Zm00001eb156450_P001;Zm00001eb156450_P002	Zm00001eb156450_P003;Zm00001eb156450_P001;Zm00001eb156450_P002	4	11		0.216717		0.141019		22.99	22.8375	22.5312	22.9675	22.8316	0.211196	4		22.7161	22.5591	22.4372	22.747	22.6148	0.144188	4		4	4	19.9	0	6.3966		493710	435440	109330	719710	474980	324160	854110	541740		1
Zm00001eb333670_P003;Zm00001eb333670_P002;Zm00001eb333670_P001	Zm00001eb333670_P003;Zm00001eb333670_P002;Zm00001eb333670_P001	Zm00001eb333670_P003;Zm00001eb333670_P002;Zm00001eb333670_P001	5	6		0.216627		0.568845		21.515	21.8789	22.2631	22.161	21.9545	0.335046	4		22.4061	21.7942	20.8746	21.8765	21.7379	0.636159	4		1	1	17.7	0	4.6784		113230	138330	112990	184580	230650	95627	110500	129200		1
Zm00001eb396370_P001	Zm00001eb396370_P001	Zm00001eb396370_P001	4	13		0.216547		0.321952		23.8708	24.0959	23.3691	23.6749	23.7526	0.308193	4		23.7974	23.1818	23.5771	23.5881	23.5361	0.257024	4		4	4	14.5	0	11.789		442300	403110	260490	319550	436590	141290	740440	379580		1
Zm00001eb168620_P002	Zm00001eb168620_P002	Zm00001eb168620_P002	1	1		0.21575		0.588871		21.2235	21.3502	NaN	NaN	21.2869	0.0896453	2		21.7247	21.0327	20.5455	20.9815	21.0711	0.487507	4		1	1	4.9	0.00044092	2.9378		148620	168380	0	0	178810	76872	88407	94482		1
Zm00001eb210140_P001	Zm00001eb210140_P001	Zm00001eb210140_P001	1	5		0.215569		0.0471422		22.0709	21.8265	NaN	NaN	21.9487	0.172834	2		21.7168	21.7201	21.7554	21.7402	21.7331	0.0180821	4		1	1	1.9	0.00043725	2.8962		160280	128580	0	0	137870	84691	196110	113300		1
Zm00001eb294330_P003;Zm00001eb294330_P002;Zm00001eb294330_P001	Zm00001eb294330_P003;Zm00001eb294330_P002;Zm00001eb294330_P001	Zm00001eb294330_P003;Zm00001eb294330_P002;Zm00001eb294330_P001	2	5		0.215431		0.183538		22.0684	22.4261	22.5661	22.3023	22.3407	0.211104	4		21.909	22.3802	22.0921	22.1199	22.1253	0.193954	4		2	1	6.8	0	3.4859		229530	282630	157000	227580	225260	151410	327150	225400		1
Zm00001eb121780_P001	Zm00001eb121780_P001	Zm00001eb121780_P001	5	20		0.215057		0.423695		24.6161	24.3907	25.0378	24.173	24.5544	0.369561	4		24.3292	24.6299	23.8676	24.5307	24.3393	0.338474	4		5	5	14.3	0	14.526		650220	558100	827530	497130	909480	477490	973860	537140		1
Zm00001eb140320_P001	Zm00001eb140320_P001	Zm00001eb140320_P001	11	53		0.215004		0.297199		26.0563	25.9462	26.2511	25.9884	26.0605	0.13495	4		26.3199	25.8228	25.4721	25.7672	25.8455	0.351734	4		11	11	35.2	0	59.64		3524400	3063800	2101000	3435600	4591100	1822500	4264500	2356500		1
Zm00001eb178070_P002;Zm00001eb178070_P001	Zm00001eb178070_P002;Zm00001eb178070_P001	Zm00001eb178070_P002;Zm00001eb178070_P001	3	6		0.213892		0.398717		22.4371	22.1633	21.4998	21.9927	22.0232	0.394058	4		21.912	21.4235	21.9462	21.9556	21.8093	0.257912	4		3	1	10.8	0	5.4822		156770	154360	72916	192950	183270	79323	280850	164270		1
Zm00001eb311650_P002;Zm00001eb311650_P001;Zm00001eb311650_P003	Zm00001eb311650_P002;Zm00001eb311650_P001;Zm00001eb311650_P003	Zm00001eb311650_P002;Zm00001eb311650_P001;Zm00001eb311650_P003	2	1		0.212708		0.179519		21.1996	21.0875	21.3943	21.5169	21.2996	0.192504	4		21.0437	21.3204	20.8343	21.149	21.0869	0.203363	4		1	1	3.2	0.0012584	2.6287		70501	57347	54917	82350	62445	56164	64689	58428		1
Zm00001eb144930_P002;Zm00001eb144930_P001	Zm00001eb144930_P002;Zm00001eb144930_P001	Zm00001eb144930_P002;Zm00001eb144930_P001	45	201		0.212158		0.184725		28.3162	28.8276	28.6583	28.6287	28.6077	0.213187	4		28.5849	28.1875	28.5166	28.2932	28.3956	0.18644	4		40	34	60.2	0	283.05		6223300	9681900	5354400	8248100	8854800	4486100	12179000	5808800		1
Zm00001eb190920_P001	Zm00001eb190920_P001	Zm00001eb190920_P001	5	24		0.210119		0.225405		24.97	24.932	25.0385	24.5937	24.8835	0.198175	4		24.5084	24.4272	24.8816	24.8765	24.6734	0.239747	4		5	5	26.2	0	16.928		1484600	1381400	890610	1406800	1039500	874780	2509100	1304300		1
Zm00001eb294750_P002;Zm00001eb305490_P002;Zm00001eb294750_P001;Zm00001eb305490_P001	Zm00001eb294750_P002;Zm00001eb305490_P002;Zm00001eb294750_P001;Zm00001eb305490_P001	Zm00001eb294750_P002;Zm00001eb305490_P002;Zm00001eb294750_P001;Zm00001eb305490_P001	2	6		0.209507		0.367048		22.5507	22.1587	21.83	22.2332	22.1931	0.295811	4		22.3645	21.7243	22.112	21.7338	21.9836	0.311535	4		2	2	10.3	0.00044366	2.9757		402850	302210	190780	383900	446460	152870	360770	235400		1
Zm00001eb351390_P002;Zm00001eb351390_P001	Zm00001eb351390_P002;Zm00001eb351390_P001	Zm00001eb351390_P002;Zm00001eb351390_P001	3	3		0.208813		0.40291		21.451	21.7653	NaN	21.8119	21.6761	0.196312	3		21.0079	21.3916	21.6611	21.8086	21.4673	0.351594	4		2	2	9.4	0	4.5316		144230	141670	0	162620	113020	40359	258130	77353		1
Zm00001eb109610_P001	Zm00001eb109610_P001;Zm00001eb159700_P001;Zm00001eb363770_P001	Zm00001eb109610_P001	11	76		0.208076		0.398789		27.9717	27.8088	27.5807	28.351	27.928	0.3244	4		27.8667	27.299	27.6597	28.0544	27.72	0.323629	4		11	2	35.9	0	110.65		21895000	20865000	11402000	30589000	30601000	11218000	27941000	19070000		1
Zm00001eb397230_P001	Zm00001eb397230_P001	Zm00001eb397230_P001	7	58		0.207153		0.012046		26.4566	26.4205	26.3998	26.5434	26.4551	0.0633862	4		26.3755	26.2675	26.1998	26.1489	26.2479	0.0979217	4		7	1	45	0	41.14		6434300	5783500	3387700	6171800	7350800	4623600	8795400	4413700		0.906452
Zm00001eb328310_P001	Zm00001eb328310_P001	Zm00001eb328310_P001	4	12		0.206955		0.412216		22.4631	23.0891	22.9673	23.1003	22.905	0.300664	4		22.2253	22.9192	23.0323	22.6152	22.698	0.361018	4		4	4	12.5	0	8.7848		410330	568740	288400	572680	246830	231970	513220	219820		1
Zm00001eb116920_P001	Zm00001eb116920_P001	Zm00001eb116920_P001	5	19		0.205893		0.652599		23.7547	23.2192	22.7835	24.5991	23.5891	0.781736	4		23.5512	23.7143	22.8393	23.4282	23.3832	0.381083	4		5	1	10.9	0	25.163		477510	46366	95705	577330	598810	190380	468240	450250		1
Zm00001eb071930_P005;Zm00001eb071930_P004;Zm00001eb071930_P003;Zm00001eb071930_P002;Zm00001eb071930_P001	Zm00001eb071930_P005;Zm00001eb071930_P004;Zm00001eb071930_P003;Zm00001eb071930_P002;Zm00001eb071930_P001	Zm00001eb071930_P005;Zm00001eb071930_P004;Zm00001eb071930_P003;Zm00001eb071930_P002;Zm00001eb071930_P001	2	3		0.205015		0.265025		21.8044	22.0253	21.6709	21.9704	21.8678	0.161372	4		21.2747	21.8589	21.914	21.6034	21.6628	0.291957	4		2	2	6.9	0	3.0042		150660	159060	95136	154000	106410	80191	91223	131980		1
Zm00001eb294310_P004;Zm00001eb294310_P005;Zm00001eb294310_P001;Zm00001eb294310_P002;Zm00001eb294310_P003	Zm00001eb294310_P004;Zm00001eb294310_P005;Zm00001eb294310_P001;Zm00001eb294310_P002;Zm00001eb294310_P003	Zm00001eb294310_P004;Zm00001eb294310_P005;Zm00001eb294310_P001;Zm00001eb294310_P002;Zm00001eb294310_P003	5	6		0.204887		0.563122		23.2237	22.0029	22.9283	22.1553	22.5775	0.591359	4		22.5081	21.9786	22.2901	22.7138	22.3727	0.314502	4		3	3	16.2	0	7.4701		89723	108830	181460	229300	149850	158920	258170	182760		1
Zm00001eb200810_P002;Zm00001eb090730_P001;Zm00001eb200810_P001;Zm00001eb090730_P003;Zm00001eb090730_P002	Zm00001eb200810_P002;Zm00001eb090730_P001;Zm00001eb200810_P001;Zm00001eb090730_P003;Zm00001eb090730_P002;Zm00001eb200810_P003	Zm00001eb200810_P002;Zm00001eb090730_P001;Zm00001eb200810_P001;Zm00001eb090730_P003;Zm00001eb090730_P002	4	19		0.204678		0.208908		24.223	24.3261	24.3309	24.3489	24.3072	0.0569795	4		23.7214	24.4093	24.1706	24.1089	24.1025	0.285194	4		4	4	15.3	0	17.747		909370	787540	475430	1039500	190630	429980	607630	638390		1
Zm00001eb351270_P001;Zm00001eb351270_P004;Zm00001eb351270_P002;Zm00001eb351270_P003	Zm00001eb351270_P001;Zm00001eb351270_P004;Zm00001eb351270_P002;Zm00001eb351270_P003	Zm00001eb351270_P001;Zm00001eb351270_P004;Zm00001eb351270_P002;Zm00001eb351270_P003	3	6		0.203568		0.400309		22.2449	21.9842	22.7154	21.8642	22.2022	0.377221	4		21.9745	22.0897	21.6744	22.2558	21.9986	0.245063	4		3	3	6.9	0	7.6188		166600	100300	124040	98141	142060	42576	158560	99614		1
Zm00001eb198030_P001	Zm00001eb198030_P001	Zm00001eb198030_P001	2	11		0.203331		0.0527436		24.0199	23.7563	23.8858	23.8816	23.8859	0.107636	4		23.7832	23.6955	23.4952	23.7563	23.6826	0.130168	4		2	2	2.8	0	11.334		727210	575700	538290	935370	678590	531470	769690	731130		1
Zm00001eb373140_P001	Zm00001eb373140_P001	Zm00001eb373140_P001	1	6		0.20331		0.568535		21.2687	20.5947	20.7198	21.6574	21.0601	0.494201	4		20.328	20.6188	21.2591	21.2213	20.8568	0.458656	4		1	1	13.4	0	5.1719		380990	226940	159870	520170	218230	166940	576320	327780		1
Zm00001eb386630_P001	Zm00001eb386630_P001	Zm00001eb386630_P001	4	6		0.202642		0.368507		22.1068	21.8686	21.5489	22.143	21.9168	0.273842	4		21.9827	21.4087	21.9879	21.4775	21.7142	0.314327	4		4	4	4.8	0	5.2342		116760	100470	21827	109100	60317	9790.3	72161	40061		1
Zm00001eb093610_P001	Zm00001eb093610_P001	Zm00001eb093610_P001	11	36		0.202353		0.386299		26.6815	26.4149	26.3644	26.8213	26.5705	0.217503	4		26.7329	25.8616	26.5429	26.3352	26.3682	0.374705	4		11	2	51.4	0	23.602		12225000	9828000	5198600	14721000	14138000	4900300	16292000	8757500		1
Zm00001eb124750_P001;Zm00001eb175750_P001	Zm00001eb124750_P001;Zm00001eb175750_P001;Zm00001eb135100_P001;Zm00001eb040600_P001;Zm00001eb089500_P001;Zm00001eb132050_P001	Zm00001eb124750_P001;Zm00001eb175750_P001	4	29		0.202301		0.594692		26.3396	25.7274	25.4444	26.6736	26.0463	0.560816	4		26.2518	25.1981	25.9903	25.9356	25.844	0.452128	4		4	2	37.6	0	23.254		13510000	8440600	3835200	18905000	13655000	4264900	15067000	7416500		1
Zm00001eb319140_P001	Zm00001eb319140_P001	Zm00001eb319140_P001	2	4		0.201674		0.796042		NaN	22.0939	20.932	22.2933	21.7731	0.735181	3		22.3437	21.967	20.4035	NaN	21.5714	1.02878	3		2	2	8.1	0	5.5653		0	434110	50045	225440	566890	258170	66776	0		1
Zm00001eb336870_P001	Zm00001eb336870_P001	Zm00001eb336870_P001	6	22		0.201488		0.261641		23.4086	23.35	23.2532	23.2648	23.3192	0.0735966	4		22.7905	22.9251	23.4821	23.2731	23.1177	0.316826	4		6	6	15.7	0	24.827		277050	280800	194080	243870	329610	172640	397320	262340		1
Zm00001eb064600_P001	Zm00001eb064600_P001	Zm00001eb064600_P001	2	9		0.20118		0.38829		22.6879	22.552	22.341	22.6078	22.5472	0.148311	4		22.6306	22.1203	22.7419	21.8911	22.346	0.406467	4		2	2	9.5	0	4.5702		365990	316320	179570	376010	402080	136150	593660	153230		1
Zm00001eb118930_P003;Zm00001eb118930_P002;Zm00001eb118930_P001	Zm00001eb118930_P003;Zm00001eb118930_P002;Zm00001eb118930_P001	Zm00001eb118930_P003;Zm00001eb118930_P002;Zm00001eb118930_P001	1	1		0.200251		0.355633		NaN	20.8556	20.5932	20.6264	20.6917	0.142866	3		20.2442	20.9471	20.3668	20.4079	20.4915	0.31157	4		1	1	3.8	0	5.648		0	102430	44557	81811	71359	82457	83343	51513		1
Zm00001eb115290_P001;Zm00001eb115290_P003;Zm00001eb115290_P002	Zm00001eb115290_P001;Zm00001eb115290_P003;Zm00001eb115290_P002	Zm00001eb115290_P001;Zm00001eb115290_P003;Zm00001eb115290_P002	3	11		0.199867		0.487199		23.2199	22.7425	22.5376	23.185	22.9213	0.335583	4		22.6434	22.1583	22.976	23.1079	22.7214	0.423236	4		3	3	7.6	0	6.1507		402790	265800	114660	393540	288900	110850	568120	316970		1
Zm00001eb277280_P001	Zm00001eb277280_P001	Zm00001eb277280_P001	3	10		0.199753		0.245032		22.9709	22.9784	22.732	23.0857	22.9418	0.14933	4		22.582	22.4444	23.0069	22.9348	22.742	0.271732	4		3	3	16.2	0	7.4898		486200	421790	215190	685950	585170	217310	1067000	394610		1
Zm00001eb410210_P002;Zm00001eb410210_P001	Zm00001eb410210_P002;Zm00001eb410210_P001	Zm00001eb410210_P002;Zm00001eb410210_P001	3	4		0.199059		0.440844		22.475	22.4067	21.6317	22.4044	22.2295	0.399826	4		NaN	21.9781	22.0307	22.0824	22.0304	0.0521455	3		1	1	14.1	0	3.2409		361270	295250	103480	323450	0	158280	364520	220590		1
Zm00001eb072000_P001;Zm00001eb430180_P001;Zm00001eb347390_P001	Zm00001eb072000_P001;Zm00001eb430180_P001;Zm00001eb347390_P001;Zm00001eb034250_P001	Zm00001eb072000_P001;Zm00001eb430180_P001;Zm00001eb347390_P001	7	8		0.199038		0.333838		24.4433	24.2455	24.6406	24.0696	24.3497	0.24681	4		24.0205	24.5421	23.8726	24.1676	24.1507	0.287418	4		1	1	52.4	0	13.657		2269900	1894500	1525900	1863400	1890500	1706800	2407800	1718400		1
Zm00001eb281780_P001;Zm00001eb375180_P001	Zm00001eb281780_P001;Zm00001eb375180_P001	Zm00001eb281780_P001;Zm00001eb375180_P001	1	7		0.19894		0.407826		21.766	22.448	22.3354	22.4303	22.2449	0.323062	4		22.2929	21.7221	22.3273	21.8417	22.046	0.309152	4		1	1	17.1	0	3.4892		1081200	1648500	954180	1786800	1712800	706720	2429300	1013000		1
Zm00001eb056360_P003;Zm00001eb056360_P002;Zm00001eb056360_P001	Zm00001eb056360_P003;Zm00001eb056360_P002;Zm00001eb056360_P001	Zm00001eb056360_P003;Zm00001eb056360_P002;Zm00001eb056360_P001	1	3		0.198828		0.655701		NaN	21.6159	21.3643	21.9793	21.6531	0.309176	3		22.1954	21.0109	NaN	21.1567	21.4543	0.64591	3		1	1	6.3	0.00042845	2.7592		0	190360	115970	268700	329090	94785	0	143100		1
Zm00001eb122720_P002	Zm00001eb122720_P002;Zm00001eb122720_P001	Zm00001eb122720_P002	7	22		0.198694		0.420249		24.0511	24.473	24.4122	24.2868	24.3058	0.186642	4		24.5055	24.02	24.3475	23.5553	24.1071	0.419758	4		7	7	33.1	0	30.618		1137300	890080	803840	1176300	769320	582070	2044800	463740		1
Zm00001eb089980_P005;Zm00001eb089980_P003;Zm00001eb089980_P002;Zm00001eb089980_P004;Zm00001eb089980_P001;Zm00001eb089840_P002;Zm00001eb089860_P001;Zm00001eb089860_P002;Zm00001eb089840_P001	Zm00001eb089980_P005;Zm00001eb089980_P003;Zm00001eb089980_P002;Zm00001eb089980_P004;Zm00001eb089980_P001;Zm00001eb089840_P002;Zm00001eb089860_P001;Zm00001eb089860_P002;Zm00001eb089840_P001	Zm00001eb089980_P005;Zm00001eb089980_P003;Zm00001eb089980_P002;Zm00001eb089980_P004;Zm00001eb089980_P001;Zm00001eb089840_P002;Zm00001eb089860_P001;Zm00001eb089860_P002;Zm00001eb089840_P001	2	6		0.198233		0.54472		23.0995	23.9471	23.1759	23.4764	23.4247	0.384362	4		23.0772	22.7004	23.269	23.8595	23.2265	0.483585	4		2	2	13	0	17.545		774570	1154300	219970	1139800	767510	413990	1118100	993850		1
Zm00001eb333220_P004;Zm00001eb333220_P003;Zm00001eb333220_P002;Zm00001eb128190_P002;Zm00001eb128190_P001;Zm00001eb333220_P001	Zm00001eb333220_P004;Zm00001eb333220_P003;Zm00001eb333220_P002;Zm00001eb128190_P002;Zm00001eb128190_P001;Zm00001eb333220_P001	Zm00001eb333220_P004;Zm00001eb333220_P003;Zm00001eb333220_P002;Zm00001eb128190_P002;Zm00001eb128190_P001;Zm00001eb333220_P001	1	5		0.19734		0.19034		22.2835	22.0331	NaN	22.4612	22.2593	0.215053	3		22.0803	22.0769	NaN	22.0285	22.0619	0.0289699	3		1	1	1.7	0.0093423	1.7562		136560	109100	0	161070	130430	79746	0	101740		1
Zm00001eb389420_P002;Zm00001eb389420_P001	Zm00001eb389420_P002;Zm00001eb389420_P001	Zm00001eb389420_P002;Zm00001eb389420_P001	6	17		0.197212		0.567994		23.1421	23.7154	22.7348	23.2788	23.2178	0.40431	4		22.7924	22.5233	23.0466	23.7199	23.0206	0.512878	4		5	5	17.3	0	19.531		367270	157440	123290	212340	307730	196810	604740	346680		1
Zm00001eb425750_P002;Zm00001eb425750_P001	Zm00001eb425750_P002;Zm00001eb425750_P001	Zm00001eb425750_P002;Zm00001eb425750_P001	3	5		0.197029		0.344398		21.6951	21.3005	21.8762	22.0815	21.7383	0.331824	4		21.6641	21.5438	21.2675	21.6897	21.5413	0.193288	4		3	2	11.6	0	7.726		74569	144040	53939	181900	79984	90240	171670	173870		1
Zm00001eb316290_P001	Zm00001eb316290_P001	Zm00001eb316290_P001	6	15		0.196676		0.622135		25.1318	24.8684	24.7251	24.7972	24.8807	0.177375	4		23.8783	24.2755	25.4832	25.0989	24.684	0.736388	4		3	3	21.8	0	9.1155		4947100	4284400	3198500	5390700	2580100	2915100	7843800	4431900		1
Zm00001eb259150_P001;Zm00001eb259150_P002;Zm00001eb259150_P003	Zm00001eb259150_P001;Zm00001eb259150_P002;Zm00001eb259150_P003	Zm00001eb259150_P001;Zm00001eb259150_P002;Zm00001eb259150_P003	1	8		0.195986		0.433883		21.8743	21.5441	21.3544	22.0187	21.6979	0.303115	4		21.1677	21.3048	21.9777	21.5573	21.5019	0.355883	4		1	1	3.9	0.0004415	2.9563		218530	165180	90643	251860	147230	99227	357470	155960		1
Zm00001eb217010_P001	Zm00001eb217010_P001	Zm00001eb217010_P001	41	17		0.195953		0.344207		24.7647	24.6975	24.5651	24.4739	24.6253	0.130648	4		24.3896	24.0795	24.9292	24.319	24.4293	0.358703	4		2	2	48.2	0	7.6239		755780	684220	391640	723960	622470	284890	1326600	502790		1
Zm00001eb311660_P002;Zm00001eb311660_P003	Zm00001eb311660_P002;Zm00001eb311660_P003	Zm00001eb311660_P002;Zm00001eb311660_P003	1	7		0.195572		0.271104		22.6424	23.2919	22.816	22.9735	22.931	0.276046	4		22.8266	22.8739	22.743	22.498	22.7354	0.167231	4		1	1	10.4	0	6.9049		850640	1268100	570580	1115900	1062700	672980	1388800	684230		1
Zm00001eb283870_P004;Zm00001eb283870_P003;Zm00001eb283870_P005	Zm00001eb283870_P004;Zm00001eb283870_P003;Zm00001eb283870_P005	Zm00001eb283870_P004;Zm00001eb283870_P003;Zm00001eb283870_P005	11	68		0.19537		0.0648464		26.8369	26.5862	26.7061	26.6306	26.69	0.109752	4		26.3595	26.5402	26.4179	26.6607	26.4946	0.133924	4		11	4	43.1	0	57.556		8285400	6153300	4300600	6621500	6415900	3726500	4186800	5883500		1
Zm00001eb145680_P001	Zm00001eb145680_P001	Zm00001eb145680_P001	9	37		0.195324		0.153383		25.6623	25.578	25.4126	25.3609	25.5035	0.140652	4		25.0567	25.3348	25.5276	25.3134	25.3081	0.193328	4		9	9	28.6	0	24.605		2353100	1702000	990830	2097700	1505700	1634700	3828500	1919900		1
Zm00001eb213000_P002;Zm00001eb213000_P001	Zm00001eb213000_P002;Zm00001eb213000_P001	Zm00001eb213000_P002;Zm00001eb213000_P001	3	10		0.194014		0.282055		22.812	22.393	NaN	22.8295	22.6782	0.247098	3		22.5803	22.3059	22.3585	22.692	22.4842	0.182591	4		3	3	18	0	10.186		843860	648010	0	967380	944030	247060	763780	724180		1
Zm00001eb076610_P002	Zm00001eb076610_P002	Zm00001eb076610_P002	1	2		0.193964		0.34593		21.4807	21.2993	21.3668	22.0682	21.5537	0.351063	4		21.2791	21.5745	21.3059	21.2796	21.3598	0.143726	4		1	1	3.7	0.0027888	2.2887		144170	113460	76167	194540	128550	89282	183050	103980		1
Zm00001eb357920_P001;Zm00001eb161710_P001;Zm00001eb161710_P002	Zm00001eb357920_P001;Zm00001eb161710_P001;Zm00001eb161710_P002;Zm00001eb130540_P001;Zm00001eb393100_P001;Zm00001eb178410_P001	Zm00001eb357920_P001;Zm00001eb161710_P001;Zm00001eb161710_P002	3	7		0.19396		0.127556		22.6601	22.7104	22.7624	22.9098	22.7607	0.107847	4		22.8515	22.4564	22.5035	22.4557	22.5667	0.19114	4		2	2	5.1	0	5.8394		179600	284130	35210	210880	213510	98637	231650	140220		1
Zm00001eb005550_P001	Zm00001eb005550_P001	Zm00001eb005550_P001	6	14		0.193865		0.45212		23.3126	23.5514	23.3958	23.7231	23.4957	0.181026	4		22.7594	23.7316	23.5973	23.1192	23.3019	0.447051	4		6	6	16.7	0	14.023		436370	433930	167560	520210	202530	183750	578800	205230		1
Zm00001eb229430_P001;Zm00001eb229430_P002;Zm00001eb229440_P001	Zm00001eb229430_P001;Zm00001eb229430_P002;Zm00001eb229440_P001	Zm00001eb229430_P001;Zm00001eb229430_P002;Zm00001eb229440_P001	4	13		0.193722		0.440734		23.8965	24.0701	24.1674	24.1872	24.0803	0.132796	4		23.7471	23.7009	23.5485	24.5499	23.8866	0.450241	4		4	4	13.8	0	11.25		966260	909880	563420	934760	814720	442340	734560	755180		1
Zm00001eb399060_P003;Zm00001eb399060_P001;Zm00001eb399060_P004;Zm00001eb399060_P002;Zm00001eb010200_P002;Zm00001eb010200_P001	Zm00001eb399060_P003;Zm00001eb399060_P001;Zm00001eb399060_P004;Zm00001eb399060_P002;Zm00001eb010200_P002;Zm00001eb010200_P001	Zm00001eb399060_P003;Zm00001eb399060_P001;Zm00001eb399060_P004;Zm00001eb399060_P002;Zm00001eb010200_P002;Zm00001eb010200_P001	4	13		0.193277		0.432845		23.1768	23.167	23.5614	23.455	23.34	0.19902	4		22.8708	22.9139	23.0434	23.7589	23.1468	0.414624	4		4	4	23.9	0	16.144		522930	309730	302310	423880	543660	401330	807550	446710		1
Zm00001eb351630_P001;Zm00001eb289870_P001;Zm00001eb211900_P001;Zm00001eb148830_P001;Zm00001eb062450_P001;Zm00001eb148830_P002	Zm00001eb351630_P001;Zm00001eb289870_P001;Zm00001eb211900_P001;Zm00001eb148830_P001;Zm00001eb062450_P001;Zm00001eb148830_P002;Zm00001eb045500_P001;Zm00001eb400450_P001	Zm00001eb351630_P001;Zm00001eb289870_P001;Zm00001eb211900_P001;Zm00001eb148830_P001;Zm00001eb062450_P001;Zm00001eb148830_P002	7	31		0.192871		0.784716		25.4833	24.9153	26.0561	26.3088	25.6909	0.621788	4		25.03	26.4748	24.0176	26.4697	25.498	1.19848	4		7	7	35.9	0	39		8839100	4321400	6716800	11146000	5526600	10069000	4070100	11634000		1
Zm00001eb297580_P001	Zm00001eb297580_P001	Zm00001eb297580_P001	1	2		0.192291		0.57389		20.4913	20.609	NaN	20.8428	20.6477	0.178894	3		20.2889	21.1904	19.9672	20.3751	20.4554	0.520485	4		1	1	1.5	0.0016393	2.4993		31870	34232	0	35475	28394	29169	28143	25109		1
Zm00001eb202590_P001	Zm00001eb202590_P001	Zm00001eb202590_P001	3	10		0.1915		0.724367		22.7905	22.2824	22.7793	22.6127	22.6162	0.236954	4		22.1584	21.1375	22.9583	23.4447	22.4247	1.00877	4		3	3	16.7	0	7.6318		1132300	102610	522080	872700	501060	141520	2180700	1193300		1
Zm00001eb061570_P001	Zm00001eb061570_P001	Zm00001eb061570_P001	4	25		0.191078		0.127286		23.5405	23.8023	23.3749	23.5601	23.5695	0.176071	4		23.2814	23.2594	23.493	23.4798	23.3784	0.125152	4		4	4	10.7	0	9.9981		413680	485720	154790	300580	396000	236300	576080	337640		1
Zm00001eb301420_P001	Zm00001eb301420_P001	Zm00001eb301420_P001	14	43		0.19062		0.331219		25.3183	25.2388	25.6459	25.1104	25.3283	0.228372	4		25.555	25.0215	24.966	25.0084	25.1377	0.279191	4		6	6	47.9	0	36.167		2529700	1579800	1268000	2357900	3014900	1495900	2787500	1626000		1
Zm00001eb217970_P001	Zm00001eb217970_P001	Zm00001eb217970_P001	1	6		0.188541		0.459441		21.8265	22.9186	22.2691	22.3813	22.3489	0.449002	4		21.9916	22.3803	22.1316	22.1378	22.1603	0.16144	4		1	1	9.1	0.00042644	2.7321		374920	759560	303050	574340	462220	370880	712710	418180		1
Zm00001eb178950_P002;Zm00001eb178950_P001	Zm00001eb178950_P002;Zm00001eb178950_P001	Zm00001eb178950_P002;Zm00001eb178950_P001	5	2		0.187954		0.136875		21.1487	21.2861	NaN	21.2312	21.222	0.0691281	3		21.2681	20.9165	21.0522	20.8994	21.034	0.170343	4		1	1	6.7	0.00042626	2.732		52380	51031	0	53906	65200	27725	72141	35934		1
Zm00001eb361700_P001	Zm00001eb361700_P001	Zm00001eb361700_P001	3	10		0.186802		0.724363		24.4468	23.5609	23.5688	24.1768	23.9383	0.445091	4		24.9495	23.8477	22.7972	23.4117	23.7515	0.907513	4		2	2	29.9	0	7.6527		4131100	2285100	1564100	3912700	7206500	1087300	1186200	2003800		1
Zm00001eb205190_P001	Zm00001eb205190_P001	Zm00001eb205190_P001	12	9		0.186575		0.350433		23.8911	23.8852	23.9271	24.1998	23.9758	0.15045	4		23.9319	23.8095	24.0987	23.3169	23.7892	0.336486	4		4	4	20.8	0	7.1495		380010	515010	288800	508720	593070	328970	533420	258310		1
Zm00001eb035340_P002;Zm00001eb035340_P001	Zm00001eb035340_P002;Zm00001eb035340_P001	Zm00001eb035340_P002;Zm00001eb035340_P001	2	10		0.186516		0.671767		22.6661	22.5292	23.2314	22.3781	22.7012	0.372507	4		21.9925	23.3456	22.206	NaN	22.5147	0.727443	3		2	2	14.1	0	7.1893		698780	563970	568530	273230	393870	951410	818750	0		1
Zm00001eb317680_P005;Zm00001eb317680_P001;Zm00001eb317680_P004;Zm00001eb317680_P002;Zm00001eb102360_P001	Zm00001eb317680_P005;Zm00001eb317680_P001;Zm00001eb317680_P004;Zm00001eb317680_P002;Zm00001eb102360_P001	Zm00001eb317680_P005;Zm00001eb317680_P001;Zm00001eb317680_P004;Zm00001eb317680_P002;Zm00001eb102360_P001	2	5		0.186371		0.350752		22.7585	22.7579	22.0173	22.6117	22.5364	0.352873	4		22.4395	22.2722	22.4431	22.2452	22.35	0.106003	4		2	2	9.4	0.0012428	2.57		450140	312780	175870	451700	290210	234920	527070	301040		1
Zm00001eb257630_P001	Zm00001eb257630_P001	Zm00001eb257630_P001	2	1		0.186197		0.324257		21.6865	21.87	22.0309	21.8714	21.8647	0.140789	4		21.4341	22.025	21.3861	21.8686	21.6785	0.316996	4		2	2	5.4	0	3.0389		68805	84330	65967	238270	200910	74137	207380	78744		1
Zm00001eb056510_P005;Zm00001eb056510_P004;Zm00001eb056510_P002;Zm00001eb056510_P001;Zm00001eb056510_P003;Zm00001eb056510_P006	Zm00001eb056510_P005;Zm00001eb056510_P004;Zm00001eb056510_P002;Zm00001eb056510_P001;Zm00001eb056510_P003;Zm00001eb056510_P006	Zm00001eb056510_P005;Zm00001eb056510_P004;Zm00001eb056510_P002;Zm00001eb056510_P001;Zm00001eb056510_P003;Zm00001eb056510_P006	6	19		0.18594		0.282086		24.5682	24.6655	24.7615	24.555	24.6376	0.0962007	4		24.8412	24.5331	24.2207	24.2116	24.4516	0.299674	4		6	4	21.8	0	13.858		1376400	1548000	1088100	653580	1538000	808210	1597000	791600		1
Zm00001eb228780_P001;Zm00001eb228780_P002;Zm00001eb190590_P001;Zm00001eb190590_P002;Zm00001eb190590_P003	Zm00001eb228780_P001;Zm00001eb228780_P002;Zm00001eb190590_P001;Zm00001eb190590_P002;Zm00001eb190590_P003	Zm00001eb228780_P001;Zm00001eb228780_P002;Zm00001eb190590_P001;Zm00001eb190590_P002;Zm00001eb190590_P003	3	3		0.185287		0.424435		22.3497	22.3333	22.5091	22.8817	22.5184	0.254842	4		22.7978	22.0213	22.1127	22.4007	22.3331	0.349441	4		2	2	3.9	0	5.1051		134020	127050	61144	167360	189900	51448	199120	96378		1
Zm00001eb066060_P001;Zm00001eb066060_P002;Zm00001eb066060_P003;Zm00001eb066060_P004	Zm00001eb066060_P001;Zm00001eb066060_P002;Zm00001eb066060_P003;Zm00001eb066060_P004	Zm00001eb066060_P001;Zm00001eb066060_P002;Zm00001eb066060_P003;Zm00001eb066060_P004	18	55		0.185255		0.649677		26.155	25.9472	25.6311	26.4127	26.0365	0.330615	4		26.1001	25.0625	25.5529	26.6895	25.8512	0.70138	4		13	13	55.2	0	89.568		3030700	1963300	1041700	4366900	2918500	914660	2552300	4062100		1
Zm00001eb067960_P001;Zm00001eb067960_P002;Zm00001eb067960_P003	Zm00001eb067960_P001;Zm00001eb067960_P002;Zm00001eb067960_P003;Zm00001eb067960_P004	Zm00001eb067960_P001;Zm00001eb067960_P002;Zm00001eb067960_P003	8	20		0.18412		0.381167		24.3422	24.6764	24.4	24.7561	24.5437	0.203308	4		24.6129	24.5156	23.8727	24.437	24.3595	0.332455	4		8	4	27.4	0	36.268		1065500	480390	343640	1063800	993670	472310	655480	752370		1
Zm00001eb184820_P001;Zm00001eb443000_P001;Zm00001eb439950_P001;Zm00001eb439930_P001;Zm00001eb439920_P001;Zm00001eb437320_P001;Zm00001eb437090_P001;Zm00001eb435630_P001;Zm00001eb435350_P001;Zm00001eb435120_P001;Zm00001eb434860_P001;Zm00001eb419660_P001;Zm00	Zm00001eb184820_P001;Zm00001eb443000_P001;Zm00001eb439950_P001;Zm00001eb439930_P001;Zm00001eb439920_P001;Zm00001eb437320_P001;Zm00001eb437090_P001;Zm00001eb435630_P001;Zm00001eb435350_P001;Zm00001eb435120_P001;Zm00001eb434860_P001;Zm00001eb419660_P001;Zm00001eb380740_P001;Zm00001eb255920_P001;Zm00001eb085020_P001;Zm00001eb070540_P001;Zm00001eb434810_P001;Zm00001eb434700_P001;Zm00001eb437950_P001	Zm00001eb184820_P001;Zm00001eb443000_P001;Zm00001eb439950_P001;Zm00001eb439930_P001;Zm00001eb439920_P001;Zm00001eb437320_P001;Zm00001eb437090_P001;Zm00001eb435630_P001;Zm00001eb435350_P001;Zm00001eb435120_P001;Zm00001eb434860_P001;Zm00001eb419660_P001;Zm00001eb380740_P001;Zm00001eb255920_P001;Zm00001eb085020_P001;Zm00001eb070540_P001;Zm00001eb434810_P001;Zm00001eb434700_P001;Zm00001eb437950_P001	3	35		0.183983		0.182951		25.8028	25.745	25.5442	25.9234	25.7538	0.158315	4		25.7269	25.305	25.5823	25.6653	25.5698	0.186253	4		3	3	33.7	0	21.658		7561500	6901200	3990700	8474300	8290200	3560300	9984500	5987400		1
Zm00001eb159530_P001;Zm00001eb358560_P001;Zm00001eb344900_P002;Zm00001eb344900_P003;Zm00001eb344900_P001	Zm00001eb159530_P001;Zm00001eb358560_P001;Zm00001eb344900_P002;Zm00001eb344900_P003;Zm00001eb344900_P001	Zm00001eb159530_P001;Zm00001eb358560_P001;Zm00001eb344900_P002;Zm00001eb344900_P003;Zm00001eb344900_P001	2	8		0.183121		0.392436		23.8867	23.6069	23.6345	23.5155	23.6609	0.158904	4		23.6605	23.8137	22.976	23.4609	23.4778	0.364389	4		2	2	5.9	0	84.417		700510	390320	249780	404500	705400	321410	406370	332050		1
Zm00001eb330470_P001	Zm00001eb330470_P001	Zm00001eb330470_P001	5	19		0.182791		0.58134		26.8234	26.7113	25.8968	26.9007	26.583	0.464068	4		26.633	25.8395	26.3271	26.8014	26.4003	0.422271	4		5	4	50	0	11.415		18211000	16506000	6151800	20381000	14469000	6865400	18427000	15620000		1
Zm00001eb211010_P001;Zm00001eb211010_P003;Zm00001eb211010_P002	Zm00001eb211010_P001;Zm00001eb211010_P003;Zm00001eb211010_P002	Zm00001eb211010_P001;Zm00001eb211010_P003;Zm00001eb211010_P002	13	79		0.181614		0.571153		27.2137	26.6877	26.734	27.2643	26.9749	0.306219	4		27.5569	26.4431	26.7112	26.462	26.7933	0.523527	4		13	2	55.5	0	50.408		9606700	7167400	4403300	7971200	11663000	3380200	10149000	5955300		1
Zm00001eb389310_P001;Zm00001eb389310_P002	Zm00001eb389310_P001;Zm00001eb389310_P002	Zm00001eb389310_P001;Zm00001eb389310_P002	2	14		0.180019		0.0837181		24.2709	24.4604	24.1813	24.3529	24.3164	0.118854	4		24.2449	23.9531	24.1677	24.1798	24.1364	0.126819	4		2	2	21.5	0	7.166		2034500	2222700	932970	2256400	2299300	1215800	2961700	1773600		1
Zm00001eb006530_P001	Zm00001eb006530_P001	Zm00001eb006530_P001	9	45		0.179981		0.20653		26.1373	26.1821	26.1822	26.1605	26.1655	0.0214151	4		25.8948	25.8448	25.8389	26.3636	25.9855	0.253307	4		9	9	32.5	0	66.786		4594800	5284200	3007500	4840200	3943800	2652900	5509700	5385600		1
Zm00001eb238800_P002;Zm00001eb238800_P001	Zm00001eb238800_P002;Zm00001eb238800_P001	Zm00001eb238800_P002;Zm00001eb238800_P001	5	15		0.179018		0.414673		23.5708	24.1579	23.7349	24.0049	23.8671	0.263837	4		24.1022	23.7043	23.3549	23.591	23.6881	0.312096	4		5	5	24	0	13.788		834320	532380	560110	563860	1345200	583830	1184500	806060		1
Zm00001eb216540_P001	Zm00001eb216540_P001	Zm00001eb216540_P001	2	5		0.179003		0.512347		21.9484	21.3126	NaN	21.8478	21.7029	0.341729	3		21.7641	21.5143	21.7514	21.066	21.5239	0.326184	4		2	2	12.3	0	8.5369		134720	434620	0	131030	152160	560200	178960	64536		1
Zm00001eb409580_P001	Zm00001eb409580_P001	Zm00001eb409580_P001	2	13		0.178642		0.518048		23.762	23.8189	23.4791	23.8568	23.7292	0.171208	4		23.172	23.569	24.2387	23.2227	23.5506	0.491501	4		2	2	10.5	0	6.8739		673830	638020	771710	719130	453290	936300	3820400	1098800		1
Zm00001eb024030_P001	Zm00001eb024030_P001	Zm00001eb024030_P001	6	33		0.178629		0.382112		26.4745	26.5588	26.5516	26.5424	26.5318	0.0387905	4		26.0976	26.3789	26.0597	26.8767	26.3532	0.376883	4		6	3	37.3	0	25.638		11026000	9792200	6792100	12892000	9487100	7377300	11181000	14061000		1
Zm00001eb364680_P001;Zm00001eb364660_P001	Zm00001eb364680_P001;Zm00001eb364660_P001	Zm00001eb364680_P001;Zm00001eb364660_P001	4	19		0.178539		0.547801		24.4211	24.2268	24.1595	24.8528	24.4151	0.312184	4		24.1086	23.637	24.6734	24.5271	24.2365	0.46586	4		4	4	48.5	0	36.288		3651100	3716900	2141200	6059400	4867900	1602400	3986900	4541700		1
Zm00001eb185400_P001	Zm00001eb185400_P001	Zm00001eb185400_P001	7	14		0.177891		0.634019		23.5925	23.6728	24.0565	23.2832	23.6513	0.318112	4		23.5498	23.0642	24.3393	22.9401	23.4734	0.634433	4		7	7	17.2	0	15.22		315780	373470	205380	225510	417380	121530	992420	196000		1
Zm00001eb255410_P001	Zm00001eb255410_P001	Zm00001eb255410_P001	1	7		0.177692		0.301085		21.8295	22.3031	21.7776	22.0331	21.9858	0.238523	4		21.6289	22.0114	21.6355	21.9568	21.8081	0.204398	4		1	1	5.2	0	4.1961		260740	344060	149590	313100	249460	199300	347070	253180		1
Zm00001eb232010_P001;Zm00001eb232010_P004;Zm00001eb232010_P002;Zm00001eb232010_P005;Zm00001eb232010_P003	Zm00001eb232010_P001;Zm00001eb232010_P004;Zm00001eb232010_P002;Zm00001eb232010_P005;Zm00001eb232010_P003	Zm00001eb232010_P001;Zm00001eb232010_P004;Zm00001eb232010_P002;Zm00001eb232010_P005;Zm00001eb232010_P003	2	9		0.177017		0.367438		22.2616	22.205	22.1696	22.308	22.2361	0.061129	4		22.0424	21.5928	22.4593	22.1417	22.059	0.358111	4		2	2	11.2	0	4.2185		381100	348220	212650	410400	359950	161530	665530	311780		1
Zm00001eb367740_P001	Zm00001eb367740_P001	Zm00001eb367740_P001	1	8		0.176708		0.28792		23.8423	23.8122	23.536	23.4554	23.6615	0.194638	4		23.5344	23.3062	23.7935	23.3049	23.4848	0.232398	4		1	1	1.9	0	4.2196		369690	344080	177810	294840	328370	171800	544230	226450		1
Zm00001eb041700_P001	Zm00001eb041700_P001	Zm00001eb041700_P001	1	5		0.176249		0.162935		21.599	21.1482	21.5375	21.5006	21.4463	0.202837	4		21.381	21.1624	21.2609	21.276	21.2701	0.0894785	4		1	1	2.4	0.00043478	2.859		152360	105940	88001	148410	142840	75864	179000	108280		1
Zm00001eb162000_P001	Zm00001eb162000_P001	Zm00001eb162000_P001	2	4		0.176025		0.503834		22.2394	21.824	22.4918	22.0788	22.1585	0.280416	4		21.6641	21.6437	22.4952	22.1269	21.9825	0.408176	4		2	2	18.6	0	3.1965		421790	412320	177220	430320	153150	288340	649420	376430		1
Zm00001eb260880_P002;Zm00001eb260880_P001;Zm00001eb173790_P003;Zm00001eb173790_P002;Zm00001eb173790_P001	Zm00001eb260880_P002;Zm00001eb260880_P001;Zm00001eb173790_P003;Zm00001eb173790_P002;Zm00001eb173790_P001	Zm00001eb260880_P002;Zm00001eb260880_P001;Zm00001eb173790_P003;Zm00001eb173790_P002;Zm00001eb173790_P001	5	31		0.17568		0.53442		26.0078	26.4338	26.6231	25.8307	26.2239	0.367308	4		26.1476	26.3896	25.4926	26.1629	26.0482	0.386588	4		5	5	78	0	87.211		21506000	36064000	19278000	16182000	26929000	9702000	21705000	20551000		1
Zm00001eb325820_P003;Zm00001eb325820_P002;Zm00001eb325820_P001	Zm00001eb325820_P003;Zm00001eb325820_P002;Zm00001eb325820_P001;Zm00001eb107970_P003;Zm00001eb107970_P002;Zm00001eb107970_P001	Zm00001eb325820_P003;Zm00001eb325820_P002;Zm00001eb325820_P001	5	18		0.175503		0.495057		23.563	24.0956	24.2463	24.3993	24.0761	0.363798	4		23.8721	23.5011	24.2755	23.9535	23.9006	0.318237	4		5	5	20.5	0	20.432		519740	747550	599920	1289000	795600	575920	1208600	527160		1
Zm00001eb386560_P002;Zm00001eb386560_P001	Zm00001eb386560_P002;Zm00001eb386560_P001	Zm00001eb386560_P002;Zm00001eb386560_P001	10	3		0.175447		0.669292		21.5503	20.6308	NaN	NaN	21.0905	0.650227	2		NaN	20.6969	21.0671	20.9813	20.9151	0.193813	3		2	2	37.7	0	4.5791		119220	59898	0	0	0	42292	140440	74998		1
Zm00001eb268450_P001;Zm00001eb379500_P001	Zm00001eb268450_P001;Zm00001eb379500_P001	Zm00001eb268450_P001;Zm00001eb379500_P001	2	9		0.175068		0.401553		24.2458	24.4376	24.4938	24.562	24.4348	0.135858	4		24.3401	24.3679	23.7411	24.5899	24.2597	0.363387	4		2	2	22	0	8.7786		1778800	1936200	1187500	2314600	2487400	1233000	2082500	2007100		1
Zm00001eb303500_P003;Zm00001eb303500_P002;Zm00001eb303500_P001;Zm00001eb212170_P003;Zm00001eb212170_P001;Zm00001eb095230_P004;Zm00001eb095230_P003;Zm00001eb095230_P002;Zm00001eb095230_P001;Zm00001eb212170_P002;Zm00001eb149980_P003;Zm00001eb333240_P005;Zm00	Zm00001eb303500_P003;Zm00001eb303500_P002;Zm00001eb303500_P001;Zm00001eb212170_P003;Zm00001eb212170_P001;Zm00001eb095230_P004;Zm00001eb095230_P003;Zm00001eb095230_P002;Zm00001eb095230_P001;Zm00001eb212170_P002;Zm00001eb149980_P003;Zm00001eb333240_P005;Zm00001eb333240_P004;Zm00001eb333240_P001;Zm00001eb369150_P001;Zm00001eb149980_P002;Zm00001eb149980_P001;Zm00001eb291200_P003;Zm00001eb291200_P002;…	Zm00001eb303500_P003;Zm00001eb303500_P002;Zm00001eb303500_P001;Zm00001eb212170_P003;Zm00001eb212170_P001;Zm00001eb095230_P004;Zm00001eb095230_P003;Zm00001eb095230_P002;Zm00001eb095230_P001;Zm00001eb212170_P002;Zm00001eb149980_P003;Zm00001eb333240_P005;Zm00001eb333240_P004;Zm00001eb333240_P001;Zm00001eb369150_P001;Zm00001eb149980_P002;Zm00001eb149980_P001;Zm00001eb291200_P003;Zm00001eb291200_P002;…	6	8		0.17495		0.642485		23.2065	23.6379	24.5227	23.5967	23.741	0.556239	4		23.3985	23.5424	24.1924	23.1307	23.566	0.4511	4		6	6	38.7	0	22.526		982360	586200	1275600	592080	1908300	734410	2847000	979970		1
Zm00001eb303080_P002;Zm00001eb303080_P001	Zm00001eb303080_P002;Zm00001eb303080_P001	Zm00001eb303080_P002;Zm00001eb303080_P001	12	65		0.173855		0.264321		27.9321	27.8499	28.0943	28.0591	27.9839	0.113259	4		27.9938	27.862	27.4309	27.9534	27.81	0.258715	4		12	5	38.7	0	85.64		15426000	14727000	9567800	18091000	19452000	11233000	16584000	13260000		1
Zm00001eb378400_P003;Zm00001eb378400_P001;Zm00001eb378400_P004	Zm00001eb378400_P003;Zm00001eb378400_P001;Zm00001eb378400_P004	Zm00001eb378400_P003;Zm00001eb378400_P001;Zm00001eb378400_P004	1	2		0.173033		0.491986		20.7223	20.629	21.405	21.0382	20.9486	0.35107	4		20.786	20.8395	20.3547	21.1222	20.7756	0.317019	4		1	1	8.7	0.0024311	2.4202		106190	91588	128440	153800	123600	80833	110340	126170		1
Zm00001eb383830_P001	Zm00001eb383830_P001	Zm00001eb383830_P001	6	13		0.172146		0.636905		22.7659	23.3448	23.9587	23.5324	23.4005	0.494916	4		23.4402	23.555	23.4109	22.5071	23.2283	0.484809	4		6	6	35.8	0	12.031		592280	737170	395610	678760	664860	668040	899190	361860		1
Zm00001eb178140_P002;Zm00001eb178140_P001;Zm00001eb178140_P003	Zm00001eb178140_P002;Zm00001eb178140_P001;Zm00001eb178140_P003	Zm00001eb178140_P002;Zm00001eb178140_P001;Zm00001eb178140_P003	8	10		0.17198		0.384108		23.0128	23.0345	23.708	23.3778	23.2833	0.328837	4		23.004	22.9786	23.1302	23.3324	23.1113	0.161625	4		2	2	34.7	0	8.659		492910	573890	408050	705920	529530	278860	967730	660720		1
Zm00001eb357940_P001;Zm00001eb161770_P001	Zm00001eb357940_P001;Zm00001eb161770_P001	Zm00001eb357940_P001;Zm00001eb161770_P001	2	5		0.171913		0.6618		21.3808	22.3945	22.1463	22.4078	22.0823	0.482921	4		21.4962	21.3918	22.1515	22.6023	21.9104	0.570764	4		2	2	35.7	0	6.1383		321050	1899000	1282000	1857400	1533400	218540	3156800	587090		1
Zm00001eb225060_P002;Zm00001eb225060_P001	Zm00001eb225060_P002;Zm00001eb225060_P001	Zm00001eb225060_P002;Zm00001eb225060_P001	1	2		0.171442		0.283691		20.7168	20.7487	20.5378	20.4871	20.6226	0.129525	4		20.4822	20.5168	20.0912	20.7145	20.4512	0.260885	4		1	1	2.2	0.0061752	2.0144		38848	38163	19182	31905	37578	21262	39688	34454		1
Zm00001eb242690_P001	Zm00001eb242690_P001	Zm00001eb242690_P001	2	11		0.171051		0.628895		24.3454	25.3805	24.0913	24.1674	24.4962	0.599084	4		24.3027	24.3718	24.6839	23.942	24.3251	0.304534	4		2	2	16.5	0	5.7935		4808500	9522800	2353000	4657400	5174900	3186700	9319400	3336700		1
Zm00001eb351100_P003;Zm00001eb351100_P001;Zm00001eb351100_P002	Zm00001eb351100_P003;Zm00001eb351100_P001;Zm00001eb351100_P002	Zm00001eb351100_P003;Zm00001eb351100_P001;Zm00001eb351100_P002	8	9		0.170801		0.341051		23.4028	23.5929	23.5592	23.7859	23.5852	0.157361	4		23.809	23.1094	23.3547	23.3843	23.4144	0.290528	4		3	3	27.6	0	8.1946		490760	497640	145080	563230	721560	274390	691010	426740		1
Zm00001eb183410_P001;Zm00001eb183420_P001;Zm00001eb245740_P001;Zm00001eb183420_P002	Zm00001eb183410_P001;Zm00001eb183420_P001;Zm00001eb245740_P001;Zm00001eb183420_P002;Zm00001eb138180_P001;Zm00001eb424070_P001	Zm00001eb183410_P001;Zm00001eb183420_P001;Zm00001eb245740_P001;Zm00001eb183420_P002	12	58		0.168688		0.444678		27.2255	27.1007	26.7179	27.4067	27.1127	0.291661	4		27.3105	26.628	26.8193	27.0183	26.944	0.291697	4		12	12	54.8	0	29.569		15180000	10983000	5166100	17068000	16804000	7251200	18696000	10409000		1
Zm00001eb442180_P001;Zm00001eb440380_P001;Zm00001eb440310_P001;Zm00001eb436070_P001;Zm00001eb382940_P001	Zm00001eb442180_P001;Zm00001eb440380_P001;Zm00001eb440310_P001;Zm00001eb436070_P001;Zm00001eb382940_P001	Zm00001eb442180_P001;Zm00001eb440380_P001;Zm00001eb440310_P001;Zm00001eb436070_P001;Zm00001eb382940_P001	2	15		0.168564		0.347124		24.2418	24.3267	23.7835	24.084	24.109	0.239176	4		24.1566	23.7518	23.735	24.1183	23.9404	0.228164	4		2	2	32.9	0	10.439		4778300	4280500	1814300	3163400	5218100	2115000	4441700	3370200		1
Zm00001eb247310_P001	Zm00001eb247310_P001;Zm00001eb383100_P001;Zm00001eb063050_P001;Zm00001eb244490_P001;Zm00001eb308230_P001;Zm00001eb084790_P001;Zm00001eb154500_P001	Zm00001eb247310_P001	12	47		0.167906		0.235011		25.4901	25.7569	25.9101	25.7464	25.7259	0.174098	4		25.8044	25.5875	25.4621	25.3777	25.558	0.185547	4		12	8	35	0	77.459		1486900	1563200	984400	2206500	1516300	1038100	1854300	843640		1
Zm00001eb248520_P001;Zm00001eb185800_P001	Zm00001eb248520_P001;Zm00001eb185800_P001	Zm00001eb248520_P001;Zm00001eb185800_P001	4	19		0.167725		0.490736		24.7071	24.2782	24.1905	24.6007	24.4441	0.248691	4		24.4907	23.7136	24.5453	24.356	24.2764	0.38357	4		4	4	28.9	0	37.602		4193400	1443500	880020	2015800	2615900	473990	5542800	3659900		1
Zm00001eb418440_P002;Zm00001eb418440_P001	Zm00001eb418440_P002;Zm00001eb418440_P001	Zm00001eb418440_P002;Zm00001eb418440_P001	21	119		0.167538		0.21205		27.2757	27.4172	27.2859	27.6127	27.3979	0.157022	4		27.3748	27.008	27.3819	27.1566	27.2303	0.181434	4		21	21	36.6	0	124.01		3855100	4353200	2163100	5332900	4841600	2164200	6868500	3312800		1
Zm00001eb196640_P001;Zm00001eb196640_P003;Zm00001eb196640_P002	Zm00001eb196640_P001;Zm00001eb196640_P003;Zm00001eb196640_P002	Zm00001eb196640_P001;Zm00001eb196640_P003;Zm00001eb196640_P002	3	14		0.167341		0.745833		22.8211	24.3076	24.4363	23.7052	23.8176	0.736795	4		23.2434	24.338	22.9576	24.0618	23.6502	0.655142	4		3	3	23.1	0	16.195		1046800	1954500	1136500	1262500	1345300	1351800	1243300	1770500		1
Zm00001eb040970_P005;Zm00001eb040970_P003;Zm00001eb040970_P002;Zm00001eb040970_P007;Zm00001eb040970_P006;Zm00001eb040970_P004;Zm00001eb040970_P001	Zm00001eb040970_P005;Zm00001eb040970_P003;Zm00001eb040970_P002;Zm00001eb040970_P007;Zm00001eb040970_P006;Zm00001eb040970_P004;Zm00001eb040970_P001	Zm00001eb040970_P005;Zm00001eb040970_P003;Zm00001eb040970_P002;Zm00001eb040970_P007;Zm00001eb040970_P006;Zm00001eb040970_P004;Zm00001eb040970_P001	2	11		0.167133		0.559108		22.3636	22.4859	23.3668	22.8644	22.7702	0.451286	4		22.3934	22.9235	22.7854	22.3099	22.603	0.297698	4		2	2	11.2	0	12.343		462660	492030	355300	747980	198810	475750	361290	419450		1
Zm00001eb390480_P001	Zm00001eb390480_P001	Zm00001eb390480_P001	4	15		0.166641		0.381612		23.5215	23.4521	23.195	23.4967	23.4163	0.150292	4		22.9429	23.0206	23.428	23.6072	23.2497	0.319468	4		2	2	35.1	0	5.8125		623620	995830	497480	1120500	846800	407570	1514300	1000200		1
Zm00001eb418140_P001;Zm00001eb418090_P001;Zm00001eb418130_P002;Zm00001eb418130_P001	Zm00001eb418140_P001;Zm00001eb418090_P001;Zm00001eb418130_P002;Zm00001eb418130_P001	Zm00001eb418140_P001;Zm00001eb418090_P001;Zm00001eb418130_P002;Zm00001eb418130_P001	3	17		0.166067		0.346214		22.9602	23.1607	22.7168	22.8791	22.9292	0.184573	4		22.8612	22.428	23.0614	22.7019	22.7631	0.267491	4		3	3	12.1	0	11.138		653710	490380	435650	617940	838850	238210	1206000	436770		1
Zm00001eb332780_P003;Zm00001eb332780_P002;Zm00001eb332780_P001;Zm00001eb128830_P002;Zm00001eb128830_P001	Zm00001eb332780_P003;Zm00001eb332780_P002;Zm00001eb332780_P001;Zm00001eb128830_P002;Zm00001eb128830_P001;Zm00001eb013280_P001;Zm00001eb013290_P001	Zm00001eb332780_P003;Zm00001eb332780_P002;Zm00001eb332780_P001;Zm00001eb128830_P002;Zm00001eb128830_P001	5	32		0.166061		0.27729		25.047	24.6772	25.1269	25.0456	24.9742	0.201586	4		25.0248	24.8847	24.5774	24.7456	24.8081	0.191436	4		5	5	21.4	0	22.686		1683900	971930	951590	1646400	1738500	983440	1819500	1151400		1
Zm00001eb367450_P001	Zm00001eb367450_P001;Zm00001eb434460_P001	Zm00001eb367450_P001	5	23		0.165087		0.594556		25.8116	25.2564	25.2142	25.995	25.5693	0.39327	4		25.9639	25.14	24.9869	25.5261	25.4042	0.436646	4		5	5	50	0	12.542		8618900	5915500	3533100	10117000	10917000	4185700	8330000	6893900		1
Zm00001eb347340_P001;Zm00001eb347340_P002	Zm00001eb347340_P001;Zm00001eb347340_P002	Zm00001eb347340_P001;Zm00001eb347340_P002	9	51		0.165075		0.725227		27.7898	27.0544	26.5241	28.2197	27.397	0.755086	4		27.8883	27.032	26.7547	27.2527	27.2319	0.482705	4		9	0	51.5	0	44.988		23830000	8210900	5069100	22853000	35055000	10181000	14809000	15787000		1
Zm00001eb228120_P002;Zm00001eb228120_P001	Zm00001eb228120_P002;Zm00001eb228120_P001	Zm00001eb228120_P002;Zm00001eb228120_P001	24	24		0.164822		0.251385		25.6791	25.6906	25.7885	25.879	25.7593	0.0937237	4		25.7387	25.3391	25.8548	25.4454	25.5945	0.24223	4		3	3	31.9	0	33.404		1175800	1234700	775270	1528000	1391200	546510	2065100	813070		1
Zm00001eb239300_P003;Zm00001eb239300_P001;Zm00001eb239300_P002	Zm00001eb239300_P003;Zm00001eb239300_P001;Zm00001eb239300_P002;Zm00001eb239300_P004;Zm00001eb239300_P005	Zm00001eb239300_P003;Zm00001eb239300_P001;Zm00001eb239300_P002	3	19		0.16461		0.339671		23.8164	23.8929	23.4564	23.8181	23.7459	0.19631	4		23.9208	23.4209	23.6137	23.37	23.5813	0.249467	4		3	3	8.2	0	9.8328		711950	691720	327920	749320	835340	345560	972840	463700		1
Zm00001eb344150_P001	Zm00001eb344150_P001	Zm00001eb344150_P001	1	3		0.164465		0.4123		22.0709	22.2895	NaN	22.3715	22.244	0.155356	3		22.1516	21.8814	22.4503	21.8347	22.0795	0.283921	4		1	1	4.2	0	5.1158		162540	198900	0	208760	202580	96726	321940	122220		1
Zm00001eb216870_P005;Zm00001eb216870_P004;Zm00001eb216870_P002;Zm00001eb216870_P001;Zm00001eb054050_P001;Zm00001eb216870_P003	Zm00001eb216870_P005;Zm00001eb216870_P004;Zm00001eb216870_P002;Zm00001eb216870_P001;Zm00001eb054050_P001;Zm00001eb216870_P003;Zm00001eb054050_P002	Zm00001eb216870_P005;Zm00001eb216870_P004;Zm00001eb216870_P002;Zm00001eb216870_P001;Zm00001eb054050_P001;Zm00001eb216870_P003	10	31		0.164156		0.367114		25.0805	25.3292	24.7528	25.1288	25.0728	0.238983	4		25.1526	24.8372	25.0336	24.6112	24.9086	0.237116	4		10	10	14.2	0	22.911		737120	726920	264610	775440	672300	304430	1195700	328280		1
Zm00001eb010030_P002;Zm00001eb010030_P003;Zm00001eb010030_P001;Zm00001eb399190_P002;Zm00001eb399190_P001	Zm00001eb010030_P002;Zm00001eb010030_P003;Zm00001eb010030_P001;Zm00001eb399190_P002;Zm00001eb399190_P001;Zm00001eb415580_P002;Zm00001eb415580_P001	Zm00001eb010030_P002;Zm00001eb010030_P003;Zm00001eb010030_P001;Zm00001eb399190_P002;Zm00001eb399190_P001	4	10		0.164024		0.644931		22.7383	23.2252	22.5638	23.6563	23.0459	0.493904	4		23.0117	22.3165	23.4235	22.7757	22.8819	0.462295	4		4	4	8.2	0	6.5915		317950	659420	212830	478980	669100	241000	1270200	456950		1
Zm00001eb305750_P001;Zm00001eb305750_P004;Zm00001eb305750_P003;Zm00001eb305750_P002	Zm00001eb305750_P001;Zm00001eb305750_P004;Zm00001eb305750_P003;Zm00001eb305750_P002	Zm00001eb305750_P001;Zm00001eb305750_P004;Zm00001eb305750_P003;Zm00001eb305750_P002	2	9		0.164007		0.542513		23.2554	22.7077	22.9304	23.1381	23.0079	0.241041	4		23.451	22.5103	22.9111	22.5032	22.8439	0.447392	4		2	2	6.9	0	7.8083		485130	336780	274010	467650	585110	214960	611100	267940		1
Zm00001eb062550_P002;Zm00001eb062550_P001	Zm00001eb062550_P002;Zm00001eb062550_P001	Zm00001eb062550_P002;Zm00001eb062550_P001	2	4		0.163906		0.547085		21.8691	21.3948	21.7566	21.6053	21.6564	0.205217	4		NaN	21.8334	20.9671	21.6771	21.4925	0.461733	3		2	2	6.3	0	3.1723		124600	99974	86393	129200	0	63954	76972	75711		1
Zm00001eb193660_P001;Zm00001eb193660_P002;Zm00001eb255880_P001	Zm00001eb193660_P001;Zm00001eb193660_P002;Zm00001eb255880_P001	Zm00001eb193660_P001;Zm00001eb193660_P002;Zm00001eb255880_P001	11	51		0.163641		0.444306		25.2657	25.2964	25.6741	25.0517	25.322	0.258738	4		24.8487	25.5667	25.0341	25.184	25.1584	0.304799	4		11	11	32.5	0	53.085		1106500	869010	930960	1072800	949370	972340	1753500	1003200		1
Zm00001eb061400_P001	Zm00001eb061400_P001	Zm00001eb061400_P001	1	5		0.163368		0.402245		21.3989	22.0498	21.5444	21.8149	21.702	0.288895	4		21.3443	21.4983	21.4596	21.8523	21.5386	0.219115	4		1	1	9.4	0.0024213	2.3891		194660	286020	130660	266690	202930	142470	304430	233340		1
Zm00001eb157540_P001;Zm00001eb157540_P002	Zm00001eb157540_P001;Zm00001eb157540_P002	Zm00001eb157540_P001;Zm00001eb157540_P002	2	2		0.163357		0.528916		22.3515	22.4448	22.4406	22.7184	22.4888	0.158989	4		22.0725	NaN	22.0467	22.8572	22.3255	0.460645	3		2	2	7.2	0	7.8598		197500	191610	170250	123570	241560	0	251190	236890		1
Zm00001eb075660_P001;Zm00001eb075660_P002	Zm00001eb075660_P001;Zm00001eb075660_P002;Zm00001eb427320_P001;Zm00001eb427320_P002;Zm00001eb075670_P002;Zm00001eb075670_P001;Zm00001eb075670_P003;Zm00001eb212360_P001	Zm00001eb075660_P001;Zm00001eb075660_P002	10	73		0.162947		0.187711		26.277	26.564	26.2946	26.3893	26.3812	0.131465	4		26.4491	26.1197	26.0506	26.2537	26.2183	0.175452	4		10	9	39.3	0	48.626		2958700	4880600	2532200	5104500	5041300	2268000	5255100	2813400		1
Zm00001eb343830_P001;Zm00001eb295950_P001	Zm00001eb343830_P001;Zm00001eb295950_P001	Zm00001eb343830_P001;Zm00001eb295950_P001	4	16		0.162823		0.674696		24.489	23.774	23.843	24.7041	24.2025	0.464231	4		24.8455	23.4936	23.9748	23.8449	24.0397	0.574365	4		4	2	24.7	0	11.358		931230	1709100	542470	3269800	3767400	896850	1270100	1438200		1
Zm00001eb409190_P001	Zm00001eb409190_P001	Zm00001eb409190_P001	8	3		0.162735		0.401394		24.0807	24.0298	24.1388	23.9155	24.0412	0.0948816	4		23.5822	24.3752	23.7142	23.8422	23.8785	0.347779	4		1	1	40.2	0	7.1964		1446200	1326600	943310	1345700	1042700	1329800	1631300	1089800		1
Zm00001eb357670_P003;Zm00001eb357670_P001;Zm00001eb357670_P002	Zm00001eb357670_P003;Zm00001eb357670_P001;Zm00001eb357670_P002	Zm00001eb357670_P003;Zm00001eb357670_P001;Zm00001eb357670_P002	2	4		0.162569		0.565128		22.306	22.3464	22.5099	22.5307	22.4232	0.113584	4		22.1042	21.5899	22.6512	22.6974	22.2607	0.522059	4		2	2	19.7	0	4.0138		744990	713050	519040	907800	932190	330660	1514300	922650		1
Zm00001eb302280_P001	Zm00001eb302280_P001;Zm00001eb419970_P001	Zm00001eb302280_P001	3	9		0.16213		0.302475		22.1642	22.0251	22.256	22.3988	22.211	0.15713	4		22.2303	21.7191	22.0201	22.2261	22.0489	0.24078	4		3	3	9.6	0	6.0545		135900	195700	38854	219400	217170	41385	284290	163980		1
Zm00001eb210150_P001;Zm00001eb210150_P002;Zm00001eb210150_P003	Zm00001eb210150_P001;Zm00001eb210150_P002;Zm00001eb210150_P003	Zm00001eb210150_P001;Zm00001eb210150_P002;Zm00001eb210150_P003	4	18		0.161844		0.495081		24.1435	24.2243	23.6384	24.2277	24.0585	0.282729	4		23.8949	23.6313	24.3839	23.6765	23.8966	0.344614	4		4	4	16.2	0	19.972		845890	1163300	350900	1055600	729440	431390	2146500	731060		1
Zm00001eb138350_P001	Zm00001eb138350_P001	Zm00001eb138350_P001	8	26		0.161217		0.22384		24.5861	24.2116	24.3047	24.3535	24.364	0.159331	4		24.2376	23.9586	24.3805	24.2342	24.2027	0.17645	4		6	4	19.3	0	16.863		1209100	495410	318170	939370	493560	185960	1048800	891340		1
Zm00001eb404080_P003;Zm00001eb000860_P001;Zm00001eb404080_P002;Zm00001eb000860_P003;Zm00001eb000860_P002;Zm00001eb404080_P001;Zm00001eb000860_P004	Zm00001eb404080_P003;Zm00001eb000860_P001;Zm00001eb404080_P002;Zm00001eb000860_P003;Zm00001eb000860_P002;Zm00001eb404080_P001;Zm00001eb000860_P004	Zm00001eb404080_P003;Zm00001eb000860_P001;Zm00001eb404080_P002;Zm00001eb000860_P003;Zm00001eb000860_P002;Zm00001eb404080_P001;Zm00001eb000860_P004	3	5		0.160692		0.648172		22.734	22.1282	21.7276	22.5901	22.295	0.458085	4		22.2874	21.7333	22.7582	21.7582	22.1343	0.488172	4		3	3	4.4	0	8.791		145900	80244	35789	125390	166990	23367	267410	76159		1
Zm00001eb054980_P001	Zm00001eb054980_P001;Zm00001eb328120_P001	Zm00001eb054980_P001	21	15		0.159834		0.624869		24.201	24.6776	24.7646	24.9493	24.6481	0.318886	4		24.1678	23.9064	24.9114	24.9676	24.4883	0.532318	4		5	4	45.2	0	18.641		570520	532050	526600	1201900	604020	134090	1258000	284170		1
Zm00001eb034740_P001	Zm00001eb034740_P001	Zm00001eb034740_P001	5	38		0.158991		0.102106		25.5934	25.7183	25.552	25.6376	25.6253	0.0711477	4		25.252	25.5524	25.4811	25.5797	25.4663	0.148778	4		5	5	30.7	0	41.298		4922900	4999800	2579000	5307900	3634600	2973200	6160300	3914700		1
Zm00001eb095240_P001;Zm00001eb095240_P005;Zm00001eb095240_P004;Zm00001eb095240_P002	Zm00001eb095240_P001;Zm00001eb095240_P005;Zm00001eb095240_P004;Zm00001eb095240_P002;Zm00001eb095240_P003;Zm00001eb303380_P001;Zm00001eb303380_P002;Zm00001eb131780_P001	Zm00001eb095240_P001;Zm00001eb095240_P005;Zm00001eb095240_P004;Zm00001eb095240_P002	5	23		0.158831		0.290421		24.6585	24.8519	24.8982	24.9066	24.8288	0.116053	4		25.0208	24.4492	24.6529	24.557	24.67	0.24825	4		5	5	17.7	0	20.637		880600	812900	489330	1340500	1167800	663900	1389900	763410		1
Zm00001eb265430_P003;Zm00001eb265430_P002;Zm00001eb355120_P003;Zm00001eb355120_P002;Zm00001eb355120_P001;Zm00001eb265430_P006;Zm00001eb265430_P005;Zm00001eb265430_P004;Zm00001eb265430_P001	Zm00001eb265430_P003;Zm00001eb265430_P002;Zm00001eb355120_P003;Zm00001eb355120_P002;Zm00001eb355120_P001;Zm00001eb265430_P006;Zm00001eb265430_P005;Zm00001eb265430_P004;Zm00001eb265430_P001	Zm00001eb265430_P003;Zm00001eb265430_P002;Zm00001eb355120_P003;Zm00001eb355120_P002;Zm00001eb355120_P001;Zm00001eb265430_P006;Zm00001eb265430_P005;Zm00001eb265430_P004;Zm00001eb265430_P001	1	5		0.15839		1		NaN	21.8813	22.0126	22.494	22.1293	0.322576	3		21.9709	NaN	NaN	NaN	21.9709	NaN	1		1	1	3.7	0	3.1644		0	185500	127150	311240	228370	0	0	0		0.993699
Zm00001eb366720_P003;Zm00001eb366720_P002;Zm00001eb366720_P001;Zm00001eb146780_P002;Zm00001eb146780_P001	Zm00001eb366720_P003;Zm00001eb366720_P002;Zm00001eb366720_P001;Zm00001eb146780_P002;Zm00001eb146780_P001	Zm00001eb366720_P003;Zm00001eb366720_P002;Zm00001eb366720_P001;Zm00001eb146780_P002;Zm00001eb146780_P001	17	11		0.158123		0.208958		24.0663	24.0023	24.3738	24.1141	24.1391	0.16301	4		24.0043	23.8735	24.1906	23.8556	23.981	0.154665	4		3	1	41.8	0	10.87		679650	731820	540380	812470	731310	500970	1948100	630970		1
Zm00001eb351350_P002;Zm00001eb351350_P001;Zm00001eb289690_P005;Zm00001eb289690_P004;Zm00001eb289690_P003;Zm00001eb289690_P001	Zm00001eb351350_P002;Zm00001eb351350_P001;Zm00001eb289690_P005;Zm00001eb289690_P004;Zm00001eb289690_P003;Zm00001eb289690_P001	Zm00001eb351350_P002;Zm00001eb351350_P001;Zm00001eb289690_P005;Zm00001eb289690_P004;Zm00001eb289690_P003;Zm00001eb289690_P001	2	9		0.157808		0.521762		21.3679	22.1855	21.9524	21.6783	21.796	0.35274	4		22.0188	21.4779	21.3307	21.7253	21.6382	0.30149	4		2	2	4.5	0	5.9368		56843	182090	90067	129620	98137	39649	84356	64745		1
Zm00001eb354100_P002;Zm00001eb354100_P001	Zm00001eb354100_P002;Zm00001eb354100_P001	Zm00001eb354100_P002;Zm00001eb354100_P001	12	43		0.157543		0.332247		25.1229	25.2356	24.8543	25.4584	25.1678	0.251224	4		25.0212	24.7913	25.0479	25.1806	25.0102	0.161757	4		12	3	17.2	0	30.377		666660	617740	356380	810200	826640	417780	1047000	734570		1
Zm00001eb016830_P001	Zm00001eb016830_P001	Zm00001eb016830_P001	3	6		0.156696		0.648876		23.3277	22.3361	22.463	22.7122	22.7098	0.440615	4		22.5008	23.1514	21.9704	22.5898	22.5531	0.483599	4		3	3	10.7	0	3.1358		363850	260750	153060	310190	309050	188710	436620	270450		1
Zm00001eb269830_P001	Zm00001eb269830_P001	Zm00001eb269830_P001	2	7		0.156605		0.310328		22.8241	22.5098	22.9469	22.8349	22.7789	0.187826	4		22.9385	22.538	22.5095	22.5033	22.6223	0.211293	4		2	2	5.5	0	7.5302		241670	185280	61513	278240	300230	132790	291720	177050		1
Zm00001eb098600_P001;Zm00001eb225770_P002;Zm00001eb225770_P001;Zm00001eb273460_P001	Zm00001eb098600_P001;Zm00001eb225770_P002;Zm00001eb225770_P001;Zm00001eb273460_P001	Zm00001eb098600_P001;Zm00001eb225770_P002;Zm00001eb225770_P001;Zm00001eb273460_P001	1	1		0.156507		0.372905		21.2533	21.3446	21.146	21.5285	21.3181	0.16206	4		21.4772	21.0126	20.8516	21.3048	21.1616	0.281901	4		1	1	11.4	0	3.5746		538000	580260	275760	821700	806900	259710	694330	513710		1
Zm00001eb143000_P002;Zm00001eb143000_P001	Zm00001eb143000_P002;Zm00001eb143000_P001	Zm00001eb143000_P002;Zm00001eb143000_P001	11	73		0.156321		0.537523		27.3823	27.1631	27.1605	27.7734	27.3698	0.288449	4		27.5145	26.7758	27.5511	27.0126	27.2135	0.381469	4		11	4	41.8	0	112.83		18035000	14340000	7600900	22906000	21240000	7143100	27867000	10470000		1
Zm00001eb069290_P001	Zm00001eb069290_P001	Zm00001eb069290_P001	1	1		0.155817		0.640074		21.1132	21.2436	21.7709	21.337	21.3662	0.285	4		21.5736	NaN	NaN	20.847	21.2103	0.513764	2		1	1	10.2	0.0028124	2.3546		229050	260810	339040	325750	476810	0	0	228860		1
Zm00001eb205070_P003;Zm00001eb205070_P001;Zm00001eb205070_P002	Zm00001eb205070_P003;Zm00001eb205070_P001;Zm00001eb205070_P002;Zm00001eb077480_P001;Zm00001eb347700_P001	Zm00001eb205070_P003;Zm00001eb205070_P001;Zm00001eb205070_P002	4	21		0.155766		0.43484		24.4065	24.5556	24.3597	24.7536	24.5188	0.177393	4		24.4133	24.6309	23.8904	24.5176	24.3631	0.327387	4		3	2	9.1	0	15.252		1259000	1332400	668560	1473900	1254400	912210	1350400	1152400		1
Zm00001eb283870_P006;Zm00001eb283870_P002;Zm00001eb283870_P001	Zm00001eb283870_P006;Zm00001eb283870_P002;Zm00001eb283870_P001	Zm00001eb283870_P006;Zm00001eb283870_P002;Zm00001eb283870_P001	9	9		0.154507		0.551163		22.3874	21.9898	22.6644	22.6787	22.43	0.322699	4		22.1211	21.8319	22.6341	22.515	22.2755	0.368128	4		2	2	39.3	0	7.55		182410	273330	289400	212600	84679	33743	900760	413110		1
Zm00001eb041930_P001;Zm00001eb179190_P004;Zm00001eb041930_P002;Zm00001eb179190_P001;Zm00001eb179190_P002;Zm00001eb179190_P003	Zm00001eb041930_P001;Zm00001eb179190_P004;Zm00001eb041930_P002;Zm00001eb179190_P001;Zm00001eb179190_P002;Zm00001eb179190_P003	Zm00001eb041930_P001;Zm00001eb179190_P004;Zm00001eb041930_P002;Zm00001eb179190_P001;Zm00001eb179190_P002;Zm00001eb179190_P003	4	14		0.154211		0.545645		24.0139	24.4333	24.1465	24.2569	24.2126	0.177478	4		24.7099	23.8168	23.7215	23.9855	24.0584	0.447807	4		4	4	12.5	0	25.105		646070	799140	395040	792630	1598600	412640	1119100	466440		1
Zm00001eb392050_P001;Zm00001eb392050_P004;Zm00001eb018300_P004;Zm00001eb018300_P002;Zm00001eb018300_P001;Zm00001eb018300_P005;Zm00001eb018300_P003;Zm00001eb392050_P003;Zm00001eb392050_P002	Zm00001eb392050_P001;Zm00001eb392050_P004;Zm00001eb018300_P004;Zm00001eb018300_P002;Zm00001eb018300_P001;Zm00001eb018300_P005;Zm00001eb018300_P003;Zm00001eb392050_P003;Zm00001eb392050_P002	Zm00001eb392050_P001;Zm00001eb392050_P004;Zm00001eb018300_P004;Zm00001eb018300_P002;Zm00001eb018300_P001;Zm00001eb018300_P005;Zm00001eb018300_P003;Zm00001eb392050_P003;Zm00001eb392050_P002	3	15		0.154076		0.150644		23.4219	23.5548	23.1446	23.4406	23.3905	0.174117	4		23.2198	23.1569	23.247	23.3221	23.2364	0.0684589	4		3	3	9.3	0	5.8845		432230	490680	310830	519190	331030	271400	519280	399810		1
Zm00001eb039350_P002;Zm00001eb039350_P001	Zm00001eb039350_P002;Zm00001eb039350_P001	Zm00001eb039350_P002;Zm00001eb039350_P001	3	3		0.154047		0.901585		NaN	NaN	24.5034	21.7931	23.1482	1.91649	2		23.4611	NaN	23.3641	22.1572	22.9942	0.726439	3		3	3	22.1	0	6.2547		192540	156480	1031500	463410	586650	203540	920130	719530		1
Zm00001eb061450_P001;Zm00001eb212620_P002;Zm00001eb061450_P003;Zm00001eb061450_P002;Zm00001eb385280_P002;Zm00001eb240190_P001;Zm00001eb385280_P004;Zm00001eb094420_P004;Zm00001eb094420_P003;Zm00001eb212620_P001;Zm00001eb277250_P001;Zm00001eb385280_P005;Zm00	Zm00001eb061450_P001;Zm00001eb212620_P002;Zm00001eb061450_P003;Zm00001eb061450_P002;Zm00001eb385280_P002;Zm00001eb240190_P001;Zm00001eb385280_P004;Zm00001eb094420_P004;Zm00001eb094420_P003;Zm00001eb212620_P001;Zm00001eb277250_P001;Zm00001eb385280_P005;Zm00001eb277250_P006;Zm00001eb277250_P005;Zm00001eb277250_P004;Zm00001eb277250_P003;Zm00001eb277250_P002;Zm00001eb240190_P002;Zm00001eb205250_P002;…	Zm00001eb061450_P001;Zm00001eb212620_P002;Zm00001eb061450_P003;Zm00001eb061450_P002;Zm00001eb385280_P002;Zm00001eb240190_P001;Zm00001eb385280_P004;Zm00001eb094420_P004;Zm00001eb094420_P003;Zm00001eb212620_P001;Zm00001eb277250_P001;Zm00001eb385280_P005;Zm00001eb277250_P006;Zm00001eb277250_P005;Zm00001eb277250_P004;Zm00001eb277250_P003;Zm00001eb277250_P002;Zm00001eb240190_P002;Zm00001eb205250_P002;…	2	10		0.153572		0.553716		23.7313	23.6874	23.1174	23.9892	23.6313	0.367577	4		23.5333	23.1329	23.8968	23.348	23.4777	0.323742	4		2	1	9.3	0	6.8916		809050	1223400	515850	1554900	701680	314640	1957000	580840		1
Zm00001eb268650_P004;Zm00001eb268650_P003;Zm00001eb268650_P002;Zm00001eb268650_P001	Zm00001eb268650_P004;Zm00001eb268650_P003;Zm00001eb268650_P002;Zm00001eb268650_P001	Zm00001eb268650_P004;Zm00001eb268650_P003;Zm00001eb268650_P002;Zm00001eb268650_P001	4	14		0.153328		0.385646		23.6536	23.9945	23.7402	23.6385	23.7567	0.164721	4		23.8165	23.4886	23.8522	23.2562	23.6034	0.283414	4		4	4	15	0	19.409		634560	808700	381380	793410	1232000	634750	1635300	503120		1
Zm00001eb374200_P001;Zm00001eb192860_P001;Zm00001eb098510_P003;Zm00001eb098510_P002;Zm00001eb098510_P001	Zm00001eb374200_P001;Zm00001eb192860_P001;Zm00001eb098510_P003;Zm00001eb098510_P002;Zm00001eb098510_P001	Zm00001eb374200_P001;Zm00001eb192860_P001;Zm00001eb098510_P003;Zm00001eb098510_P002;Zm00001eb098510_P001	2	6		0.152313		0.77442		23.0109	22.7596	22.6556	23.1279	22.8885	0.218453	4		24.1531	22.6394	21.896	22.256	22.7362	0.992221	4		2	2	32.1	0	10.209		1199900	1003200	672770	1233300	2959500	745420	994060	797830		1
Zm00001eb270090_P001;Zm00001eb377770_P001	Zm00001eb270090_P001;Zm00001eb377770_P001	Zm00001eb270090_P001;Zm00001eb377770_P001	2	4		0.151989		0.653839		22.2302	21.9447	21.7505	22.1872	22.0281	0.223713	4		22.1837	21.0792	22.4719	21.7697	21.8762	0.604428	4		2	2	8	0	3.7697		149740	215870	80031	263180	466840	90495	542650	106890		1
Zm00001eb409850_P005;Zm00001eb409850_P003;Zm00001eb409850_P004;Zm00001eb409850_P002;Zm00001eb409850_P001	Zm00001eb409850_P005;Zm00001eb409850_P003;Zm00001eb409850_P004;Zm00001eb409850_P002;Zm00001eb409850_P001	Zm00001eb409850_P005;Zm00001eb409850_P003;Zm00001eb409850_P004;Zm00001eb409850_P002;Zm00001eb409850_P001	7	20		0.151344		0.03767		24.0464	24.1075	24.0806	24.2224	24.1142	0.0763614	4		23.9119	24.0499	24.0177	23.872	23.9629	0.084534	4		7	7	8.2	0	25.199		241290	294790	164390	267000	241900	161050	301700	225900		0.98087
Zm00001eb434900_P001;Zm00001eb435170_P001;Zm00001eb436740_P001;Zm00001eb105240_P001;Zm00001eb437180_P001;Zm00001eb435380_P002;Zm00001eb435070_P001;Zm00001eb039160_P001;Zm00001eb441430_P001	Zm00001eb434900_P001;Zm00001eb435170_P001;Zm00001eb436740_P001;Zm00001eb105240_P001;Zm00001eb437180_P001;Zm00001eb435380_P002;Zm00001eb435070_P001;Zm00001eb039160_P001;Zm00001eb441430_P001;Zm00001eb255910_P001;Zm00001eb435380_P001	Zm00001eb434900_P001;Zm00001eb435170_P001;Zm00001eb436740_P001;Zm00001eb105240_P001;Zm00001eb437180_P001;Zm00001eb435380_P002;Zm00001eb435070_P001;Zm00001eb039160_P001;Zm00001eb441430_P001	15	62		0.151339		0.737379		26.4372	26.1725	26.0504	26.8966	26.3892	0.374817	4		26.7903	25.5166	27.0172	25.6273	26.2378	0.775823	4		15	15	50.4	0	56.522		5289500	4140200	2441800	7312300	7869100	1834100	14986000	2423500		1
Zm00001eb236650_P002;Zm00001eb181160_P001;Zm00001eb236650_P004;Zm00001eb236650_P001;Zm00001eb236650_P005;Zm00001eb236650_P003	Zm00001eb236650_P002;Zm00001eb181160_P001;Zm00001eb236650_P004;Zm00001eb236650_P001;Zm00001eb236650_P005;Zm00001eb236650_P003;Zm00001eb272360_P004;Zm00001eb272360_P006;Zm00001eb227980_P002;Zm00001eb227980_P001;Zm00001eb227980_P003	Zm00001eb236650_P002;Zm00001eb181160_P001;Zm00001eb236650_P004;Zm00001eb236650_P001;Zm00001eb236650_P005;Zm00001eb236650_P003	12	41		0.151291		0.0705999		25.5332	25.5615	25.7008	25.5294	25.5812	0.0810168	4		25.3693	25.3781	25.5972	25.3752	25.4299	0.111541	4		11	11	36.4	0	37.227		2376200	1979200	1033500	1879300	2204900	1463100	3744200	1708600		1
Zm00001eb250740_P002;Zm00001eb250740_P001	Zm00001eb250740_P002;Zm00001eb250740_P001	Zm00001eb250740_P002;Zm00001eb250740_P001	1	2		0.15114		0.607388		NaN	21.6043	21.017	20.7336	21.1183	0.444128	3		NaN	20.7917	21.0272	21.0825	20.9671	0.154438	3		1	1	4.2	0.0028056	2.3374		0	187220	88045	114980	0	78924	227820	121990		1
Zm00001eb193650_P001;Zm00001eb193650_P002	Zm00001eb193650_P001;Zm00001eb193650_P002	Zm00001eb193650_P001;Zm00001eb193650_P002	2	2		0.150991		0.417936		23.2151	22.6639	NaN	23.1361	23.005	0.298084	3		22.9296	23.0128	22.6506	22.8231	22.854	0.156248	4		2	2	16.2	0	4.0753		1372000	91991	0	1205000	153830	105810	144720	805100		1
Zm00001eb233830_P001	Zm00001eb233830_P001	Zm00001eb233830_P001	2	8		0.1499		0.292064		22.1067	22.3365	22.7002	22.4777	22.4053	0.249049	4		22.2858	22.3429	22.1796	22.2132	22.2554	0.0732596	4		2	2	29	0	5.7688		1516500	2410600	1500600	3287600	1190400	1202700	3343000	585880		1
Zm00001eb296000_P002;Zm00001eb296000_P001;Zm00001eb296000_P003	Zm00001eb296000_P002;Zm00001eb296000_P001;Zm00001eb296000_P003	Zm00001eb296000_P002;Zm00001eb296000_P001;Zm00001eb296000_P003	2	5		0.149557		0.410361		21.531	21.245	21.2906	21.9208	21.4969	0.309228	4		21.3465	21.2089	21.3003	21.5336	21.3473	0.136694	4		2	2	8.6	0	4.2443		167610	88436	58951	358070	248390	90751	217500	302340		1
Zm00001eb213760_P005;Zm00001eb213760_P001;Zm00001eb213760_P003;Zm00001eb213760_P004;Zm00001eb213760_P002	Zm00001eb213760_P005;Zm00001eb213760_P001;Zm00001eb213760_P003;Zm00001eb213760_P004;Zm00001eb213760_P002	Zm00001eb213760_P005;Zm00001eb213760_P001;Zm00001eb213760_P003;Zm00001eb213760_P004;Zm00001eb213760_P002	21	31		0.149014		0.425891		27.2951	26.984	27.2446	27.2015	27.1813	0.136973	4		27.3349	26.8002	26.7132	27.2809	27.0323	0.320982	4		5	4	57.3	0	67.053		7007100	5311600	4500800	7627600	8406100	3983600	7037900	6711900		1
Zm00001eb237090_P001	Zm00001eb237090_P001	Zm00001eb237090_P001	1	2		0.148409		1		NaN	21.1633	NaN	NaN	21.1633	NaN	1		21.0982	NaN	21.1787	20.7679	21.0149	0.217664	3		1	1	1.4	0.0043341	2.1809		0	66102	0	0	67101	0	98261	40990		0.99489
Zm00001eb052650_P001	Zm00001eb052650_P001	Zm00001eb052650_P001	5	28		0.147926		0.355848		25.2441	25.103	24.8442	25.3216	25.1282	0.209853	4		25.0068	24.9755	24.7151	25.2239	24.9803	0.208481	4		5	5	37.3	0	18.243		3426200	2730800	1676500	4006500	3700100	1811300	3398900	3045000		1
Zm00001eb107110_P002;Zm00001eb107110_P001	Zm00001eb107110_P002;Zm00001eb107110_P001	Zm00001eb107110_P002;Zm00001eb107110_P001	6	17		0.147888		0.729482		25.0953	24.4205	25.0926	25.5145	25.0308	0.452556	4		25.5337	24.9392	23.9346	25.124	24.8829	0.679216	4		6	1	21.8	0	26.253		1860900	1075800	687350	2280500	2675200	1203700	1129300	1675100		1
Zm00001eb322340_P002;Zm00001eb322340_P001	Zm00001eb322340_P002;Zm00001eb322340_P001	Zm00001eb322340_P002;Zm00001eb322340_P001	2	3		0.147455		0.234039		22.2676	21.9864	22.2987	22.2086	22.1903	0.140986	4		21.8836	21.9315	22.0913	22.265	22.0429	0.172676	4		2	2	11.5	0	3.2735		309020	244050	201420	330970	312750	71168	427590	289510		1
Zm00001eb081570_P002;Zm00001eb081570_P001;Zm00001eb081570_P003	Zm00001eb081570_P002;Zm00001eb081570_P001;Zm00001eb081570_P003;Zm00001eb423470_P002;Zm00001eb423470_P001	Zm00001eb081570_P002;Zm00001eb081570_P001;Zm00001eb081570_P003	7	15		0.147348		0.392954		24.5074	24.7835	25.1782	24.9338	24.8507	0.28077	4		24.7273	24.6759	24.5183	24.892	24.7034	0.15404	4		7	7	39.2	0	36.963		1338200	1402200	888070	1396300	1718500	1097400	2166900	1321400		1
Zm00001eb164310_P001	Zm00001eb164310_P001	Zm00001eb164310_P001	1	5		0.147091		0.569212		22.1259	22.4884	22.322	22.8696	22.4515	0.315682	4		NaN	NaN	22.2741	22.3347	22.3044	0.0428549	2		1	1	5.5	0	4.633		198220	242180	135050	346120	0	0	334470	203660		1
Zm00001eb306410_P003	Zm00001eb306410_P003	Zm00001eb306410_P003	1	6		0.146952		0.62499		21.7285	22.2004	22.3954	21.379	21.9258	0.45964	4		21.5408	22.2615	21.5474	21.7658	21.7789	0.338312	4		1	1	3.7	0	10.521		118700	156460	108240	97154	114590	110060	159420	108300		1
Zm00001eb044760_P001	Zm00001eb044760_P001;Zm00001eb221160_P003;Zm00001eb221160_P001;Zm00001eb221160_P002	Zm00001eb044760_P001	6	16		0.146898		0.76695		23.959	23.8483	23.0948	25.0387	23.9852	0.800456	4		24.0383	24.2998	23.1213	23.8938	23.8383	0.506647	4		6	6	11.8	0	46.93		372320	69683	8552	981380	381250	327100	273670	122510		1
Zm00001eb066020_P001;Zm00001eb433860_P001	Zm00001eb066020_P001;Zm00001eb433860_P001	Zm00001eb066020_P001;Zm00001eb433860_P001	3	19		0.146793		0.571881		23.1459	23.5341	23.8692	23.5837	23.5332	0.297455	4		23.414	23.9025	23.262	22.9672	23.3864	0.390869	4		3	3	14	0	8.8427		703650	813750	473490	1064100	927010	787290	1179100	395540		1
Zm00001eb111720_P001;Zm00001eb111720_P002	Zm00001eb111720_P001;Zm00001eb111720_P002	Zm00001eb111720_P001;Zm00001eb111720_P002	16	61		0.146534		0.251036		26.3812	26.4854	26.4935	26.5429	26.4758	0.0679578	4		26.2405	26.4969	26.0587	26.5207	26.3292	0.220485	4		16	16	37.4	0	59.434		2421400	2703400	1523800	3170700	2947800	2093200	4285100	2591500		1
Zm00001eb022570_P004;Zm00001eb022570_P003;Zm00001eb022570_P002;Zm00001eb022570_P001	Zm00001eb022570_P004;Zm00001eb022570_P003;Zm00001eb022570_P002;Zm00001eb022570_P001;Zm00001eb022480_P001;Zm00001eb022540_P001;Zm00001eb022550_P001	Zm00001eb022570_P004;Zm00001eb022570_P003;Zm00001eb022570_P002;Zm00001eb022570_P001	7	40		0.145737		0.376924		25.4942	25.2899	25.062	25.4046	25.3127	0.18688	4		25.3237	25.2897	24.8074	25.2469	25.1669	0.241713	4		7	5	33.7	0	50.116		3607100	2992300	1467000	4105200	3588800	2072700	2479900	2773600		1
Zm00001eb282040_P001	Zm00001eb282040_P001	Zm00001eb282040_P001	2	13		0.145702		0.53508		22.6907	22.3658	23.2502	22.6609	22.7419	0.369217	4		22.3353	22.9239	22.5954	22.5302	22.5962	0.24481	4		2	2	19.3	0	6.8052		1524800	1185000	1336700	1623900	1325400	1213500	2173800	1213200		1
Zm00001eb439970_P001;Zm00001eb440350_P001;Zm00001eb437160_P001;Zm00001eb255900_P001;Zm00001eb435370_P001;Zm00001eb435150_P001;Zm00001eb435080_P001;Zm00001eb434890_P001;Zm00001eb039170_P001	Zm00001eb439970_P001;Zm00001eb440350_P001;Zm00001eb437160_P001;Zm00001eb255900_P001;Zm00001eb435370_P001;Zm00001eb435150_P001;Zm00001eb435080_P001;Zm00001eb434890_P001;Zm00001eb039170_P001	Zm00001eb439970_P001;Zm00001eb440350_P001;Zm00001eb437160_P001;Zm00001eb255900_P001;Zm00001eb435370_P001;Zm00001eb435150_P001;Zm00001eb435080_P001;Zm00001eb434890_P001;Zm00001eb039170_P001	2	3		0.145693		1		NaN	22.5708	21.75	21.768	22.0296	0.468745	3		NaN	NaN	21.8839	NaN	21.8839	NaN	1		2	2	13	0	4.0067		0	848090	270750	403930	632700	475740	760620	332920		1
Zm00001eb181710_P001	Zm00001eb181710_P001	Zm00001eb181710_P001	1	8		0.144779		0.569951		22.137	22.5985	22.5726	22.8281	22.534	0.288537	4		22.3119	22.782	21.8873	22.5759	22.3893	0.386033	4		1	1	21.7	0	5.7495		1048700	1372300	843540	1765500	1301600	1105000	1343000	1263800		1
Zm00001eb073630_P001;Zm00001eb428660_P001;Zm00001eb187150_P001;Zm00001eb187150_P002;Zm00001eb250470_P001;Zm00001eb024210_P002;Zm00001eb024210_P001;Zm00001eb268510_P004;Zm00001eb268510_P003;Zm00001eb268510_P002;Zm00001eb268510_P001;Zm00001eb114950_P002;Zm00	Zm00001eb073630_P001;Zm00001eb428660_P001;Zm00001eb187150_P001;Zm00001eb187150_P002;Zm00001eb250470_P001;Zm00001eb024210_P002;Zm00001eb024210_P001;Zm00001eb268510_P004;Zm00001eb268510_P003;Zm00001eb268510_P002;Zm00001eb268510_P001;Zm00001eb114950_P002;Zm00001eb114950_P001	Zm00001eb073630_P001;Zm00001eb428660_P001;Zm00001eb187150_P001;Zm00001eb187150_P002;Zm00001eb250470_P001;Zm00001eb024210_P002;Zm00001eb024210_P001;Zm00001eb268510_P004;Zm00001eb268510_P003;Zm00001eb268510_P002;Zm00001eb268510_P001;Zm00001eb114950_P002;Zm00001eb114950_P001	2	10		0.144518		0.736803		21.7298	21.8301	21.3322	22.0129	21.7263	0.287652	4		22.2081	21.0152	22.2793	20.8244	21.5817	0.768849	4		2	1	3.9	0	4.2648		72693	113650	56462	50652	164270	56749	88959	22130		1
Zm00001eb236900_P002;Zm00001eb236900_P001	Zm00001eb236900_P002;Zm00001eb236900_P001	Zm00001eb236900_P002;Zm00001eb236900_P001	12	27		0.14399		0.535144		25.6145	25.0772	25.6803	25.2557	25.4069	0.288318	4		25.0678	25.5192	24.9005	25.5641	25.2629	0.329547	4		12	12	26.9	0	48.868		1358500	406540	990620	1036300	1422700	856710	1443200	1372400		1
Zm00001eb336580_P001;Zm00001eb336580_P002;Zm00001eb123000_P002;Zm00001eb123000_P001	Zm00001eb336580_P001;Zm00001eb336580_P002;Zm00001eb123000_P002;Zm00001eb123000_P001	Zm00001eb336580_P001;Zm00001eb336580_P002;Zm00001eb123000_P002;Zm00001eb123000_P001	4	19		0.143684		0.648695		25.8797	26.5734	26.293	26.1032	26.2123	0.294063	4		25.9472	26.7262	25.4629	26.1382	26.0686	0.522494	4		4	4	33.2	0	44.266		8830500	10544000	7430700	10874000	8461900	7121100	10998000	9911100		1
Zm00001eb007170_P001;Zm00001eb400520_P001	Zm00001eb007170_P001;Zm00001eb400520_P001	Zm00001eb007170_P001;Zm00001eb400520_P001	4	11		0.143177		0.747782		21.9445	21.88	21.7444	22.4396	22.0021	0.303323	4		22.2536	20.6839	22.411	22.0873	21.8589	0.794439	4		4	4	36.8	0	9.55		737310	670030	381710	1083600	2197900	207360	2199700	723680		1
Zm00001eb173260_P003;Zm00001eb173260_P002;Zm00001eb173260_P001	Zm00001eb173260_P003;Zm00001eb173260_P002;Zm00001eb173260_P001	Zm00001eb173260_P003;Zm00001eb173260_P002;Zm00001eb173260_P001	2	2		0.142935		0.397957		21.1481	21.4866	21.3265	21.807	21.4421	0.279843	4		21.4024	21.2652	21.1112	21.4177	21.2991	0.142823	4		2	2	7.4	0	4.6576		128420	213320	41834	209150	254370	55476	79469	162740		1
Zm00001eb056340_P003;Zm00001eb056340_P001;Zm00001eb056340_P002	Zm00001eb056340_P003;Zm00001eb056340_P001;Zm00001eb056340_P002;Zm00001eb304130_P003;Zm00001eb304130_P002;Zm00001eb304130_P001	Zm00001eb056340_P003;Zm00001eb056340_P001;Zm00001eb056340_P002	15	61		0.142616		0.298181		25.8407	25.8955	26.0267	25.7139	25.8692	0.129668	4		25.5276	25.933	25.8895	25.5563	25.7266	0.214274	4		15	15	40.2	0	62.973		1844100	1381200	1020800	1776900	1496200	1339600	2557700	1069400		1
Zm00001eb042990_P001	Zm00001eb042990_P001;Zm00001eb176800_P001;Zm00001eb176800_P002;Zm00001eb176800_P004;Zm00001eb176800_P005;Zm00001eb176800_P003;Zm00001eb097730_P001;Zm00001eb425260_P001	Zm00001eb042990_P001	15	64		0.141895		0.224055		27.1739	27.1602	27.3339	27.0191	27.1718	0.128738	4		27.2128	27.1228	26.9207	26.8633	27.0299	0.1651	4		15	15	45.5	0	87.204		3896800	4205300	3260400	4280400	4727100	3403900	5916400	3505800		1
Zm00001eb158850_P002;Zm00001eb158850_P001;Zm00001eb411760_P001	Zm00001eb158850_P002;Zm00001eb158850_P001;Zm00001eb411760_P001	Zm00001eb158850_P002;Zm00001eb158850_P001;Zm00001eb411760_P001	10	6		0.141273		0.526148		23.478	24.2684	23.9218	23.9455	23.9034	0.3247	4		23.6092	NaN	23.745	23.9323	23.7622	0.162232	3		1	1	39.8	0	11.088		664160	1091700	537250	957650	799770	0	1216900	808980		1
Zm00001eb240760_P001	Zm00001eb240760_P001	Zm00001eb240760_P001	2	4		0.141262		0.494986		22.0981	22.1068	21.7929	22.3545	22.0881	0.229914	4		22.015	21.5026	22.0284	22.2412	21.9468	0.313753	4		2	2	12.4	0.00084317	2.6771		395500	385790	202370	454680	265500	176920	363290	258190		1
Zm00001eb002800_P001	Zm00001eb002800_P001	Zm00001eb002800_P001	5	23		0.140863		0.583252		24.1169	23.9223	23.2052	24.1796	23.856	0.447505	4		23.5851	23.7521	23.5552	23.9683	23.7151	0.189667	4		4	3	24.3	0	15.791		1698600	1406200	746450	1774000	1553800	725690	815060	1414900		1
Zm00001eb002780_P001	Zm00001eb002780_P001	Zm00001eb002780_P001	4	9		0.140638		0.538696		23.1924	22.7076	23.0723	23.0193	22.9979	0.206646	4		23.1677	23.1586	22.3836	22.7191	22.8573	0.378865	4		2	2	18	0	6.1935		780240	605110	243870	713710	805400	497720	601960	482220		1
Zm00001eb140490_P001;Zm00001eb140490_P002	Zm00001eb140490_P001;Zm00001eb140490_P002	Zm00001eb140490_P001;Zm00001eb140490_P002	3	9		0.140461		0.514825		23.1948	22.9502	23.2792	22.8215	23.0614	0.21227	4		23.2212	22.4444	22.8943	23.1241	22.921	0.346053	4		3	3	10.6	0	13.796		236370	576950	270470	576250	972860	145640	744630	200090		1
Zm00001eb424420_P001	Zm00001eb424420_P001	Zm00001eb424420_P001	4	11		0.140442		0.580842		23.1195	22.9038	23.2462	22.7033	22.9932	0.239435	4		23.2001	22.3265	22.7079	23.1764	22.8527	0.417651	4		4	3	23.6	0	15.042		466310	449680	109370	303490	546210	242730	608560	390030		1
Zm00001eb240630_P001	Zm00001eb240630_P001	Zm00001eb240630_P001	11	61		0.14043		0.253294		26.2135	26.0913	26.4876	26.1473	26.2349	0.175685	4		26.2668	26.1292	25.9502	26.0318	26.0945	0.136194	4		10	1	41.2	0	94.799		1969400	3268500	2573300	3288900	3853000	2209800	4409900	2907300		1
Zm00001eb433390_P002;Zm00001eb066780_P002;Zm00001eb433390_P001;Zm00001eb066780_P001	Zm00001eb433390_P002;Zm00001eb066780_P002;Zm00001eb433390_P001;Zm00001eb066780_P001	Zm00001eb433390_P002;Zm00001eb066780_P002;Zm00001eb433390_P001;Zm00001eb066780_P001	1	8		0.140102		0.4702		21.7449	22.1971	22.2906	22.1334	22.0915	0.239906	4		22.0225	21.6589	22.2954	21.8288	21.9514	0.273258	4		1	1	3.9	0	3.1337		168240	218730	146060	229650	224220	106800	375190	158520		1
Zm00001eb091400_P001	Zm00001eb091400_P001	Zm00001eb091400_P001	3	15		0.139906		0.297852		24.2551	24.1253	24.5274	24.4135	24.3303	0.176525	4		24.3504	24.131	24.3031	23.9771	24.1904	0.17063	4		3	2	26.7	0	14.971		2384500	1870100	1632900	2881200	2176200	1123000	2316100	1178600		1
Zm00001eb104400_P001	Zm00001eb104400_P001;Zm00001eb354740_P001;Zm00001eb168650_P001	Zm00001eb104400_P001	41	19		0.139074		0.448242		24.9458	24.9566	24.693	24.99	24.8963	0.13685	4		25.1925	24.5509	24.5043	24.7814	24.7573	0.314405	4		4	4	83.9	0	37.677		971590	660060	481060	700380	1433400	1291000	1412200	1305600		1
Zm00001eb366080_P002;Zm00001eb366080_P001	Zm00001eb366080_P002;Zm00001eb366080_P001	Zm00001eb366080_P002;Zm00001eb366080_P001	5	14		0.139006		0.487112		23.0275	23.2551	23.7737	23.4936	23.3875	0.320188	4		23.4551	23.1445	23.0285	23.3657	23.2485	0.196318	4		5	5	8	0	12.76		238630	248590	189130	228180	239120	112490	177640	228130		1
Zm00001eb018320_P001;Zm00001eb018320_P003	Zm00001eb018320_P001;Zm00001eb018320_P003;Zm00001eb018320_P002	Zm00001eb018320_P001;Zm00001eb018320_P003	3	13		0.138887		0.687102		23.0003	22.984	22.5609	23.6524	23.0494	0.450506	4		23.1976	22.4029	22.6202	23.4214	22.9105	0.477969	4		3	3	22.1	0	26.976		639980	784310	288810	1288200	539210	462680	1114700	1041600		1
Zm00001eb208030_P003;Zm00001eb208030_P001;Zm00001eb208030_P002;Zm00001eb221690_P004	Zm00001eb208030_P003;Zm00001eb208030_P001;Zm00001eb208030_P002;Zm00001eb221690_P004;Zm00001eb221690_P001;Zm00001eb221690_P003;Zm00001eb221690_P002	Zm00001eb208030_P003;Zm00001eb208030_P001;Zm00001eb208030_P002;Zm00001eb221690_P004	10	37		0.138475		0.36426		25.0844	25.1388	25.1538	25.6638	25.2602	0.270724	4		25.1161	25.0946	25.2322	25.0441	25.1217	0.0795781	4		10	10	31.9	0	32.142		1612200	1636200	1128100	1548500	1464100	975390	2243300	1119600		1
Zm00001eb216220_P001	Zm00001eb216220_P001	Zm00001eb216220_P001	1	1		0.138317		0.552996		23.5189	23.2168	22.8285	23.3531	23.2293	0.294386	4		22.749	23.0803	23.5342	23.0006	23.091	0.327464	4		1	1	9	0	8.1054		1167500	729750	266620	967310	668210	428240	1815800	505910		1
Zm00001eb387920_P002;Zm00001eb387920_P005;Zm00001eb387920_P003;Zm00001eb387920_P001;Zm00001eb387920_P004	Zm00001eb387920_P002;Zm00001eb387920_P005;Zm00001eb387920_P003;Zm00001eb387920_P001;Zm00001eb387920_P004	Zm00001eb387920_P002;Zm00001eb387920_P005;Zm00001eb387920_P003;Zm00001eb387920_P001;Zm00001eb387920_P004	6	39		0.138304		0.317202		25.3122	25.127	25.3027	25.2404	25.2456	0.0852175	4		25.3261	24.9019	25.3018	24.8993	25.1073	0.238827	4		6	6	21.9	0	21.967		2497300	2315000	1553000	2667300	2843300	1423200	3599600	1960500		1
Zm00001eb359610_P002;Zm00001eb359610_P001	Zm00001eb359610_P002;Zm00001eb359610_P001	Zm00001eb359610_P002;Zm00001eb359610_P001	12	105		0.137592		0.219895		28.4024	28.5176	28.3885	28.5341	28.4607	0.0758015	4		28.0557	28.4766	28.4145	28.3454	28.3231	0.186095	4		12	8	51.4	0	137.7		28859000	31071000	16850000	33921000	29927000	21506000	37623000	24696000		1
Zm00001eb203350_P006;Zm00001eb203350_P004;Zm00001eb203350_P003;Zm00001eb203350_P002;Zm00001eb203350_P001	Zm00001eb203350_P006;Zm00001eb203350_P004;Zm00001eb203350_P003;Zm00001eb203350_P002;Zm00001eb203350_P001	Zm00001eb203350_P006;Zm00001eb203350_P004;Zm00001eb203350_P003;Zm00001eb203350_P002;Zm00001eb203350_P001	1	5		0.137171		0.769694		21.7045	22.0591	21.523	22.016	21.8256	0.256248	4		NaN	NaN	22.3308	21.0461	21.6885	0.908411	2		1	1	2.5	0	3.0164		119550	145270	62695	154710	0	0	280990	67338		1
Zm00001eb209550_P001	Zm00001eb209550_P001;Zm00001eb358790_P001;Zm00001eb301610_P001;Zm00001eb395140_P001	Zm00001eb209550_P001	32	10		0.136837		0.382762		24.609	24.8529	24.6336	25.0094	24.7762	0.190235	4		24.7458	24.7241	24.3113	24.7763	24.6394	0.219752	4		2	2	45.2	0	11.048		831460	855560	496360	1125400	912020	504340	852250	817630		1
Zm00001eb340370_P001;Zm00001eb340370_P003;Zm00001eb340370_P002;Zm00001eb130080_P001;Zm00001eb130080_P002	Zm00001eb340370_P001;Zm00001eb340370_P003;Zm00001eb340370_P002;Zm00001eb130080_P001;Zm00001eb130080_P002	Zm00001eb340370_P001;Zm00001eb340370_P003;Zm00001eb340370_P002;Zm00001eb130080_P001;Zm00001eb130080_P002	22	147		0.136549		0.0789987		28.3892	28.3429	28.2487	28.3858	28.3417	0.065452	4		28.3138	28.1711	28.0642	28.2715	28.2051	0.11142	4		22	22	50.2	0	198.75		10710000	9836900	6419000	10439000	11894000	6521200	13075000	8423800		1
Zm00001eb416450_P003;Zm00001eb416450_P002;Zm00001eb416450_P001;Zm00001eb172900_P002;Zm00001eb172900_P003;Zm00001eb172900_P001	Zm00001eb416450_P003;Zm00001eb416450_P002;Zm00001eb416450_P001;Zm00001eb172900_P002;Zm00001eb172900_P003;Zm00001eb172900_P001;Zm00001eb392350_P001;Zm00001eb294320_P001	Zm00001eb416450_P003;Zm00001eb416450_P002;Zm00001eb416450_P001;Zm00001eb172900_P002;Zm00001eb172900_P003;Zm00001eb172900_P001	3	6		0.136335		0.559741		22.272	22.8205	23.2086	22.6589	22.74	0.388023	4		22.5985	22.4638	22.4486	22.9038	22.6037	0.21112	4		3	3	8.7	0	7.4962		305710	164070	222670	233710	194550	197100	410110	221770		1
Zm00001eb069390_P002;Zm00001eb069390_P001;Zm00001eb074650_P001;Zm00001eb074650_P002;Zm00001eb316690_P001	Zm00001eb069390_P002;Zm00001eb069390_P001;Zm00001eb074650_P001;Zm00001eb074650_P002;Zm00001eb316690_P001	Zm00001eb069390_P002;Zm00001eb069390_P001;Zm00001eb074650_P001;Zm00001eb074650_P002;Zm00001eb316690_P001	6	14		0.135944		0.464645		23.4176	23.5418	23.5893	23.2915	23.4601	0.133664	4		23.1812	23.0175	23.3312	23.7666	23.3241	0.321579	4		6	1	8.4	0	19.949		280790	280820	191020	190790	316120	156150	219660	87530		1
Zm00001eb121470_P001	Zm00001eb121470_P001;Zm00001eb285890_P009;Zm00001eb285890_P007;Zm00001eb285890_P005;Zm00001eb285890_P004;Zm00001eb285890_P003;Zm00001eb285890_P002;Zm00001eb285890_P001;Zm00001eb285890_P008;Zm00001eb285890_P006;Zm00001eb137080_P003;Zm00001eb137080_P002;Zm00001eb137080_P001	Zm00001eb121470_P001	34	285		0.135382		0.486049		29.6433	29.754	29.8794	29.4256	29.6756	0.192544	4		29.5525	29.4085	29.9629	29.237	29.5402	0.309919	4		34	33	65.1	0	323.31		23016000	23079000	17237000	19858000	23890000	14733000	38356000	14158000		1
Zm00001eb120410_P001;Zm00001eb120410_P003;Zm00001eb120410_P002	Zm00001eb120410_P001;Zm00001eb120410_P003;Zm00001eb120410_P002	Zm00001eb120410_P001;Zm00001eb120410_P003;Zm00001eb120410_P002	11	24		0.134993		0.584981		23.7249	23.6715	23.4821	24.0554	23.7335	0.238563	4		24.1231	23.3848	23.685	23.2011	23.5985	0.402622	4		5	5	13.2	0	20.87		212450	184880	80731	241620	283770	101440	319600	114200		1
Zm00001eb121400_P006;Zm00001eb121400_P005;Zm00001eb121400_P003;Zm00001eb121400_P001;Zm00001eb121400_P007	Zm00001eb121400_P006;Zm00001eb121400_P005;Zm00001eb121400_P003;Zm00001eb121400_P001;Zm00001eb121400_P007	Zm00001eb121400_P006;Zm00001eb121400_P005;Zm00001eb121400_P003;Zm00001eb121400_P001;Zm00001eb121400_P007	1	5		0.13492		0.558447		21.9025	21.7223	21.719	22.4765	21.9551	0.358054	4		22.0454	21.6521	21.5633	22.0199	21.8202	0.248209	4		1	1	3.5	0	16.755		133450	111930	64250	211550	162010	75600	160630	123350		1
Zm00001eb205700_P002;Zm00001eb205670_P002;Zm00001eb205710_P002;Zm00001eb205700_P001;Zm00001eb205670_P001;Zm00001eb205660_P001;Zm00001eb205630_P001	Zm00001eb205700_P002;Zm00001eb205670_P002;Zm00001eb205710_P002;Zm00001eb205700_P001;Zm00001eb205670_P001;Zm00001eb205660_P001;Zm00001eb205630_P001;Zm00001eb205710_P001;Zm00001eb205710_P003;Zm00001eb135820_P001;Zm00001eb155780_P001;Zm00001eb183450_P001;Zm00001eb028150_P001;Zm00001eb176060_P001;Zm00001eb145060_P001;Zm00001eb252610_P001;Zm00001eb373680_P001;Zm00001eb063950_P003;Zm00001eb063950_P002;…	Zm00001eb205700_P002;Zm00001eb205670_P002;Zm00001eb205710_P002;Zm00001eb205700_P001;Zm00001eb205670_P001;Zm00001eb205660_P001;Zm00001eb205630_P001	17	146		0.134037		0.460282		28.7583	28.5974	28.2815	28.7963	28.6084	0.234324	4		28.7314	28.2792	28.638	28.2489	28.4743	0.246182	4		17	11	59.3	0	140.6		51018000	38716000	24690000	51570000	45358000	23757000	60998000	29431000		1
Zm00001eb419910_P001	Zm00001eb419910_P001	Zm00001eb419910_P001	1	1		0.1339		0.380981		20.915	21.3574	20.9022	21.1439	21.0796	0.215895	4		21.1726	20.9583	20.9276	20.7244	20.9457	0.183405	4		1	1	2.5	0.0028	2.3154		46948	58196	27432	67239	73773	33594	72748	32047		1
Zm00001eb002690_P001	Zm00001eb002690_P001	Zm00001eb002690_P001	2	16		0.133636		0.35334		23.4061	23.3322	23.8805	23.4928	23.5279	0.244063	4		23.4581	23.5031	23.3419	23.274	23.3943	0.105102	4		2	2	9.8	0	9.1893		783900	703090	636510	850950	876950	565050	1165700	624680		1
Zm00001eb092540_P001	Zm00001eb092540_P001	Zm00001eb092540_P001	14	57		0.133183		0.704034		29.2954	29.3293	28.9696	28.5808	29.0438	0.348637	4		28.8717	28.5958	29.7248	28.4501	28.9106	0.570229	4		6	6	66.5	0	190.37		55434000	51947000	29373000	31424000	35005000	23911000	96849000	30694000		1
Zm00001eb430770_P001;Zm00001eb070950_P001;Zm00001eb078130_P001	Zm00001eb430770_P001;Zm00001eb070950_P001;Zm00001eb078130_P001	Zm00001eb430770_P001;Zm00001eb070950_P001;Zm00001eb078130_P001	6	35		0.132681		0.673889		25.889	25.6691	25.1573	26.237	25.7381	0.45232	4		25.9078	25.0315	25.6731	25.8092	25.6054	0.394509	4		6	6	38.4	0	16.457		5752700	4937700	2355400	8079500	8896200	2546100	7177600	4912700		1
Zm00001eb325270_P001	Zm00001eb325270_P001	Zm00001eb325270_P001	8	18		0.132627		0.687739		24.29	24.571	24.4522	24.6218	24.4838	0.147415	4		23.4904	24.894	24.3792	24.6408	24.3511	0.611067	4		8	8	12.8	0	124.31		492630	480370	338290	648200	259590	260890	734300	473970		1
Zm00001eb078040_P002;Zm00001eb078040_P001	Zm00001eb078040_P002;Zm00001eb078040_P001	Zm00001eb078040_P002;Zm00001eb078040_P001	9	27		0.132374		0.398959		24.2224	24.3709	24.1594	24.4598	24.3031	0.137035	4		24.4575	24.1964	23.8313	24.1978	24.1708	0.257422	4		8	5	23.5	0	21.463		437320	460650	454460	585700	761610	397350	1324500	535690		1
Zm00001eb157810_P001;Zm00001eb157810_P002	Zm00001eb157810_P001;Zm00001eb157810_P002	Zm00001eb157810_P001;Zm00001eb157810_P002	6	11		0.132252		0.485561		22.4463	22.9407	22.7627	22.7969	22.7366	0.208324	4		22.9736	22.4424	22.3191	22.6825	22.6044	0.28869	4		3	3	20.2	0	6.1098		243960	130440	106950	332250	385090	97049	339300	261920		1
Zm00001eb291980_P001	Zm00001eb291980_P001	Zm00001eb291980_P001	2	10		0.132181		0.501573		22.788	22.7122	22.9209	22.5824	22.7509	0.141628	4		22.5797	22.3592	23.112	22.4238	22.6187	0.341635	4		2	2	13.5	0	12.603		484480	399260	236420	457730	453600	181490	800960	325550		1
Zm00001eb024490_P001	Zm00001eb024490_P001	Zm00001eb024490_P001	6	20		0.131388		0.461113		24.4121	24.3962	24.0897	24.7619	24.415	0.274778	4		24.2882	24.4577	24.019	24.3696	24.2836	0.189534	4		6	4	45.3	0	19.085		2194700	1417800	1314600	2402000	1545000	1206300	1883300	1479300		1
Zm00001eb341670_P001;Zm00001eb341670_P003;Zm00001eb341670_P002	Zm00001eb341670_P001;Zm00001eb341670_P003;Zm00001eb341670_P002	Zm00001eb341670_P001;Zm00001eb341670_P003;Zm00001eb341670_P002	2	6		0.131317		0.545407		21.5769	21.6208	22.1459	21.9209	21.8161	0.267782	4		21.7859	21.7843	21.2318	21.9371	21.6848	0.310382	4		2	2	9.6	0	5.6975		294160	105530	253350	152810	365640	87035	143120	292580		1
Zm00001eb360330_P001	Zm00001eb360330_P001	Zm00001eb360330_P001	1	4		0.13102		0.885528		23.3861	21.5052	21.3728	23.1263	22.3476	1.05589	4		24.2266	21.1443	22.0277	21.4679	22.2166	1.38877	4		1	1	8	0.0028022	2.3271		1328600	405160	224360	1128400	2500500	205800	1274800	450480		1
Zm00001eb220770_P002;Zm00001eb220770_P001;Zm00001eb220770_P003;Zm00001eb185930_P001;Zm00001eb044130_P002;Zm00001eb044130_P001;Zm00001eb185930_P002;Zm00001eb248580_P001;Zm00001eb248580_P003;Zm00001eb248580_P002	Zm00001eb220770_P002;Zm00001eb220770_P001;Zm00001eb220770_P003;Zm00001eb185930_P001;Zm00001eb044130_P002;Zm00001eb044130_P001;Zm00001eb185930_P002;Zm00001eb248580_P001;Zm00001eb248580_P003;Zm00001eb248580_P002	Zm00001eb220770_P002;Zm00001eb220770_P001;Zm00001eb220770_P003;Zm00001eb185930_P001;Zm00001eb044130_P002;Zm00001eb044130_P001;Zm00001eb185930_P002;Zm00001eb248580_P001;Zm00001eb248580_P003;Zm00001eb248580_P002	1	8		0.130665		0.736479		23.1635	23.1486	24.0949	23.1437	23.3877	0.471576	4		23.4154	23.7756	22.44	23.3969	23.257	0.5719	4		1	1	5.1	0	6.8289		294650	277130	334220	303080	385800	303490	271720	307960		1
Zm00001eb276860_P007;Zm00001eb276860_P006;Zm00001eb276860_P005;Zm00001eb276860_P004;Zm00001eb276860_P003;Zm00001eb276860_P001;Zm00001eb276860_P002	Zm00001eb276860_P007;Zm00001eb276860_P006;Zm00001eb276860_P005;Zm00001eb276860_P004;Zm00001eb276860_P003;Zm00001eb276860_P001;Zm00001eb276860_P002;Zm00001eb346370_P001	Zm00001eb276860_P007;Zm00001eb276860_P006;Zm00001eb276860_P005;Zm00001eb276860_P004;Zm00001eb276860_P003;Zm00001eb276860_P001;Zm00001eb276860_P002	23	38		0.130659		0.24256		26.875	26.7729	26.8433	26.8182	26.8274	0.0430968	4		26.405	26.7812	26.7636	26.837	26.6967	0.19696	4		4	3	53.5	0	103.4		4585200	4609700	3428300	7040800	5509700	4123000	6050200	4312900		1
Zm00001eb067710_P003;Zm00001eb067710_P002;Zm00001eb067710_P004;Zm00001eb067710_P001	Zm00001eb067710_P003;Zm00001eb067710_P002;Zm00001eb067710_P004;Zm00001eb067710_P001	Zm00001eb067710_P003;Zm00001eb067710_P002;Zm00001eb067710_P004;Zm00001eb067710_P001	43	325		0.130346		0.285817		29.7711	30.0955	30.1069	29.8154	29.9472	0.17877	4		29.727	29.783	30.0125	29.7449	29.8169	0.132521	4		43	43	50.4	0	323.31		18496000	21532000	14328000	19297000	18971000	12226000	30421000	15675000		1
Zm00001eb086540_P005;Zm00001eb086540_P004;Zm00001eb086540_P003;Zm00001eb086540_P002;Zm00001eb086540_P001	Zm00001eb086540_P005;Zm00001eb086540_P004;Zm00001eb086540_P003;Zm00001eb086540_P002;Zm00001eb086540_P001	Zm00001eb086540_P005;Zm00001eb086540_P004;Zm00001eb086540_P003;Zm00001eb086540_P002;Zm00001eb086540_P001	3	10		0.130301		0.680193		22.5471	22.2008	22.1992	22.0624	22.2524	0.206911	4		22.4781	21.4847	22.702	21.8235	22.1221	0.565258	4		3	3	17.7	0	4.1354		343780	429590	98289	280880	553930	190090	997600	283530		1
Zm00001eb016670_P003;Zm00001eb016670_P002;Zm00001eb016670_P001;Zm00001eb016670_P004	Zm00001eb016670_P003;Zm00001eb016670_P002;Zm00001eb016670_P001;Zm00001eb016670_P004	Zm00001eb016670_P003;Zm00001eb016670_P002;Zm00001eb016670_P001;Zm00001eb016670_P004	5	9		0.129925		0.796011		23.2815	22.2699	22.218	23.5393	22.8272	0.681963	4		23.4358	22.4522	21.8801	23.0208	22.6973	0.677718	4		5	5	14.1	0	13.624		428930	140490	13716	506660	485230	174730	299870	234950		1
Zm00001eb442780_P001;Zm00001eb437040_P001;Zm00001eb434640_P001;Zm00001eb442880_P001;Zm00001eb442490_P001;Zm00001eb441850_P001;Zm00001eb437510_P001;Zm00001eb437490_P001;Zm00001eb436480_P001;Zm00001eb436340_P001;Zm00001eb436300_P001;Zm00001eb436240_P001;Zm00	Zm00001eb442780_P001;Zm00001eb437040_P001;Zm00001eb434640_P001;Zm00001eb442880_P001;Zm00001eb442490_P001;Zm00001eb441850_P001;Zm00001eb437510_P001;Zm00001eb437490_P001;Zm00001eb436480_P001;Zm00001eb436340_P001;Zm00001eb436300_P001;Zm00001eb436240_P001;Zm00001eb436190_P001;Zm00001eb238260_P001	Zm00001eb442780_P001;Zm00001eb437040_P001;Zm00001eb434640_P001;Zm00001eb442880_P001;Zm00001eb442490_P001;Zm00001eb441850_P001;Zm00001eb437510_P001;Zm00001eb437490_P001;Zm00001eb436480_P001;Zm00001eb436340_P001;Zm00001eb436300_P001;Zm00001eb436240_P001;Zm00001eb436190_P001	33	191		0.129763		0.197808		29.4641	29.6438	29.6299	29.6893	29.6068	0.0984323	4		29.4918	29.6084	29.264	29.5438	29.477	0.149801	4		30	30	63.6	0	323.31		26157000	26959000	16224000	32145000	31281000	19316000	31407000	24755000		1
Zm00001eb300930_P001	Zm00001eb300930_P001;Zm00001eb095470_P001;Zm00001eb133720_P004;Zm00001eb133720_P003;Zm00001eb133720_P002;Zm00001eb133720_P001	Zm00001eb300930_P001	4	26		0.129492		0.254181		24.5694	24.8315	24.4714	24.807	24.6698	0.177375	4		24.5773	24.4014	24.535	24.6475	24.5403	0.103586	4		4	4	25.1	0	11.526		2214600	2511000	1254200	2810000	2561900	1351900	3416900	2149200		1
Zm00001eb200440_P003;Zm00001eb200440_P001	Zm00001eb200440_P003;Zm00001eb200440_P001	Zm00001eb200440_P003;Zm00001eb200440_P001	2	3		0.128883		0.820582		22.1347	21.8074	21.7545	22.728	22.1062	0.447394	4		20.9797	21.7582	23.3494	21.8218	21.9773	0.991608	4		2	2	4.1	0.00043365	2.8399		269050	202720	60002	249710	108530	121760	458170	177590		1
Zm00001eb216120_P002;Zm00001eb216120_P001;Zm00001eb055210_P002;Zm00001eb055210_P001	Zm00001eb216120_P002;Zm00001eb216120_P001;Zm00001eb055210_P002;Zm00001eb055210_P001	Zm00001eb216120_P002;Zm00001eb216120_P001;Zm00001eb055210_P002;Zm00001eb055210_P001	2	2		0.128511		0.493338		20.508	NaN	NaN	20.3318	20.4199	0.124569	2		20.0974	NaN	20.503	20.2737	20.2914	0.203387	3		2	2	2.1	0.0043188	2.1609		34366	0	0	28070	14827	0	74181	22079		1
Zm00001eb012410_P003;Zm00001eb091900_P003;Zm00001eb091900_P001;Zm00001eb091870_P004;Zm00001eb091870_P001;Zm00001eb082960_P004;Zm00001eb082960_P003;Zm00001eb082960_P002;Zm00001eb082930_P002;Zm00001eb082930_P001;Zm00001eb012410_P002;Zm00001eb012410_P001;Zm00	Zm00001eb012410_P003;Zm00001eb091900_P003;Zm00001eb091900_P001;Zm00001eb091870_P004;Zm00001eb091870_P001;Zm00001eb082960_P004;Zm00001eb082960_P003;Zm00001eb082960_P002;Zm00001eb082930_P002;Zm00001eb082930_P001;Zm00001eb012410_P002;Zm00001eb012410_P001;Zm00001eb091900_P002;Zm00001eb091870_P003;Zm00001eb091870_P002;Zm00001eb082960_P001;Zm00001eb072110_P002;Zm00001eb072110_P001	Zm00001eb012410_P003;Zm00001eb091900_P003;Zm00001eb091900_P001;Zm00001eb091870_P004;Zm00001eb091870_P001;Zm00001eb082960_P004;Zm00001eb082960_P003;Zm00001eb082960_P002;Zm00001eb082930_P002;Zm00001eb082930_P001;Zm00001eb012410_P002;Zm00001eb012410_P001;Zm00001eb091900_P002;Zm00001eb091870_P003;Zm00001eb091870_P002;Zm00001eb082960_P001;Zm00001eb072110_P002;Zm00001eb072110_P001	14	57		0.128489		0.575274		27.2439	26.949	26.7343	27.2204	27.0369	0.242087	4		27.4351	26.6281	26.7492	26.8213	26.9084	0.360038	4		14	14	45.7	0	55.122		8747900	6568200	2907700	7042400	10078000	3391300	7736500	4324000		1
Zm00001eb137710_P002;Zm00001eb137710_P001	Zm00001eb137710_P002;Zm00001eb137710_P001	Zm00001eb137710_P002;Zm00001eb137710_P001	1	4		0.128405		0.606587		20.7868	21.736	21.2396	20.7463	21.1272	0.463424	4		20.9831	21.1232	20.9929	20.896	20.9988	0.0936719	4		1	1	3.2	0	3.8061		60825	115380	53556	63753	79274	54858	110440	60294		1
Zm00001eb407800_P003;Zm00001eb407800_P002;Zm00001eb407800_P001;Zm00001eb225560_P001	Zm00001eb407800_P003;Zm00001eb407800_P002;Zm00001eb407800_P001;Zm00001eb225560_P001	Zm00001eb407800_P003;Zm00001eb407800_P002;Zm00001eb407800_P001;Zm00001eb225560_P001	2	7		0.128384		0.584553		22.8548	22.5911	NaN	23.1018	22.8492	0.255388	3		22.4948	22.5307	23.1634	22.6945	22.7208	0.307545	4		2	2	3	0	4.3873		236930	191790	0	303690	218410	110160	449500	190220		1
Zm00001eb403780_P001;Zm00001eb403780_P003;Zm00001eb403780_P002	Zm00001eb403780_P001;Zm00001eb403780_P003;Zm00001eb403780_P002	Zm00001eb403780_P001;Zm00001eb403780_P003;Zm00001eb403780_P002	7	44		0.128262		0.603612		25.9388	25.8119	26.1482	25.8976	25.9491	0.142838	4		25.6902	26.1922	25.2462	26.1548	25.8209	0.44599	4		7	7	48.2	0	52.214		7614000	7086600	5097600	8314700	7231600	6513600	6856300	7674100		1
Zm00001eb218280_P001;Zm00001eb218280_P002	Zm00001eb218280_P001;Zm00001eb218280_P002	Zm00001eb218280_P001;Zm00001eb218280_P002	1	2		0.128069		0.706697		21.2582	21.0772	NaN	21.2462	21.1938	0.101215	3		21.1273	21.5851	20.3157	21.235	21.0658	0.536878	4		1	1	5.6	0.00043956	2.9227		138510	109060	0	156800	132930	131130	120130	120210		1
Zm00001eb101270_P001	Zm00001eb101270_P001	Zm00001eb101270_P001	1	7		0.127813		0.414919		23.5765	23.5934	23.5967	23.6114	23.5945	0.0143583	4		23.9038	23.3192	23.309	23.3348	23.4667	0.291592	4		1	1	1.8	0	3.3474		669250	643500	403640	715030	923210	377300	846610	503230		1
Zm00001eb293670_P001	Zm00001eb293670_P001	Zm00001eb293670_P001	8	13		0.12768		0.697723		23.8013	23.8385	23.9474	23.8291	23.8541	0.0641584	4		24.4699	23.7182	22.9452	23.7722	23.7264	0.623231	4		7	5	26.2	0	17.955		566250	505010	335820	628950	518510	222400	636410	371050		1
Zm00001eb321000_P001	Zm00001eb321000_P001	Zm00001eb321000_P001	1	2		0.127296		0.62286		21.3325	20.7598	21.3535	21.2422	21.172	0.279017	4		21.5091	21.2207	20.585	20.8641	21.0447	0.404373	4		1	1	3.5	0	5.2757		171160	109380	126910	198210	212690	125250	146140	114050		1
Zm00001eb359140_P005;Zm00001eb359140_P001;Zm00001eb359140_P006;Zm00001eb359140_P004;Zm00001eb359140_P003;Zm00001eb359140_P007	Zm00001eb359140_P005;Zm00001eb359140_P001;Zm00001eb359140_P006;Zm00001eb359140_P004;Zm00001eb359140_P003;Zm00001eb359140_P007	Zm00001eb359140_P005;Zm00001eb359140_P001;Zm00001eb359140_P006;Zm00001eb359140_P004;Zm00001eb359140_P003;Zm00001eb359140_P007	2	4		0.127142		0.460133		22.3694	22.5025	22.404	22.6837	22.4899	0.140978	4		22.4686	21.947	22.6174	22.418	22.3628	0.289809	4		2	2	4.9	0	6.0177		298640	264820	158430	334350	291210	158560	411040	293880		1
Zm00001eb259680_P003;Zm00001eb259680_P006;Zm00001eb259680_P009;Zm00001eb259680_P004;Zm00001eb259680_P008;Zm00001eb259680_P005;Zm00001eb259680_P002;Zm00001eb259680_P007;Zm00001eb259680_P001	Zm00001eb259680_P003;Zm00001eb259680_P006;Zm00001eb259680_P009;Zm00001eb259680_P004;Zm00001eb259680_P008;Zm00001eb259680_P005;Zm00001eb259680_P002;Zm00001eb259680_P007;Zm00001eb259680_P001	Zm00001eb259680_P003;Zm00001eb259680_P006;Zm00001eb259680_P009;Zm00001eb259680_P004;Zm00001eb259680_P008;Zm00001eb259680_P005;Zm00001eb259680_P002;Zm00001eb259680_P007;Zm00001eb259680_P001	2	2		0.126785		0.0585404		22.1795	22.278	22.0714	22.0475	22.1441	0.106165	4		21.998	22.0287	22.0452	21.9974	22.0173	0.0236626	4		2	2	9.2	0	4.234		288270	319550	66718	113170	302380	167810	449750	211410		1
Zm00001eb209210_P001;Zm00001eb232020_P002;Zm00001eb209210_P002;Zm00001eb232020_P001	Zm00001eb209210_P001;Zm00001eb232020_P002;Zm00001eb209210_P002;Zm00001eb232020_P001	Zm00001eb209210_P001;Zm00001eb232020_P002;Zm00001eb209210_P002;Zm00001eb232020_P001	2	7		0.126747		0.478344		22.2483	22.3686	22.573	22.0687	22.3147	0.21175	4		22.1355	22.453	22.3132	21.85	22.1879	0.260065	4		2	2	6.1	0	4.7899		278540	117420	47598	171290	247930	96897	93018	104640		1
Zm00001eb116930_P003;Zm00001eb116930_P002;Zm00001eb116930_P001	Zm00001eb116930_P003;Zm00001eb116930_P002;Zm00001eb116930_P001	Zm00001eb116930_P003;Zm00001eb116930_P002;Zm00001eb116930_P001	18	132		0.126146		0.381734		28.848	28.6166	29.0379	29.0814	28.896	0.21205	4		29.0106	28.6517	28.7057	28.7112	28.7698	0.162796	4		18	7	50.4	0	265.37		22046000	20257000	16281000	29472000	32332000	14945000	33001000	21828000		1
Zm00001eb142810_P001	Zm00001eb142810_P001	Zm00001eb142810_P001	4	25		0.125343		0.329989		24.7829	25.0378	24.8854	24.7791	24.8713	0.121438	4		24.6133	25.0484	24.6677	24.6545	24.746	0.202965	4		4	4	15.9	0	21.49		1405300	1798200	1127700	1700500	1601200	1188300	1768700	1287500		1
Zm00001eb029470_P001	Zm00001eb029470_P001	Zm00001eb029470_P001	1	4		0.12516		0.372209		20.5696	20.8758	NaN	21.0461	20.8305	0.241472	3		20.8294	20.641	20.6441	20.7068	20.7053	0.0880604	4		1	1	1.7	0.0042768	2.0724		45845	53066	0	65531	59454	32866	72415	45902		1
Zm00001eb330880_P002;Zm00001eb330880_P003;Zm00001eb330880_P001	Zm00001eb330880_P002;Zm00001eb330880_P003;Zm00001eb330880_P001	Zm00001eb330880_P002;Zm00001eb330880_P003;Zm00001eb330880_P001	6	44		0.124962		0.476121		25.1979	25.0436	25.184	25.3494	25.1937	0.124976	4		24.7136	25.003	25.4505	25.108	25.0688	0.304236	4		6	6	28.5	0	20.012		1966000	1723400	1037200	2299800	1359600	1056600	3008900	1291700		1
Zm00001eb143700_P004;Zm00001eb143700_P002;Zm00001eb143700_P001;Zm00001eb143700_P003	Zm00001eb143700_P004;Zm00001eb143700_P002;Zm00001eb143700_P001;Zm00001eb143700_P003	Zm00001eb143700_P004;Zm00001eb143700_P002;Zm00001eb143700_P001;Zm00001eb143700_P003	1	5		0.124905		0.77838		22.4061	22.1152	21.7898	22.633	22.236	0.365272	4		22.4407	23.0096	21.285	21.7091	22.1111	0.765926	4		1	1	8.6	0	11.272		306980	238460	136680	374630	345720	314290	229970	191060		1
Zm00001eb280130_P003;Zm00001eb280130_P002;Zm00001eb280130_P001	Zm00001eb280130_P003;Zm00001eb280130_P002;Zm00001eb280130_P001	Zm00001eb280130_P003;Zm00001eb280130_P002;Zm00001eb280130_P001	6	1		0.124891		0.631014		20.4019	20.2391	20.1723	20.9451	20.4396	0.350539	4		20.4985	20.0079	20.4378	NaN	20.3147	0.267481	3		1	1	8.2	0.00042735	2.7478		24885	18873	10766	31132	31282	9711.5	39826	0		1
Zm00001eb036940_P004;Zm00001eb036940_P002;Zm00001eb036940_P001	Zm00001eb036940_P004;Zm00001eb036940_P002;Zm00001eb036940_P001;Zm00001eb036940_P003	Zm00001eb036940_P004;Zm00001eb036940_P002;Zm00001eb036940_P001	6	37		0.124844		0.270046		25.6882	25.6519	25.6396	25.7129	25.6731	0.0335873	4		25.6727	25.4606	25.753	25.3069	25.5483	0.202761	4		6	3	18.2	0	90.691		5102700	3958000	2358300	4987700	4569700	2277900	6815300	2635900		1
Zm00001eb421290_P001;Zm00001eb085130_P001;Zm00001eb421290_P003;Zm00001eb421290_P002;Zm00001eb085130_P002	Zm00001eb421290_P001;Zm00001eb085130_P001;Zm00001eb421290_P003;Zm00001eb421290_P002;Zm00001eb085130_P002	Zm00001eb421290_P001;Zm00001eb085130_P001;Zm00001eb421290_P003;Zm00001eb421290_P002;Zm00001eb085130_P002	7	40		0.124615		0.389988		24.8114	24.876	24.6732	24.9834	24.836	0.129674	4		24.8628	24.4337	24.9458	24.6033	24.7114	0.235724	4		7	7	20.7	0	21.68		1229600	1294200	725030	1480300	1062000	675810	2166000	1183500		1
Zm00001eb252830_P001	Zm00001eb252830_P001;Zm00001eb189260_P001	Zm00001eb252830_P001	3	8		0.123196		0.53693		23.3606	22.787	22.8025	23.3325	23.0706	0.318897	4		23.1577	22.9756	22.6759	22.9806	22.9474	0.199839	4		3	3	40.7	0	4.1508		1363600	1182500	817140	1458600	1657300	935580	1316300	1100600		1
Zm00001eb360690_P004;Zm00001eb360690_P001;Zm00001eb156210_P001	Zm00001eb360690_P004;Zm00001eb360690_P001;Zm00001eb156210_P001	Zm00001eb360690_P004;Zm00001eb360690_P001;Zm00001eb156210_P001	2	8		0.122601		0.740733		22.663	23.0071	22.1731	23.2229	22.7665	0.457906	4		22.5475	22.2245	23.4283	22.3754	22.6439	0.539302	4		2	2	10.2	0	6.4615		431350	481180	193280	540180	492440	229930	806650	335860		1
Zm00001eb162370_P007;Zm00001eb162370_P005;Zm00001eb162370_P004;Zm00001eb162370_P001;Zm00001eb162370_P006;Zm00001eb162370_P003;Zm00001eb162370_P002;Zm00001eb356610_P005;Zm00001eb356610_P006;Zm00001eb356610_P004;Zm00001eb356610_P003;Zm00001eb356610_P002;Zm00	Zm00001eb162370_P007;Zm00001eb162370_P005;Zm00001eb162370_P004;Zm00001eb162370_P001;Zm00001eb162370_P006;Zm00001eb162370_P003;Zm00001eb162370_P002;Zm00001eb356610_P005;Zm00001eb356610_P006;Zm00001eb356610_P004;Zm00001eb356610_P003;Zm00001eb356610_P002;Zm00001eb356610_P001	Zm00001eb162370_P007;Zm00001eb162370_P005;Zm00001eb162370_P004;Zm00001eb162370_P001;Zm00001eb162370_P006;Zm00001eb162370_P003;Zm00001eb162370_P002;Zm00001eb356610_P005;Zm00001eb356610_P006;Zm00001eb356610_P004;Zm00001eb356610_P003;Zm00001eb356610_P002;Zm00001eb356610_P001	4	7		0.122438		0.625829		22.6092	22.5504	22.258	22.9739	22.5979	0.293999	4		23.0255	22.1839	22.3727	22.3196	22.4754	0.375234	4		4	4	8.4	0	8.5169		160730	166000	125530	286080	335640	57807	165620	123880		1
Zm00001eb065780_P004;Zm00001eb065780_P003;Zm00001eb065780_P002;Zm00001eb065780_P001	Zm00001eb065780_P004;Zm00001eb065780_P003;Zm00001eb065780_P002;Zm00001eb065780_P001	Zm00001eb065780_P004;Zm00001eb065780_P003;Zm00001eb065780_P002;Zm00001eb065780_P001	9	41		0.122272		0.0493466		24.8118	24.9074	25.0068	24.8834	24.9024	0.0805849	4		24.8564	24.7939	24.7257	24.7443	24.7801	0.0584416	4		9	6	10.4	0	25.57		502920	509350	405790	609530	544180	296510	650400	416730		1
Zm00001eb208760_P002;Zm00001eb208760_P003;Zm00001eb208760_P001	Zm00001eb208760_P002;Zm00001eb208760_P003;Zm00001eb208760_P001;Zm00001eb208610_P001	Zm00001eb208760_P002;Zm00001eb208760_P003;Zm00001eb208760_P001	8	5		0.122112		0.639204		21.5883	21.4798	20.6725	21.4193	21.2899	0.417556	4		21.2828	20.9672	21.4887	20.9327	21.1678	0.265625	4		1	1	17.7	0.0027922	2.3003		107970	95173	35618	100150	96057	51564	153440	66107		1
Zm00001eb162920_P004;Zm00001eb162910_P001;Zm00001eb162920_P002;Zm00001eb162920_P005;Zm00001eb162920_P003;Zm00001eb162920_P001;Zm00001eb162910_P002	Zm00001eb162920_P004;Zm00001eb162910_P001;Zm00001eb162920_P002;Zm00001eb162920_P005;Zm00001eb162920_P003;Zm00001eb162920_P001;Zm00001eb162910_P002	Zm00001eb162920_P004;Zm00001eb162910_P001;Zm00001eb162920_P002;Zm00001eb162920_P005;Zm00001eb162920_P003;Zm00001eb162920_P001;Zm00001eb162910_P002	2	7		0.121494		0.565781		22.2808	22.5545	22.2468	22.3908	22.3682	0.138573	4		22.5447	22.4781	22.2467	21.7175	22.2467	0.375201	4		2	2	3.7	0	5.997		104260	217140	60565	195310	137640	130140	155050	105570		1
Zm00001eb228020_P001	Zm00001eb228020_P001	Zm00001eb228020_P001	1	7		0.120955		0.435301		22.0457	21.9138	21.7136	21.4652	21.7846	0.252908	4		21.6723	21.7201	21.7955	21.4667	21.6636	0.140772	4		1	1	8.2	0.00084211	2.6649		393740	341500	186030	274590	334200	211720	504110	234330		1
Zm00001eb280930_P001	Zm00001eb280930_P001	Zm00001eb280930_P001	7	20		0.120413		0.645557		24.3234	24.262	24.6313	24.2831	24.3749	0.172792	4		23.5554	24.493	24.4571	24.5126	24.2545	0.466624	4		7	7	21	0	14.875		534890	942090	507000	1046900	408770	793890	1634600	923810		1
Zm00001eb330480_P001	Zm00001eb330480_P001	Zm00001eb330480_P001	4	16		0.120283		0.736601		23.9107	23.1898	23.7973	23.8794	23.6943	0.339736	4		24.4324	23.4735	23.1005	23.2897	23.574	0.592156	4		4	4	26.2	0	15.994		2648000	1356900	1315700	2337700	4139700	943540	2123400	1267400		1
Zm00001eb424560_P002;Zm00001eb424560_P001	Zm00001eb424560_P002;Zm00001eb424560_P001	Zm00001eb424560_P002;Zm00001eb424560_P001	3	8		0.119909		0.628392		22.5109	22.6166	22.3749	22.932	22.6086	0.2372	4		22.9157	21.95	22.6348	22.4542	22.4887	0.406233	4		3	3	13	0	5.1832		302620	260940	80141	611210	379170	94124	549440	118740		1
Zm00001eb272930_P004;Zm00001eb272930_P003;Zm00001eb272930_P002;Zm00001eb272930_P001;Zm00001eb226900_P002;Zm00001eb226900_P001	Zm00001eb272930_P004;Zm00001eb272930_P003;Zm00001eb272930_P002;Zm00001eb272930_P001;Zm00001eb226900_P002;Zm00001eb226900_P001	Zm00001eb272930_P004;Zm00001eb272930_P003;Zm00001eb272930_P002;Zm00001eb272930_P001;Zm00001eb226900_P002;Zm00001eb226900_P001	1	1		0.119242		0.321512		22.0354	21.9573	21.7991	21.9935	21.9463	0.10322	4		22.0068	21.6364	NaN	21.8382	21.8271	0.185452	3		1	1	6.6	0.00044307	2.9737		481450	410550	206350	473760	453960	186580	0	325630		1
Zm00001eb306930_P002;Zm00001eb306930_P001	Zm00001eb306930_P002;Zm00001eb306930_P001	Zm00001eb306930_P002;Zm00001eb306930_P001	16	110		0.119207		0.181705		27.8159	27.8171	27.7908	27.8883	27.828	0.0419578	4		27.5453	27.9094	27.7206	27.66	27.7088	0.152178	4		16	15	48.8	0	271.21		17976000	18852000	11470000	16364000	14548000	13086000	18265000	13024000		1
Zm00001eb033390_P002;Zm00001eb033390_P001	Zm00001eb033390_P002;Zm00001eb033390_P001	Zm00001eb033390_P002;Zm00001eb033390_P001	2	14		0.1189		0.461524		25.3433	25.2511	25.2203	25.4014	25.304	0.083319	4		24.8442	25.0858	25.5286	25.2818	25.1851	0.290666	4		2	2	5.1	0	6.4191		2549000	2560200	1700800	3143700	2106900	1764600	4237900	2140300		1
Zm00001eb340720_P001	Zm00001eb340720_P001;Zm00001eb285730_P003;Zm00001eb285730_P004	Zm00001eb340720_P001	11	30		0.118116		0.665224		23.8277	24.6572	25.0388	24.6374	24.5403	0.509681	4		24.5486	24.3042	24.4134	24.4225	24.4222	0.0999639	4		11	11	25.4	0	29.244		232570	853410	324040	824830	692290	318690	942060	472840		1
Zm00001eb000620_P010;Zm00001eb000620_P009;Zm00001eb000620_P007;Zm00001eb000620_P004;Zm00001eb000620_P001	Zm00001eb000620_P010;Zm00001eb000620_P009;Zm00001eb000620_P007;Zm00001eb000620_P004;Zm00001eb000620_P001;Zm00001eb000620_P005;Zm00001eb000620_P003;Zm00001eb000620_P002;Zm00001eb000620_P008;Zm00001eb000620_P006	Zm00001eb000620_P010;Zm00001eb000620_P009;Zm00001eb000620_P007;Zm00001eb000620_P004;Zm00001eb000620_P001	3	11		0.117846		0.49848		22.9186	22.3879	22.3704	22.429	22.5265	0.262555	4		22.4732	22.1177	22.5166	22.5269	22.4086	0.19534	4		3	3	12.1	0	7.7367		390320	294540	116170	334930	368700	174410	519600	193560		1
Zm00001eb157660_P001	Zm00001eb157660_P001;Zm00001eb157660_P002	Zm00001eb157660_P001	10	69		0.117773		0.518824		28.7109	28.9152	28.7601	28.8296	28.804	0.0887216	4		28.2338	28.6708	29.0114	28.8288	28.6862	0.332139	4		6	6	51.4	0	140.72		37474000	37100000	26722000	38244000	29391000	29833000	48007000	36821000		1
Zm00001eb146740_P001	Zm00001eb146740_P001	Zm00001eb146740_P001	1	7		0.117609		0.751551		23.6744	23.7216	22.7601	23.7757	23.483	0.483682	4		23.5007	22.6613	23.9077	23.3918	23.3654	0.519213	4		1	1	23.2	0	5.3323		6088200	5977900	1921200	6810500	5934700	2032700	10897000	4449600		1
Zm00001eb397190_P003;Zm00001eb397190_P002;Zm00001eb397190_P005;Zm00001eb397190_P004;Zm00001eb397190_P001	Zm00001eb397190_P003;Zm00001eb397190_P002;Zm00001eb397190_P005;Zm00001eb397190_P004;Zm00001eb397190_P001	Zm00001eb397190_P003;Zm00001eb397190_P002;Zm00001eb397190_P005;Zm00001eb397190_P004;Zm00001eb397190_P001	2	9		0.11747		0.732949		22.0909	22.571	NaN	NaN	22.3309	0.33945	2		22.2035	22.4805	21.6788	22.4911	22.2135	0.380517	4		2	2	11.7	0	8.3415		239860	329920	0	0	147650	109640	272650	293290		1
Zm00001eb066520_P002;Zm00001eb066520_P001	Zm00001eb066520_P002;Zm00001eb066520_P001	Zm00001eb066520_P002;Zm00001eb066520_P001	1	2		0.116718		0.342531		20.9731	20.8334	21.0937	21.0738	20.9935	0.11907	4		NaN	20.7531	21.0814	20.7957	20.8768	0.178514	3		1	1	4.3	0.00084104	2.6477		114220	93873	77004	119710	0	61234	175730	84445		1
Zm00001eb348450_P003;Zm00001eb348450_P002;Zm00001eb348450_P001	Zm00001eb348450_P003;Zm00001eb348450_P002;Zm00001eb348450_P001	Zm00001eb348450_P003;Zm00001eb348450_P002;Zm00001eb348450_P001	8	7		0.116438		0.778102		21.8607	22.8955	NaN	NaN	22.3781	0.731667	2		22.1526	22.6203	22.3477	21.9262	22.2617	0.294646	4		1	1	24.2	0	3.9914		164940	321130	0	0	222000	188170	351970	153440		1
Zm00001eb127680_P003;Zm00001eb127680_P001;Zm00001eb127680_P002;Zm00001eb127680_P004	Zm00001eb127680_P003;Zm00001eb127680_P001;Zm00001eb127680_P002;Zm00001eb127680_P004	Zm00001eb127680_P003;Zm00001eb127680_P001;Zm00001eb127680_P002;Zm00001eb127680_P004	1	3		0.115273		0.192958		20.3684	20.5127	NaN	20.3557	20.4123	0.087192	3		NaN	20.2662	NaN	20.3277	20.297	0.0434713	2		1	1	1.4	0.00042481	2.7151		25611	28246	0	26476	0	15502	0	21800		1
Zm00001eb001400_P001	Zm00001eb001400_P001	Zm00001eb001400_P001	2	5		0.114929		0.892335		21.7444	20.5349	23.0128	23.6174	22.2273	1.37196	4		21.2297	23.1261	21.5529	22.541	22.1124	0.876269	4		2	2	23.5	0	9.2489		662820	245400	641970	2303400	434690	1108300	494620	711840		1
Zm00001eb209760_P003;Zm00001eb209760_P002;Zm00001eb209760_P001	Zm00001eb209760_P003;Zm00001eb209760_P002;Zm00001eb209760_P001	Zm00001eb209760_P003;Zm00001eb209760_P002;Zm00001eb209760_P001	16	94		0.114887		0.322615		27.3916	27.2353	27.1727	27.2077	27.2518	0.0966193	4		27.2445	27.0824	27.3254	26.8954	27.1369	0.190081	4		16	16	36.9	0	170.07		6545900	5623700	3285900	5935500	5709600	3282200	8894500	4369500		1
Zm00001eb106360_P005;Zm00001eb106360_P006;Zm00001eb106360_P003;Zm00001eb106360_P004;Zm00001eb106360_P002;Zm00001eb106360_P008;Zm00001eb106360_P007;Zm00001eb106360_P001;Zm00001eb323250_P001	Zm00001eb106360_P005;Zm00001eb106360_P006;Zm00001eb106360_P003;Zm00001eb106360_P004;Zm00001eb106360_P002;Zm00001eb106360_P008;Zm00001eb106360_P007;Zm00001eb106360_P001;Zm00001eb323250_P001	Zm00001eb106360_P005;Zm00001eb106360_P006;Zm00001eb106360_P003;Zm00001eb106360_P004;Zm00001eb106360_P002;Zm00001eb106360_P008;Zm00001eb106360_P007;Zm00001eb106360_P001;Zm00001eb323250_P001	4	14		0.11487		0.390838		22.7924	22.8159	22.9543	22.9239	22.8716	0.0794847	4		23.0971	22.6117	22.7309	22.5873	22.7568	0.235415	4		4	4	9.1	0	9.2189		234200	228500	128230	176440	270650	90166	135320	190860		1
Zm00001eb174670_P003;Zm00001eb174670_P001;Zm00001eb174670_P002	Zm00001eb174670_P003;Zm00001eb174670_P001;Zm00001eb174670_P002	Zm00001eb174670_P003;Zm00001eb174670_P001;Zm00001eb174670_P002	1	3		0.114397		0.725606		NaN	21.9495	21.2991	22.1615	21.8033	0.449412	3		21.999	21.4813	21.5865	NaN	21.6889	0.273614	3		1	1	2.6	0	3.1628		0	149620	58417	190170	223600	79999	201660	0		1
Zm00001eb300480_P001;Zm00001eb300480_P002	Zm00001eb300480_P001;Zm00001eb300480_P002	Zm00001eb300480_P001;Zm00001eb300480_P002	6	25		0.114231		0.56312		24.3779	24.2514	24.2393	24.083	24.2379	0.120788	4		24.4305	23.7357	24.4158	23.9126	24.1237	0.353351	4		6	6	42.7	0	24.511		1471400	1666200	805850	1510300	1635100	504300	2448800	1078700		1
Zm00001eb120500_P002;Zm00001eb120500_P003;Zm00001eb120500_P001;Zm00001eb317100_P001;Zm00001eb317100_P006;Zm00001eb317100_P005;Zm00001eb317100_P004;Zm00001eb317100_P003;Zm00001eb317100_P002	Zm00001eb120500_P002;Zm00001eb120500_P003;Zm00001eb120500_P001;Zm00001eb317100_P001;Zm00001eb317100_P006;Zm00001eb317100_P005;Zm00001eb317100_P004;Zm00001eb317100_P003;Zm00001eb317100_P002	Zm00001eb120500_P002;Zm00001eb120500_P003;Zm00001eb120500_P001;Zm00001eb317100_P001;Zm00001eb317100_P006;Zm00001eb317100_P005;Zm00001eb317100_P004;Zm00001eb317100_P003;Zm00001eb317100_P002	1	2		0.113869		0.449341		20.5085	20.6666	20.5312	21.0245	20.6827	0.238294	4		20.6152	20.5716	20.3654	20.723	20.5688	0.149801	4		1	1	9.6	0.0024116	2.3612		180270	201930	109780	321460	234250	129720	272840	200310		1
Zm00001eb223680_P001	Zm00001eb223680_P001	Zm00001eb223680_P001	5	8		0.112638		0.722033		23.3881	23.4287	23.6111	23.0246	23.3631	0.245628	4		23.6708	23.529	22.4453	23.3569	23.2505	0.551913	4		2	2	15.1	0	7.1491		351450	414350	273600	321850	510370	313320	326910	342160		1
Zm00001eb220480_P002;Zm00001eb220480_P001	Zm00001eb220480_P002;Zm00001eb220480_P001	Zm00001eb220480_P002;Zm00001eb220480_P001	24	7		0.112448		0.660995		22.6601	23.1446	22.8712	23.0504	22.9316	0.213587	4		22.948	23.3843	22.4778	22.4664	22.8191	0.438533	4		1	0	69	0	10.859		287040	381670	197620	392330	385330	319550	385210	223130		1
Zm00001eb409440_P002;Zm00001eb409440_P001	Zm00001eb409440_P002;Zm00001eb409440_P001	Zm00001eb409440_P002;Zm00001eb409440_P001	1	8		0.112394		0.617749		24.0855	23.9192	23.8169	24.3683	24.0475	0.240834	4		23.4701	24.2422	23.8545	24.1736	23.9351	0.353027	4		1	1	8.9	0	6.3141		2663500	2088500	1307100	3039800	1844800	1626400	3858500	912260		1
Zm00001eb303200_P001	Zm00001eb303200_P001	Zm00001eb303200_P001	8	36		0.112295		0.44577		24.7378	24.641	24.3886	24.6	24.5919	0.147284	4		24.7	24.2497	24.6586	24.3099	24.4796	0.232576	4		8	4	26.1	0	41.647		1443700	1008600	627550	1323500	1238900	707780	1826100	1046600		1
Zm00001eb018810_P001	Zm00001eb018810_P001	Zm00001eb018810_P001	1	2		0.112221		0.593892		20.7395	20.536	20.7372	21.2681	20.8202	0.313452	4		NaN	20.8306	20.5573	20.736	20.708	0.138785	3		1	1	1	0.0076075	1.8994		19660	14092	11656	25703	0	15030	23254	17394		1
Zm00001eb285290_P003;Zm00001eb276520_P002;Zm00001eb016600_P001;Zm00001eb016600_P003;Zm00001eb090410_P001;Zm00001eb211090_P002;Zm00001eb016600_P004;Zm00001eb276520_P001;Zm00001eb016600_P002;Zm00001eb211090_P003;Zm00001eb211090_P001	Zm00001eb285290_P003;Zm00001eb276520_P002;Zm00001eb016600_P001;Zm00001eb016600_P003;Zm00001eb090410_P001;Zm00001eb211090_P002;Zm00001eb016600_P004;Zm00001eb276520_P001;Zm00001eb016600_P002;Zm00001eb211090_P003;Zm00001eb211090_P001;Zm00001eb285290_P002;Zm00001eb285290_P001;Zm00001eb394850_P001	Zm00001eb285290_P003;Zm00001eb276520_P002;Zm00001eb016600_P001;Zm00001eb016600_P003;Zm00001eb090410_P001;Zm00001eb211090_P002;Zm00001eb016600_P004;Zm00001eb276520_P001;Zm00001eb016600_P002;Zm00001eb211090_P003;Zm00001eb211090_P001	4	37		0.111933		0.423055		26.6706	26.9425	26.4045	26.8034	26.7053	0.22915	4		26.637	26.7488	26.4991	26.4884	26.5933	0.123789	4		4	4	38.8	0	32.868		43697000	39198000	13713000	45593000	39367000	24454000	68120000	27875000		1
Zm00001eb402710_P003;Zm00001eb402710_P002;Zm00001eb402710_P001	Zm00001eb402710_P003;Zm00001eb402710_P002;Zm00001eb402710_P001	Zm00001eb402710_P003;Zm00001eb402710_P002;Zm00001eb402710_P001	25	102		0.111824		0.184422		26.9956	27.1116	27.095	27.1956	27.0994	0.0820593	4		27.0589	26.8174	27.0987	26.9755	26.9876	0.124554	4		22	8	31.4	0	75.29		2625900	2700000	1624900	3097300	2873600	1527200	4420900	2156900		1
Zm00001eb351380_P004;Zm00001eb351380_P003;Zm00001eb351380_P002;Zm00001eb351380_P001	Zm00001eb351380_P004;Zm00001eb351380_P003;Zm00001eb351380_P002;Zm00001eb351380_P001	Zm00001eb351380_P004;Zm00001eb351380_P003;Zm00001eb351380_P002;Zm00001eb351380_P001	1	5		0.110828		0.553898		22.3329	22.0461	22.2858	22.3803	22.2613	0.148532	4		22.2523	22.3564	21.6734	22.3198	22.1505	0.320949	4		1	1	10.3	0	3.0993		1180500	945820	698910	1280600	1262400	831550	1170400	1038100		1
Zm00001eb206250_P002;Zm00001eb206250_P001	Zm00001eb206250_P002;Zm00001eb206250_P001	Zm00001eb206250_P002;Zm00001eb206250_P001	1	1		0.110706		0.703103		20.4686	20.9382	20.8519	20.8066	20.7663	0.20585	4		NaN	NaN	20.2933	21.0179	20.6556	0.512375	2		1	1	3.8	0.0079037	1.8389		49514	68793	38201	62902	0	0	45083	71876		1
Zm00001eb146400_P001;Zm00001eb146400_P003;Zm00001eb146400_P004;Zm00001eb146400_P002	Zm00001eb146400_P001;Zm00001eb146400_P003;Zm00001eb146400_P004;Zm00001eb146400_P002	Zm00001eb146400_P001;Zm00001eb146400_P003;Zm00001eb146400_P004;Zm00001eb146400_P002	7	11		0.110598		0.545997		23.0468	23.515	23.5292	23.289	23.345	0.227205	4		23.3231	22.8502	23.4306	23.3337	23.2344	0.260648	4		3	3	31.5	0	12.982		706220	970290	506250	1062900	301540	254520	593210	346470		1
Zm00001eb075630_P001;Zm00001eb427400_P001;Zm00001eb427400_P002	Zm00001eb075630_P001;Zm00001eb427400_P001;Zm00001eb427400_P002	Zm00001eb075630_P001;Zm00001eb427400_P001;Zm00001eb427400_P002	2	7		0.11025		0.643147		22.3376	22.7095	21.7704	22.6337	22.3628	0.426286	4		22.4598	22.1515	22.1303	22.2686	22.2525	0.150988	4		2	2	17.6	0	4.6563		374010	476050	66887	497200	219410	99540	534870	358200		1
Zm00001eb214560_P005;Zm00001eb214560_P004;Zm00001eb214560_P003;Zm00001eb214560_P002;Zm00001eb214560_P001	Zm00001eb214560_P005;Zm00001eb214560_P004;Zm00001eb214560_P003;Zm00001eb214560_P002;Zm00001eb214560_P001	Zm00001eb214560_P005;Zm00001eb214560_P004;Zm00001eb214560_P003;Zm00001eb214560_P002;Zm00001eb214560_P001	33	20		0.110006		0.74696		23.9408	24.6545	25.2127	24.2861	24.5235	0.54407	4		24.4573	24.4366	23.9446	24.8155	24.4135	0.357755	4		7	7	84.8	0	61.219		523070	760770	618400	493950	1189600	711740	679290	761340		1
Zm00001eb257760_P002	Zm00001eb257760_P002	Zm00001eb257760_P002	18	5		0.10923		0.720995		22.6634	22.6742	23.4032	22.722	22.8657	0.359215	4		22.2912	23.3828	22.5966	22.7552	22.7564	0.459855	4		1	1	53.5	0	8.4724		230280	220510	248730	247490	182360	255510	334810	218180		1
Zm00001eb127630_P001	Zm00001eb127630_P001	Zm00001eb127630_P001	7	25		0.109192		0.614435		24.9237	24.9346	24.8202	25.0509	24.9324	0.0943653	4		25.179	25.0871	24.2986	24.728	24.8232	0.400225	4		5	3	19.8	0	41.728		1151500	1016700	624730	1334600	1385300	579800	1526700	961980		1
Zm00001eb413630_P001	Zm00001eb413630_P001;Zm00001eb413630_P002;Zm00001eb008300_P001;Zm00001eb008280_P001	Zm00001eb413630_P001	19	143		0.109144		0.151968		28.741	28.6355	28.6287	28.6242	28.6573	0.0559503	4		28.6751	28.3986	28.5097	28.6094	28.5482	0.120711	4		19	19	38	0	259.87		19606000	16385000	10003000	14652000	18635000	11063000	19923000	16273000		1
Zm00001eb006770_P001	Zm00001eb006770_P001	Zm00001eb006770_P001	6	26		0.10717		0.500229		25.133	25.2092	25.2822	25.4511	25.2689	0.135906	4		25.4097	25.3321	24.8211	25.0839	25.1617	0.266188	4		6	6	30.5	0	23.065		1860000	2279600	1510900	2305800	2306300	1349200	2759600	1681600		1
Zm00001eb076120_P007;Zm00001eb076120_P006;Zm00001eb076120_P005;Zm00001eb076120_P004;Zm00001eb076120_P003;Zm00001eb076120_P001;Zm00001eb076120_P002	Zm00001eb076120_P007;Zm00001eb076120_P006;Zm00001eb076120_P005;Zm00001eb076120_P004;Zm00001eb076120_P003;Zm00001eb076120_P001;Zm00001eb076120_P002	Zm00001eb076120_P007;Zm00001eb076120_P006;Zm00001eb076120_P005;Zm00001eb076120_P004;Zm00001eb076120_P003;Zm00001eb076120_P001;Zm00001eb076120_P002	1	4		0.106905		0.60696		23.1403	22.9273	23.3335	22.4866	22.9719	0.363579	4		22.763	23.0536	22.9206	22.7228	22.865	0.151954	4		1	1	10.4	0	7.1604		1035800	872170	776110	653330	876840	657280	1354500	683450		1
Zm00001eb125210_P001;Zm00001eb125210_P005;Zm00001eb335350_P005;Zm00001eb335350_P006;Zm00001eb335350_P004;Zm00001eb335350_P003;Zm00001eb335350_P002;Zm00001eb335350_P001;Zm00001eb125210_P004;Zm00001eb125210_P003	Zm00001eb125210_P001;Zm00001eb125210_P005;Zm00001eb335350_P005;Zm00001eb335350_P006;Zm00001eb335350_P004;Zm00001eb335350_P003;Zm00001eb335350_P002;Zm00001eb335350_P001;Zm00001eb125210_P004;Zm00001eb125210_P003	Zm00001eb125210_P001;Zm00001eb125210_P005;Zm00001eb335350_P005;Zm00001eb335350_P006;Zm00001eb335350_P004;Zm00001eb335350_P003;Zm00001eb335350_P002;Zm00001eb335350_P001;Zm00001eb125210_P004;Zm00001eb125210_P003	1	3		0.106131		0.675078		21.8802	21.9328	NaN	22.1521	21.9884	0.144192	3		22.0883	22.3029	21.6926	21.4451	21.8822	0.385771	4		1	1	3.2	0	3.4589		264290	263580	0	336710	352200	263200	357570	157160		1
Zm00001eb421860_P002;Zm00001eb421860_P005	Zm00001eb421860_P002;Zm00001eb421860_P005	Zm00001eb421860_P002;Zm00001eb421860_P005	1	4		0.106092		0.682653		21.1073	20.6654	NaN	21.2614	21.0113	0.309396	3		20.6798	20.7814	21.3918	20.7681	20.9053	0.327473	4		1	1	1.8	0.0043222	2.163		97396	122130	0	119930	79628	51128	180640	66679		1
Zm00001eb323520_P003;Zm00001eb323520_P006;Zm00001eb323520_P002;Zm00001eb323520_P004;Zm00001eb323520_P005;Zm00001eb323520_P001	Zm00001eb323520_P003;Zm00001eb323520_P006;Zm00001eb323520_P002;Zm00001eb323520_P004;Zm00001eb323520_P005;Zm00001eb323520_P001	Zm00001eb323520_P003;Zm00001eb323520_P006;Zm00001eb323520_P002;Zm00001eb323520_P004;Zm00001eb323520_P005;Zm00001eb323520_P001	1	1		0.105263		1		NaN	20.1864	NaN	NaN	20.1864	NaN	1		20.0563	20.0211	20.1661	NaN	20.0811	0.0756277	3		1	1	5.1	0.0079485	1.8716		0	58115	0	0	56144	32768	84834	0		0.990536
Zm00001eb153980_P001;Zm00001eb153980_P002	Zm00001eb153980_P001;Zm00001eb153980_P002	Zm00001eb153980_P001;Zm00001eb153980_P002	6	3		0.104391		0.740192		23.0819	22.6743	NaN	22.1496	22.6353	0.467388	3		22.5339	NaN	22.3287	22.7301	22.5309	0.200697	3		1	1	21	0.00043234	2.823		293000	229080	0	154780	232780	0	264700	204110		1
Zm00001eb406100_P001	Zm00001eb406100_P001	Zm00001eb406100_P001	7	51		0.103773		0.699909		30.3471	30.5777	30.7178	30.8864	30.6322	0.228156	4		30.0393	31.0484	30.2643	30.7618	30.5284	0.459661	4		4	4	39	0	129.36		300200000	260910000	118020000	409880000	309190000	178990000	522790000	299850000		1
Zm00001eb394540_P001;Zm00001eb017130_P001	Zm00001eb394540_P001;Zm00001eb017130_P001	Zm00001eb394540_P001;Zm00001eb017130_P001	4	7		0.103706		0.727497		21.9311	22.7473	22.8833	22.6974	22.5648	0.429697	4		22.2884	22.9868	22.1341	22.4349	22.4611	0.371398	4		4	4	9	0	8.1574		99932	155460	119770	175450	67280	110900	72107	79886		1
Zm00001eb296090_P001	Zm00001eb296090_P001	Zm00001eb296090_P001	5	14		0.102901		0.716394		26.3518	26.4204	26.0977	26.6443	26.3786	0.225071	4		25.9353	25.8738	26.9392	26.3543	26.2757	0.49119	4		2	2	46.1	0	9.9649		12708000	12980000	5424200	13767000	8868800	5562200	21556000	9585100		1
Zm00001eb236160_P001;Zm00001eb205930_P003;Zm00001eb205930_P002;Zm00001eb205930_P001	Zm00001eb236160_P001;Zm00001eb205930_P003;Zm00001eb205930_P002;Zm00001eb205930_P001	Zm00001eb236160_P001;Zm00001eb205930_P003;Zm00001eb205930_P002;Zm00001eb205930_P001	3	11		0.102814		0.80588		23.6142	23.3059	23.0534	23.5622	23.3839	0.258295	4		24.0963	22.4782	23.7297	22.8203	23.2811	0.757785	4		3	3	5.8	0	9.8358		648510	461820	216400	539850	975880	164560	1002300	58366		1
Zm00001eb183770_P003;Zm00001eb183770_P001;Zm00001eb183770_P002	Zm00001eb183770_P003;Zm00001eb183770_P001;Zm00001eb183770_P002	Zm00001eb183770_P003;Zm00001eb183770_P001;Zm00001eb183770_P002	32	113		0.102121		0.478798		26.9576	26.9094	27.3144	26.7552	26.9842	0.236491	4		26.997	26.8715	26.7015	26.9581	26.882	0.131309	4		7	7	75.1	0	186.24		7665600	5769600	4548900	7264700	7400400	5104800	9459000	5292100		1
Zm00001eb191090_P002;Zm00001eb191090_P004;Zm00001eb191090_P001;Zm00001eb191090_P006;Zm00001eb191090_P005;Zm00001eb191090_P003	Zm00001eb191090_P002;Zm00001eb191090_P004;Zm00001eb191090_P001;Zm00001eb191090_P006;Zm00001eb191090_P005;Zm00001eb191090_P003	Zm00001eb191090_P002;Zm00001eb191090_P004;Zm00001eb191090_P001;Zm00001eb191090_P006;Zm00001eb191090_P005;Zm00001eb191090_P003	7	26		0.101839		0.631847		23.7069	23.9002	24.0153	24.0758	23.9246	0.16233	4		24.1858	23.3074	23.9197	23.8779	23.8227	0.369586	4		7	7	38.8	0	17.872		1143400	1094700	349210	1238900	1285800	543040	1805400	775130		1
Zm00001eb080680_P001;Zm00001eb424280_P002;Zm00001eb424280_P001	Zm00001eb080680_P001;Zm00001eb424280_P002;Zm00001eb424280_P001	Zm00001eb080680_P001;Zm00001eb424280_P002;Zm00001eb424280_P001	2	8		0.101692		0.873316		22.9161	23.1383	22.9254	22.2853	22.8163	0.368556	4		23.0855	21.2273	24.0151	22.5304	22.7146	1.16547	4		2	2	12.3	0	8.4423		1151200	1300800	603270	1062400	1062200	55064	2878500	801060		1
Zm00001eb238330_P001	Zm00001eb238330_P001	Zm00001eb238330_P001	1	5		0.10158		0.846839		NaN	22.4073	21.6381	21.9882	22.0112	0.385116	3		NaN	21.3887	22.4304	NaN	21.9096	0.736585	2		1	1	3.7	0.0065334	1.987		0	320510	117690	263030	0	112180	521870	0		1
Zm00001eb098580_P001	Zm00001eb098580_P001	Zm00001eb098580_P001	10	74		0.101389		0.690045		27.0981	26.8993	27.4911	27.0354	27.131	0.254037	4		27.083	27.3806	26.4385	27.2161	27.0296	0.412404	4		10	6	63.8	0	138.78		10393000	7911900	7667800	11897000	10395000	7621600	10461000	9260700		1
Zm00001eb119070_P002;Zm00001eb119070_P001;Zm00001eb060410_P003;Zm00001eb060410_P002;Zm00001eb060410_P001	Zm00001eb119070_P002;Zm00001eb119070_P001;Zm00001eb060410_P003;Zm00001eb060410_P002;Zm00001eb060410_P001	Zm00001eb119070_P002;Zm00001eb119070_P001;Zm00001eb060410_P003;Zm00001eb060410_P002;Zm00001eb060410_P001	1	8		0.10112		0.606028		22.3804	22.305	21.963	22.0782	22.1816	0.194263	4		22.3697	21.9046	21.7235	22.3241	22.0805	0.316942	4		1	1	10	0	5.6533		906040	415200	200470	696230	491320	218130	410180	752180		1
Zm00001eb020200_P001;Zm00001eb020200_P002	Zm00001eb020200_P001;Zm00001eb020200_P002	Zm00001eb020200_P001;Zm00001eb020200_P002	9	76		0.100458		0.309255		26.6071	26.8162	26.6879	26.9508	26.7655	0.150577	4		26.554	26.6068	26.7421	26.7572	26.665	0.10027	4		9	2	54.5	0	99.328		11115000	10536000	6157500	12458000	12218000	8768800	14410000	11433000		1
Zm00001eb385900_P006;Zm00001eb385900_P005;Zm00001eb385900_P004;Zm00001eb385900_P003;Zm00001eb385900_P002;Zm00001eb385900_P001	Zm00001eb385900_P006;Zm00001eb385900_P005;Zm00001eb385900_P004;Zm00001eb385900_P003;Zm00001eb385900_P002;Zm00001eb385900_P001	Zm00001eb385900_P006;Zm00001eb385900_P005;Zm00001eb385900_P004;Zm00001eb385900_P003;Zm00001eb385900_P002;Zm00001eb385900_P001	22	23		0.100452		0.599034		24.7308	25.2878	25.3945	25.4682	25.2203	0.334631	4		25.3008	24.9642	25.1113	25.1032	25.1199	0.138255	4		1	1	51.9	0	10.8		1807500	2148300	2029400	3938300	2531400	1459500	3531400	2900900		1
Zm00001eb138230_P001	Zm00001eb138230_P001;Zm00001eb138230_P002	Zm00001eb138230_P001	11	35		0.100267		0.710772		26.3805	25.8521	26.327	26.225	26.1961	0.238245	4		26.7768	25.7921	25.8958	25.9188	26.0959	0.457292	4		5	5	46.4	0	40.875		7746700	4017800	4714900	7948000	9597200	3392800	6725600	5047100		1
Zm00001eb355690_P001	Zm00001eb355690_P001	Zm00001eb355690_P001	1	2		0.100008		0.663307		20.8537	20.7833	20.8224	21.5384	20.9995	0.360472	4		21.2448	20.8643	20.6589	20.8297	20.8994	0.247133	4		1	1	3	0.0028034	2.3301		101220	89411	58273	147790	127130	68963	125870	87771		1
Zm00001eb189870_P002;Zm00001eb189870_P001	Zm00001eb189870_P002;Zm00001eb189870_P001	Zm00001eb189870_P002;Zm00001eb189870_P001	11	7		0.0998096		0.780277		22.7683	22.5297	23.2654	22.3592	22.7307	0.394013	4		22.9125	22.9948	21.7991	22.817	22.6309	0.559269	4		1	1	30.4	0	4.1779		224060	180470	188070	175950	272250	176640	174260	206030		1
Zm00001eb088500_P001;Zm00001eb088500_P003	Zm00001eb088500_P001;Zm00001eb088500_P003;Zm00001eb088500_P004;Zm00001eb088500_P002	Zm00001eb088500_P001;Zm00001eb088500_P003	11	47		0.0997181		0.280537		25.891	25.8446	25.9312	25.958	25.9062	0.0494297	4		25.9658	25.5987	25.8932	25.7683	25.8065	0.160762	4		11	11	31.9	0	64.855		3420200	2612000	2465200	2975100	2713000	1597300	4160000	2309700		1
Zm00001eb179730_P004;Zm00001eb179730_P003;Zm00001eb179730_P002;Zm00001eb179730_P001	Zm00001eb179730_P004;Zm00001eb179730_P003;Zm00001eb179730_P002;Zm00001eb179730_P001	Zm00001eb179730_P004;Zm00001eb179730_P003;Zm00001eb179730_P002;Zm00001eb179730_P001	7	2		0.0995255		0.737336		21.699	21.6751	21.3939	22.231	21.7498	0.349477	4		21.3669	21.765	22.2289	21.2401	21.6502	0.445897	4		3	3	26.2	0	4.6927		112160	112730	21102	140640	278400	130900	493800	152750		1
Zm00001eb118240_P001	Zm00001eb118240_P001	Zm00001eb118240_P001	11	45		0.0992107		0.599426		26.3164	25.9931	26.5074	26.1205	26.2343	0.225408	4		25.738	26.3812	26.2451	26.1762	26.1351	0.278109	4		11	6	33.4	0	45.453		3259000	2481200	1422400	3230800	2672400	2217100	3856100	2532900		1
Zm00001eb057690_P001;Zm00001eb057690_P002	Zm00001eb057690_P001;Zm00001eb057690_P002	Zm00001eb057690_P001;Zm00001eb057690_P002	12	43		0.0990868		0.597619		26.3596	26.712	26.366	26.499	26.4842	0.164931	4		26.8388	26.2264	26.3457	26.1293	26.3851	0.315181	4		12	3	46.6	0	70.717		5617100	5584300	5381200	7242600	11235000	5596500	12878000	5881500		1
Zm00001eb207080_P001;Zm00001eb207080_P003;Zm00001eb207080_P002	Zm00001eb207080_P001;Zm00001eb207080_P003;Zm00001eb207080_P002	Zm00001eb207080_P001;Zm00001eb207080_P003;Zm00001eb207080_P002	3	11		0.0987148		0.509197		23.1679	23.2344	23.4631	23.1235	23.2472	0.150967	4		23.3597	23.2504	23.1725	22.8115	23.1485	0.23746	4		3	1	5.6	0	8.2129		345620	287670	229170	287270	495270	257460	400700	273910		1
Zm00001eb229900_P001;Zm00001eb229900_P002;Zm00001eb229900_P003;Zm00001eb229900_P004	Zm00001eb229900_P001;Zm00001eb229900_P002;Zm00001eb229900_P003;Zm00001eb229900_P004	Zm00001eb229900_P001;Zm00001eb229900_P002;Zm00001eb229900_P003;Zm00001eb229900_P004	2	3		0.0985565		0.346536		22.2318	22.1681	21.9414	22.1386	22.12	0.125223	4		21.9047	21.8848	22.1356	22.1607	22.0214	0.146878	4		2	2	5.6	0	3.4688		225560	50059	24750	224380	44042	131270	72277	46470		1
Zm00001eb236450_P002;Zm00001eb236450_P001;Zm00001eb236450_P003	Zm00001eb236450_P002;Zm00001eb236450_P001;Zm00001eb236450_P003	Zm00001eb236450_P002;Zm00001eb236450_P001;Zm00001eb236450_P003	10	19		0.0983753		0.746445		23.3801	23.8925	23.6469	23.4343	23.5885	0.233152	4		23.2978	22.8608	24.1001	23.7016	23.4901	0.532236	4		5	1	21.2	0	11.707		439070	431830	310350	454960	550180	227840	756700	427860		1
Zm00001eb082320_P001;Zm00001eb082320_P002;Zm00001eb082320_P003	Zm00001eb082320_P001;Zm00001eb082320_P002;Zm00001eb082320_P003	Zm00001eb082320_P001;Zm00001eb082320_P002;Zm00001eb082320_P003	2	7		0.0983582		0.526065		22.9169	22.9673	22.3429	22.8316	22.7647	0.286695	4		22.5857	22.7153	22.6679	22.6965	22.6663	0.0571808	4		2	2	16.2	0	6.9719		1044400	1071600	428580	1238100	896440	513280	1290200	732460		1
Zm00001eb297160_P001;Zm00001eb344790_P002;Zm00001eb344790_P001;Zm00001eb297160_P003;Zm00001eb297160_P002	Zm00001eb297160_P001;Zm00001eb344790_P002;Zm00001eb344790_P001;Zm00001eb297160_P003;Zm00001eb297160_P002;Zm00001eb365130_P002;Zm00001eb365130_P001;Zm00001eb365130_P003;Zm00001eb365130_P004;Zm00001eb365130_P005	Zm00001eb297160_P001;Zm00001eb344790_P002;Zm00001eb344790_P001;Zm00001eb297160_P003;Zm00001eb297160_P002	3	8		0.098299		0.435113		22.5633	22.5703	22.5685	22.7417	22.611	0.0872043	4		22.4913	22.8226	22.319	22.4177	22.5127	0.218364	4		3	3	14	0	6.9186		584940	512920	346670	633810	554200	402730	1735000	424000		1
Zm00001eb335870_P002;Zm00001eb335870_P001	Zm00001eb335870_P002;Zm00001eb335870_P001	Zm00001eb335870_P002;Zm00001eb335870_P001	14	54		0.0981197		0.552562		26.7577	26.6335	26.7106	26.6988	26.7002	0.0511995	4		26.1452	26.8153	26.7115	26.7362	26.602	0.307787	4		9	9	79.2	0	91.168		7341700	7890100	3859400	6985000	4962500	4055400	10278000	5015300		1
Zm00001eb365710_P001;Zm00001eb365710_P004;Zm00001eb365710_P003	Zm00001eb365710_P001;Zm00001eb365710_P004;Zm00001eb365710_P003	Zm00001eb365710_P001;Zm00001eb365710_P004;Zm00001eb365710_P003	10	23		0.0978203		0.748243		24.4813	24.3824	24.0116	24.6315	24.3767	0.264038	4		24.9536	23.7128	24.3381	24.1109	24.2789	0.518786	4		4	4	37.1	0	8.2698		2031700	1657900	654980	2247900	3146900	481290	1205600	1571900		1
Zm00001eb101090_P002;Zm00001eb101090_P003;Zm00001eb101090_P001;Zm00001eb101090_P004	Zm00001eb101090_P002;Zm00001eb101090_P003;Zm00001eb101090_P001;Zm00001eb101090_P004	Zm00001eb101090_P002;Zm00001eb101090_P003;Zm00001eb101090_P001;Zm00001eb101090_P004	9	7		0.0977192		0.573304		22.0655	21.4913	22.0093	22.019	21.8963	0.271078	4		21.9068	21.5307	21.9354	21.8213	21.7985	0.185055	4		2	2	24.8	0	4.3975		120740	83938	71573	128660	109620	63492	159460	102270		1
Zm00001eb374470_P002;Zm00001eb374470_P001;Zm00001eb374470_P003	Zm00001eb374470_P002;Zm00001eb374470_P001;Zm00001eb374470_P003	Zm00001eb374470_P002;Zm00001eb374470_P001;Zm00001eb374470_P003	2	7		0.0970917		0.595632		21.9535	21.9882	22.2277	22.2474	22.1042	0.154842	4		22.2772	21.6163	22.2341	21.9007	22.0071	0.310131	4		2	2	4	0	4.5152		171650	177340	74726	221850	260350	99629	295760	161860		1
Zm00001eb414040_P001	Zm00001eb414040_P001	Zm00001eb414040_P001	3	8		0.0969715		0.562422		21.6199	22.0985	21.5534	21.9904	21.8156	0.269332	4		21.9155	21.6556	21.7762	21.5271	21.7186	0.166091	4		1	1	4	0	3.809		83750	110900	47566	112910	113020	57846	142120	69813		1
Zm00001eb113140_P001	Zm00001eb113140_P001;Zm00001eb433060_P004;Zm00001eb433060_P003;Zm00001eb433060_P002;Zm00001eb433060_P001	Zm00001eb113140_P001	8	12		0.0969353		0.691035		23.7497	23.8429	24.2899	23.7895	23.918	0.250847	4		24.086	23.9069	23.2457	24.0456	23.8211	0.391153	4		2	2	25.8	0	10.965		469410	465910	324050	459240	636790	324300	524050	506330		1
Zm00001eb343840_P001	Zm00001eb343840_P001	Zm00001eb343840_P001	4	19		0.0968857		0.537959		24.833	24.6316	24.6818	24.3851	24.6329	0.186004	4		24.8553	24.4131	24.3283	24.5472	24.536	0.231203	4		4	4	25.5	0	11.963		1905700	1258300	717140	1671700	2015800	1110000	1754400	1454000		1
Zm00001eb106830_P001;Zm00001eb106830_P003;Zm00001eb106830_P002	Zm00001eb106830_P001;Zm00001eb106830_P003;Zm00001eb106830_P002	Zm00001eb106830_P001;Zm00001eb106830_P003;Zm00001eb106830_P002	9	32		0.0967216		0.781103		25.5546	25.4979	25.1151	25.4422	25.4025	0.196984	4		25.2527	24.4814	26.0138	25.4752	25.3058	0.635719	4		9	4	41.2	0	41.676		4001000	3274700	2608500	3125700	4581500	2110600	9718300	3469500		1
Zm00001eb144840_P001;Zm00001eb144840_P002;Zm00001eb365760_P001	Zm00001eb144840_P001;Zm00001eb144840_P002;Zm00001eb365760_P001	Zm00001eb144840_P001;Zm00001eb144840_P002;Zm00001eb365760_P001	9	53		0.0966549		0.214289		25.9722	25.786	25.975	25.9924	25.9314	0.0973479	4		25.7798	25.8485	25.7421	25.9686	25.8348	0.099506	4		9	9	40.2	0	34.465		3583800	3132600	1732600	4077300	3290700	1703700	4423400	3151400		1
Zm00001eb096680_P001;Zm00001eb223910_P001	Zm00001eb096680_P001;Zm00001eb223910_P001	Zm00001eb096680_P001;Zm00001eb223910_P001	3	2		0.0964565		0.847979		20.0865	20.3601	20.6515	21.7854	20.7209	0.746242	4		21.4429	19.9787	20.6239	20.4523	20.6244	0.610048	4		2	2	27.1	0.0043053	2.1249		171760	213170	81326	216780	329460	36253	200390	226960		1
Zm00001eb150420_P003;Zm00001eb150420_P002;Zm00001eb150420_P001;Zm00001eb369310_P004	Zm00001eb150420_P003;Zm00001eb150420_P002;Zm00001eb150420_P001;Zm00001eb369310_P004	Zm00001eb150420_P003;Zm00001eb150420_P002;Zm00001eb150420_P001;Zm00001eb369310_P004	25	35		0.0957489		0.639189		26.3772	26.4369	26.4292	26.7771	26.5051	0.183241	4		26.3851	25.977	26.4654	26.8098	26.4093	0.342038	4		6	2	61.7	0	79.807		3850300	3316800	2216500	4903600	4405200	2958500	4897800	4431100		1
Zm00001eb005140_P001;Zm00001eb396650_P001	Zm00001eb005140_P001;Zm00001eb396650_P001	Zm00001eb005140_P001;Zm00001eb396650_P001	9	64		0.0957489		0.433246		27.3944	27.2962	27.5971	27.4217	27.4273	0.125346	4		27.3908	27.468	27.0499	27.4176	27.3316	0.19051	4		9	9	53.8	0	58.626		62613000	47631000	53191000	59750000	58741000	37936000	56575000	48184000		1
Zm00001eb057300_P002;Zm00001eb057300_P001	Zm00001eb057300_P002;Zm00001eb057300_P001	Zm00001eb057300_P002;Zm00001eb057300_P001	6	8		0.0957127		0.599351		23.1612	22.6591	22.7494	22.4253	22.7488	0.307014	4		22.7876	22.7618	22.6191	22.4437	22.6531	0.158007	4		3	3	17	0	10.047		671230	197980	133980	442770	559190	153450	559490	283870		1
Zm00001eb316630_P002;Zm00001eb316630_P001	Zm00001eb316630_P002;Zm00001eb316630_P001	Zm00001eb316630_P002;Zm00001eb316630_P001	2	3		0.0948467		0.712426		22.7049	22.6983	22.4587	22.8173	22.6698	0.150931	4		22.3655	22.2364	23.2646	22.4334	22.575	0.466947	4		2	2	25.2	0	3.3048		853930	806000	393200	1000900	918600	353540	2374600	558700		1
Zm00001eb196590_P001;Zm00001eb196590_P003	Zm00001eb196590_P001;Zm00001eb196590_P003;Zm00001eb404990_P003;Zm00001eb404990_P002;Zm00001eb404990_P001;Zm00001eb404990_P004;Zm00001eb404990_P005	Zm00001eb196590_P001;Zm00001eb196590_P003	3	17		0.0945568		0.691068		23.0634	22.7739	22.463	22.9946	22.8237	0.270327	4		22.6388	22.2766	23.1364	22.8649	22.7292	0.363905	4		3	3	7.8	0	13.48		250700	263790	62301	249700	220480	131620	422050	258380		1
Zm00001eb281720_P001;Zm00001eb281720_P002	Zm00001eb281720_P001;Zm00001eb281720_P002	Zm00001eb281720_P001;Zm00001eb281720_P002	1	2		0.0939674		0.57286		22.0732	22.6686	22.2274	22.5215	22.3727	0.271127	4		22.1176	22.4334	22.1642	22.3995	22.2787	0.160845	4		1	1	2.4	0.0068624	1.9151		92194	124770	62874	150260	101390	86178	150480	113080		1
Zm00001eb104290_P001;Zm00001eb104290_P003;Zm00001eb104290_P002;Zm00001eb415220_P001	Zm00001eb104290_P001;Zm00001eb104290_P003;Zm00001eb104290_P002;Zm00001eb415220_P001	Zm00001eb104290_P001;Zm00001eb104290_P003;Zm00001eb104290_P002;Zm00001eb415220_P001	9	52		0.093811		0.383454		25.4782	25.3928	25.4878	25.6461	25.5012	0.105611	4		25.3812	25.3338	25.2638	25.6509	25.4074	0.169346	4		9	9	10.6	0	34.067		790670	738380	419930	760600	803070	410950	1272800	825090		1
Zm00001eb055550_P001;Zm00001eb055550_P003;Zm00001eb055550_P002;Zm00001eb208190_P002;Zm00001eb208190_P001	Zm00001eb055550_P001;Zm00001eb055550_P003;Zm00001eb055550_P002;Zm00001eb208190_P002;Zm00001eb208190_P001;Zm00001eb208180_P001	Zm00001eb055550_P001;Zm00001eb055550_P003;Zm00001eb055550_P002;Zm00001eb208190_P002;Zm00001eb208190_P001	8	7		0.0937881		0.508162		23.636	24.1336	23.9504	23.787	23.8767	0.21402	4		23.7404	23.7191	24.0156	23.6568	23.7829	0.159075	4		8	8	4.4	0	20.154		108970	112320	76846	104900	110070	38357	133300	80189		1
Zm00001eb261840_P002;Zm00001eb261840_P001;Zm00001eb173180_P003;Zm00001eb173180_P002;Zm00001eb173180_P001	Zm00001eb261840_P002;Zm00001eb261840_P001;Zm00001eb173180_P003;Zm00001eb173180_P002;Zm00001eb173180_P001	Zm00001eb261840_P002;Zm00001eb261840_P001;Zm00001eb173180_P003;Zm00001eb173180_P002;Zm00001eb173180_P001	12	84		0.0936966		0.423932		28.4883	28.2477	28.3098	28.3818	28.3569	0.103329	4		28.5428	28.1025	28.198	28.2096	28.2632	0.192473	4		12	12	52.8	0	107.6		44222000	33507000	22126000	36797000	55996000	24136000	54511000	30685000		1
Zm00001eb252510_P002;Zm00001eb252510_P003;Zm00001eb252510_P001	Zm00001eb252510_P002;Zm00001eb252510_P003;Zm00001eb252510_P001	Zm00001eb252510_P002;Zm00001eb252510_P003;Zm00001eb252510_P001	5	9		0.0933647		0.595252		22.5942	22.7598	23.1191	23.246	22.9298	0.304035	4		22.8975	22.6501	22.8319	22.9662	22.8364	0.135774	4		5	5	5.6	0	7.6911		101940	118530	70768	254750	152250	88384	101180	130970		1
Zm00001eb195860_P002;Zm00001eb195860_P006;Zm00001eb195860_P005;Zm00001eb195860_P004;Zm00001eb195860_P003;Zm00001eb195860_P001	Zm00001eb195860_P002;Zm00001eb195860_P006;Zm00001eb195860_P005;Zm00001eb195860_P004;Zm00001eb195860_P003;Zm00001eb195860_P001	Zm00001eb195860_P002;Zm00001eb195860_P006;Zm00001eb195860_P005;Zm00001eb195860_P004;Zm00001eb195860_P003;Zm00001eb195860_P001	2	9		0.0932217		0.29711		22.3621	22.5023	22.5163	22.2675	22.4121	0.11888	4		22.27	22.1839	22.419	22.4024	22.3188	0.111974	4		2	2	4	0	4.7495		166840	193570	60011	174470	169500	92350	273330	144460		1
Zm00001eb322620_P001;Zm00001eb105890_P004;Zm00001eb105890_P003;Zm00001eb105890_P002;Zm00001eb105890_P001	Zm00001eb322620_P001;Zm00001eb105890_P004;Zm00001eb105890_P003;Zm00001eb105890_P002;Zm00001eb105890_P001	Zm00001eb322620_P001;Zm00001eb105890_P004;Zm00001eb105890_P003;Zm00001eb105890_P002;Zm00001eb105890_P001	2	13		0.0928535		0.630442		23.5568	23.1186	23.2496	23.6808	23.4014	0.261568	4		23.5472	22.9713	23.4631	23.2527	23.3086	0.256726	4		2	2	6	0	9.2761		364920	244280	165110	412260	420870	163670	521070	255100		1
Zm00001eb011670_P001	Zm00001eb011670_P001;Zm00001eb211420_P002;Zm00001eb063220_P002;Zm00001eb211420_P001	Zm00001eb011670_P001	13	58		0.0925941		0.0166516		26.6352	26.6415	26.7016	26.6209	26.6498	0.0356004	4		26.5125	26.615	26.5628	26.5386	26.5572	0.0436419	4		13	13	31.8	0	59.616		2831700	2620200	1575200	2960700	2800700	2005700	3997900	2328900		0.868622
Zm00001eb046590_P002;Zm00001eb046590_P001	Zm00001eb046590_P002;Zm00001eb046590_P001	Zm00001eb046590_P002;Zm00001eb046590_P001	1	1		0.0923996		0.75338		20.3551	20.3572	20.1699	21.0032	20.4713	0.365279	4		NaN	NaN	20.4085	20.3494	20.379	0.0418178	2		1	1	2.2	0	3.0765		63619	60647	29272	90772	0	0	104330	56118		1
Zm00001eb323700_P003;Zm00001eb323700_P001;Zm00001eb323700_P002;Zm00001eb106650_P004;Zm00001eb106650_P003;Zm00001eb106650_P002;Zm00001eb106650_P001	Zm00001eb323700_P003;Zm00001eb323700_P001;Zm00001eb323700_P002;Zm00001eb106650_P004;Zm00001eb106650_P003;Zm00001eb106650_P002;Zm00001eb106650_P001	Zm00001eb323700_P003;Zm00001eb323700_P001;Zm00001eb323700_P002;Zm00001eb106650_P004;Zm00001eb106650_P003;Zm00001eb106650_P002;Zm00001eb106650_P001	2	2		0.0920601		0.471487		22.2237	22.365	22.433	22.2232	22.3112	0.105104	4		21.9145	22.387	22.2211	22.354	22.2192	0.215391	4		2	2	8.6	0	7.4791		463550	492870	327750	500400	349030	128300	462210	469320		1
Zm00001eb286470_P002;Zm00001eb286470_P001;Zm00001eb351190_P002	Zm00001eb286470_P002;Zm00001eb286470_P001;Zm00001eb351190_P002	Zm00001eb286470_P002;Zm00001eb286470_P001;Zm00001eb351190_P002	4	7		0.0917683		0.728743		23.2457	23.7633	23.8173	23.7118	23.6345	0.262778	4		23.5746	23.1918	23.2648	24.1398	23.5428	0.431262	4		4	4	6.4	0	13.867		161810	200730	361400	424920	67124	39847	545550	598970		1
Zm00001eb240440_P001;Zm00001eb240440_P002	Zm00001eb240440_P001;Zm00001eb240440_P002	Zm00001eb240440_P001;Zm00001eb240440_P002	4	8		0.0917511		0.736592		21.7655	22.0839	22.0097	22.3385	22.0494	0.235904	4		21.5483	NaN	21.8864	22.4381	21.9576	0.44911	3		4	3	12.5	0	34.323		254480	95655	56141	347020	27413	0	121420	114720		1
Zm00001eb321980_P002;Zm00001eb321980_P001	Zm00001eb321980_P002;Zm00001eb321980_P001	Zm00001eb321980_P002;Zm00001eb321980_P001	5	13		0.0917168		0.72294		23.1091	23.4764	22.5206	23.3458	23.113	0.423185	4		23.1562	23.1648	23.1229	22.6411	23.0213	0.254056	4		5	5	15	0	9.4999		369270	315120	45524	390490	379360	148590	458060	208300		1
Zm00001eb285230_P002;Zm00001eb285220_P004;Zm00001eb285220_P003;Zm00001eb285220_P002;Zm00001eb285230_P001;Zm00001eb285220_P001	Zm00001eb285230_P002;Zm00001eb285220_P004;Zm00001eb285220_P003;Zm00001eb285220_P002;Zm00001eb285230_P001;Zm00001eb285220_P001	Zm00001eb285230_P002;Zm00001eb285220_P004;Zm00001eb285220_P003;Zm00001eb285220_P002;Zm00001eb285230_P001;Zm00001eb285220_P001	22	6		0.090519		0.550565		NaN	22.7953	22.8579	23.1853	22.9462	0.209447	3		22.8599	22.7499	23.0902	22.7225	22.8556	0.167257	4		3	3	53.5	0	6.837		0	217620	204240	313500	289130	294700	315140	194040		1
Zm00001eb235270_P001	Zm00001eb235270_P001	Zm00001eb235270_P001	1	7		0.0903149		0.814769		23.1728	22.6129	22.0604	23.1283	22.7436	0.521551	4		23.1145	22.0906	23.08	22.328	22.6533	0.521952	4		1	1	6	0	3.0463		1226800	951630	129020	1321700	448670	150320	1362100	472210		1
Zm00001eb430780_P002;Zm00001eb430780_P001;Zm00001eb070940_P001	Zm00001eb430780_P002;Zm00001eb430780_P001;Zm00001eb070940_P001;Zm00001eb413790_P001;Zm00001eb413790_P002	Zm00001eb430780_P002;Zm00001eb430780_P001;Zm00001eb070940_P001	7	21		0.0899982		0.536817		23.6382	23.9198	23.862	23.6926	23.7782	0.134156	4		24.0164	23.4778	23.5465	23.712	23.6882	0.239881	4		7	7	19.1	0	14.428		400680	555380	238940	562260	573600	332750	445850	619310		1
Zm00001eb402390_P004;Zm00001eb005330_P005;Zm00001eb005330_P004;Zm00001eb402390_P001;Zm00001eb005330_P001;Zm00001eb005330_P002;Zm00001eb005330_P003;Zm00001eb402390_P003	Zm00001eb402390_P004;Zm00001eb005330_P005;Zm00001eb005330_P004;Zm00001eb402390_P001;Zm00001eb005330_P001;Zm00001eb005330_P002;Zm00001eb005330_P003;Zm00001eb402390_P003;Zm00001eb402390_P002	Zm00001eb402390_P004;Zm00001eb005330_P005;Zm00001eb005330_P004;Zm00001eb402390_P001;Zm00001eb005330_P001;Zm00001eb005330_P002;Zm00001eb005330_P003;Zm00001eb402390_P003	10	64		0.0899582		0.585131		26.5513	26.822	27.0089	26.6686	26.7627	0.198049	4		26.431	26.9027	26.5013	26.8561	26.6728	0.241079	4		10	10	57.7	0	117.3		13345000	15195000	10967000	15583000	14448000	10657000	18490000	12669000		1
Zm00001eb144220_P001	Zm00001eb144220_P001	Zm00001eb144220_P001	2	1		0.0896397		0.701087		21.6211	21.5786	21.7468	21.863	21.7024	0.128709	4		22.028	21.7617	21.0217	21.6395	21.6127	0.426117	4		2	2	3.2	0.0079365	1.8594		54196	77417	38366	79030	116070	80526	84436	49424		1
Zm00001eb403260_P005;Zm00001eb004420_P001;Zm00001eb403260_P001;Zm00001eb004420_P006;Zm00001eb004420_P004;Zm00001eb004420_P005;Zm00001eb004420_P003;Zm00001eb004420_P002;Zm00001eb403260_P003;Zm00001eb403260_P002;Zm00001eb403260_P004	Zm00001eb403260_P005;Zm00001eb004420_P001;Zm00001eb403260_P001;Zm00001eb004420_P006;Zm00001eb004420_P004;Zm00001eb004420_P005;Zm00001eb004420_P003;Zm00001eb004420_P002;Zm00001eb403260_P003;Zm00001eb403260_P002;Zm00001eb403260_P004	Zm00001eb403260_P005;Zm00001eb004420_P001;Zm00001eb403260_P001;Zm00001eb004420_P006;Zm00001eb004420_P004;Zm00001eb004420_P005;Zm00001eb004420_P003;Zm00001eb004420_P002;Zm00001eb403260_P003;Zm00001eb403260_P002;Zm00001eb403260_P004	1	1		0.0896378		0.802392		20.3365	20.1191	20.466	21.0491	20.4927	0.397628	4		20.6531	NaN	20.153	NaN	20.403	0.353595	2		1	1	2	0.0061657	2.0073		46288	32542	32946	70464	78933	0	54651	0		1
Zm00001eb139130_P002;Zm00001eb139130_P001;Zm00001eb139130_P003	Zm00001eb139130_P002;Zm00001eb139130_P001;Zm00001eb139130_P003	Zm00001eb139130_P002;Zm00001eb139130_P001;Zm00001eb139130_P003	4	12		0.0888367		0.709757		23.0806	23.2229	22.5256	23.0038	22.9582	0.302384	4		23.2797	22.4596	22.9432	22.7951	22.8694	0.340208	4		4	4	6.4	0	10.425		216950	217390	63903	293130	264450	102780	161750	116330		1
Zm00001eb204950_P001	Zm00001eb204950_P001	Zm00001eb204950_P001	14	7		0.0884953		0.696865		22.2378	22.4733	22.2462	22.3851	22.3356	0.113948	4		22.0973	22.819	21.8302	22.242	22.2471	0.417676	4		1	1	36.9	0	11.447		115340	129050	69001	133200	115050	116280	132400	102840		1
Zm00001eb038370_P006;Zm00001eb038370_P004;Zm00001eb038370_P002;Zm00001eb038370_P005;Zm00001eb038370_P001;Zm00001eb038370_P003	Zm00001eb038370_P006;Zm00001eb038370_P004;Zm00001eb038370_P002;Zm00001eb038370_P005;Zm00001eb038370_P001;Zm00001eb038370_P003	Zm00001eb038370_P006;Zm00001eb038370_P004;Zm00001eb038370_P002;Zm00001eb038370_P005;Zm00001eb038370_P001;Zm00001eb038370_P003	8	40		0.0881786		0.537593		25.669	25.89	26.1121	26.1134	25.9461	0.2125	4		25.6687	25.9781	25.7694	26.0156	25.8579	0.166282	4		8	8	48.2	0	23.647		5905400	5013000	2980500	7302200	7562700	4766500	10675000	5349700		1
Zm00001eb403920_P003;Zm00001eb403920_P002;Zm00001eb403920_P001;Zm00001eb001340_P005;Zm00001eb001340_P006;Zm00001eb001340_P004;Zm00001eb001340_P001;Zm00001eb001340_P003;Zm00001eb001340_P002	Zm00001eb403920_P003;Zm00001eb403920_P002;Zm00001eb403920_P001;Zm00001eb001340_P005;Zm00001eb001340_P006;Zm00001eb001340_P004;Zm00001eb001340_P001;Zm00001eb001340_P003;Zm00001eb001340_P002	Zm00001eb403920_P003;Zm00001eb403920_P002;Zm00001eb403920_P001;Zm00001eb001340_P005;Zm00001eb001340_P006;Zm00001eb001340_P004;Zm00001eb001340_P001;Zm00001eb001340_P003;Zm00001eb001340_P002	3	4		0.0879459		0.645125		22.3654	22.6826	22.2851	22.4443	22.4443	0.171608	4		22.416	22.1021	22.7851	22.1223	22.3564	0.319813	4		3	3	7.1	0	4.0116		263790	260790	148010	318040	252110	115310	483920	203590		1
Zm00001eb247760_P001;Zm00001eb247760_P002;Zm00001eb306400_P002;Zm00001eb077130_P001;Zm00001eb096620_P001;Zm00001eb306400_P001;Zm00001eb185300_P001	Zm00001eb247760_P001;Zm00001eb247760_P002;Zm00001eb306400_P002;Zm00001eb077130_P001;Zm00001eb096620_P001;Zm00001eb306400_P001;Zm00001eb185300_P001	Zm00001eb247760_P001;Zm00001eb247760_P002;Zm00001eb306400_P002;Zm00001eb077130_P001;Zm00001eb096620_P001;Zm00001eb306400_P001;Zm00001eb185300_P001	2	13		0.0877762		0.803027		23.3477	23.8865	24.1732	23.8972	23.8261	0.345446	4		23.3977	24.582	23.6415	23.3322	23.7384	0.57798	4		2	2	18.1	0	11.177		1032400	1199000	945700	1388500	1134900	2700900	1619700	765540		1
Zm00001eb413370_P002;Zm00001eb413370_P001	Zm00001eb413370_P002;Zm00001eb413370_P001	Zm00001eb413370_P002;Zm00001eb413370_P001	7	28		0.0876579		0.48513		25.3119	25.4555	25.3517	25.315	25.3586	0.0671198	4		25.4418	25.1482	25.4789	25.0146	25.2709	0.225968	4		7	7	28.6	0	25.175		2504600	2169900	1583700	3021400	3110000	1616000	4445300	1651200		1
Zm00001eb267790_P007;Zm00001eb267790_P002;Zm00001eb267790_P006;Zm00001eb267790_P004;Zm00001eb267790_P005;Zm00001eb267790_P001;Zm00001eb267790_P003;Zm00001eb354240_P003;Zm00001eb354240_P001;Zm00001eb354240_P002	Zm00001eb267790_P007;Zm00001eb267790_P002;Zm00001eb267790_P006;Zm00001eb267790_P004;Zm00001eb267790_P005;Zm00001eb267790_P001;Zm00001eb267790_P003;Zm00001eb354240_P003;Zm00001eb354240_P001;Zm00001eb354240_P002	Zm00001eb267790_P007;Zm00001eb267790_P002;Zm00001eb267790_P006;Zm00001eb267790_P004;Zm00001eb267790_P005;Zm00001eb267790_P001;Zm00001eb267790_P003;Zm00001eb354240_P003;Zm00001eb354240_P001;Zm00001eb354240_P002	2	5		0.0872326		0.547503		21.3325	21.8044	21.729	21.4292	21.5738	0.228323	4		21.4982	21.4684	NaN	21.493	21.4865	0.015954	3		2	2	3.3	0	8.6381		48674	63251	37570	55504	62377	35532	0	50192		1
Zm00001eb350390_P001;Zm00001eb350390_P002	Zm00001eb350390_P001;Zm00001eb350390_P002;Zm00001eb284300_P001	Zm00001eb350390_P001;Zm00001eb350390_P002	4	13		0.0871048		0.628855		22.9358	23.1659	23.2724	23.0203	23.0986	0.149881	4		23.215	22.5887	23.262	22.9803	23.0115	0.307618	4		4	4	5.1	0	8.2812		158360	144970	89569	151440	218570	68841	326500	119360		1
Zm00001eb342550_P002;Zm00001eb342550_P001	Zm00001eb342550_P002;Zm00001eb342550_P001	Zm00001eb342550_P002;Zm00001eb342550_P001	3	10		0.0869484		0.764773		22.3826	22.4889	23.4639	22.516	22.7129	0.503977	4		22.9717	22.4705	22.5569	22.5046	22.6259	0.233237	4		3	3	12.6	0	9.5141		437140	315230	355820	348270	509530	215630	603580	407890		1
Zm00001eb064650_P001;Zm00001eb064650_P002	Zm00001eb064650_P001;Zm00001eb064650_P002	Zm00001eb064650_P001;Zm00001eb064650_P002	7	42		0.0869217		0.619154		25.9529	26.0834	26.4529	25.8177	26.0767	0.273269	4		25.7586	26.1432	25.9139	26.1435	25.9898	0.188276	4		7	7	23	0	157.79		4475800	4425300	3799100	4104600	4257700	3462300	6527800	3786000		1
Zm00001eb327620_P003;Zm00001eb327620_P001;Zm00001eb327620_P002	Zm00001eb327620_P003;Zm00001eb327620_P001;Zm00001eb327620_P002	Zm00001eb327620_P003;Zm00001eb327620_P001;Zm00001eb327620_P002	1	6		0.0865231		0.741185		22.0354	22.3078	21.5444	21.8631	21.9377	0.319786	4		22.1997	22.1264	21.7005	21.378	21.8512	0.384622	4		1	1	14.5	0.0004279	2.7549		555670	637800	238770	514210	684630	398830	693550	313210		1
Zm00001eb045790_P004;Zm00001eb045790_P002;Zm00001eb045790_P003;Zm00001eb045790_P001	Zm00001eb045790_P004;Zm00001eb045790_P002;Zm00001eb045790_P003;Zm00001eb045790_P001	Zm00001eb045790_P004;Zm00001eb045790_P002;Zm00001eb045790_P003;Zm00001eb045790_P001	24	201		0.0862656		0.514946		29.2734	29.4499	29.3619	29.2796	29.3412	0.0829265	4		29.4845	29.0155	29.427	29.0927	29.2549	0.235222	4		24	14	75.3	0	323.31		36880000	46318000	27869000	37044000	46849000	22168000	59638000	32138000		1
Zm00001eb395230_P001	Zm00001eb395230_P001	Zm00001eb395230_P001	8	2		0.0862541		0.616656		22.9773	23.1983	23.1669	23.4609	23.2009	0.19896	4		22.9147	23.4753	22.9371	23.1313	23.1146	0.259396	4		2	2	43.1	0	5.4397		845780	865810	706090	1158900	870480	762780	1348400	692120		1
Zm00001eb109830_P001;Zm00001eb438420_P001;Zm00001eb438380_P001;Zm00001eb328170_P001;Zm00001eb109830_P002	Zm00001eb109830_P001;Zm00001eb438420_P001;Zm00001eb438380_P001;Zm00001eb328170_P001;Zm00001eb109830_P002;Zm00001eb018470_P001;Zm00001eb328230_P001	Zm00001eb109830_P001;Zm00001eb438420_P001;Zm00001eb438380_P001;Zm00001eb328170_P001;Zm00001eb109830_P002	12	54		0.0860481		0.704988		26.7642	26.6409	26.372	27.0787	26.7139	0.29314	4		27.0965	26.3901	26.4753	26.5496	26.6279	0.31911	4		12	2	48.7	0	33.329		10856000	7800600	3058200	12444000	14817000	4170200	13476000	7726100		1
Zm00001eb037680_P002;Zm00001eb037680_P001	Zm00001eb037680_P002;Zm00001eb037680_P001	Zm00001eb037680_P002;Zm00001eb037680_P001	4	27		0.0856438		0.530725		25.2515	25.2361	25.5378	24.9919	25.2543	0.223305	4		25.1251	25.2932	25.0084	25.2481	25.1687	0.128324	4		4	4	28.2	0	30.093		3823100	3212200	3766300	3087900	3780000	2756600	4796900	3947200		1
Zm00001eb196650_P001	Zm00001eb196650_P001	Zm00001eb196650_P001	11	39		0.0852947		0.671291		26.1134	25.7105	26.1134	25.8809	25.9546	0.196193	4		26.3522	25.6185	25.7378	25.7686	25.8693	0.328405	4		11	5	32.3	0	119.27		2443800	1853000	2420300	2282900	1984100	870640	2902400	1986900		1
Zm00001eb079540_P002;Zm00001eb079540_P001	Zm00001eb079540_P002;Zm00001eb079540_P001	Zm00001eb079540_P002;Zm00001eb079540_P001	4	12		0.0851841		0.680523		22.9564	22.7963	23.0219	23.4353	23.0525	0.272243	4		22.6137	22.9648	23.3109	22.9797	22.9673	0.284762	4		4	4	13	0	7.2742		256340	56607	118950	195220	235250	177170	438950	234630		1
Zm00001eb244840_P001	Zm00001eb244840_P001;Zm00001eb159540_P003;Zm00001eb159540_P002;Zm00001eb085710_P001;Zm00001eb323540_P001;Zm00001eb159540_P001	Zm00001eb244840_P001	4	7		0.0849018		0.740304		22.9958	22.8725	22.345	22.851	22.7661	0.287897	4		23.0985	22.2777	22.931	22.4174	22.6812	0.395377	4		4	4	8.3	0	13.227		169640	161420	115020	173840	228710	68363	530150	101000		1
Zm00001eb323810_P002;Zm00001eb323810_P001	Zm00001eb323810_P002;Zm00001eb323810_P001	Zm00001eb323810_P002;Zm00001eb323810_P001	3	10		0.0847683		0.685025		22.3083	22.5094	22.5826	22.8075	22.552	0.206111	4		22.6353	22.4907	22.7592	21.9836	22.4672	0.34053	4		3	2	3.4	0	7.5544		64777	67674	42577	90483	92525	48547	87399	38022		1
Zm00001eb397650_P002;Zm00001eb397650_P001	Zm00001eb397650_P002;Zm00001eb397650_P001	Zm00001eb397650_P002;Zm00001eb397650_P001	1	4		0.0834923		0.770554		21.4725	20.8538	21.8299	21.5357	21.423	0.410195	4		21.314	21.5109	20.8465	21.6866	21.3395	0.362189	4		1	1	2.4	0.0042885	2.1007		70841	44294	53978	77184	76354	49024	70527	85265		1
Zm00001eb005660_P001	Zm00001eb005660_P001	Zm00001eb005660_P001	4	12		0.0834866		0.523954		24.2722	24.0712	24.2415	24.3069	24.2229	0.104629	4		24.3765	23.8903	24.0198	24.2712	24.1395	0.22356	4		4	4	11.4	0	9.725		914410	754850	529480	1006500	892790	443280	1188900	723850		1
Zm00001eb227460_P001;Zm00001eb227460_P003;Zm00001eb227460_P002	Zm00001eb227460_P001;Zm00001eb227460_P003;Zm00001eb227460_P002	Zm00001eb227460_P001;Zm00001eb227460_P003;Zm00001eb227460_P002	9	44		0.0831108		0.69715		24.7648	25.1821	25.5271	25.2559	25.1825	0.315502	4		25.4255	24.9332	25.1799	24.8589	25.0994	0.25712	4		8	2	51.6	0	61.265		2071100	2783800	2058200	2918900	3523700	1834400	4606300	1793500		1
Zm00001eb369510_P001	Zm00001eb369510_P001	Zm00001eb369510_P001	12	106		0.0829029		0.404152		27.8405	27.9031	28.0656	27.7921	27.9003	0.119202	4		27.9166	27.6486	27.9498	27.7547	27.8174	0.14121	4		12	0	65.8	0	118.27		26677000	24100000	20486000	29376000	27536000	16488000	51962000	24021000		1
Zm00001eb181270_P001	Zm00001eb181270_P001	Zm00001eb181270_P001	2	14		0.0828171		0.83027		23.362	23.7573	23.399	23.7296	23.562	0.210429	4		23.2233	24.2544	22.6246	23.8143	23.4792	0.709243	4		1	1	5.6	0.00043178	2.8168		1084400	1357400	661820	1464300	1083100	1358900	1045800	1319300		1
Zm00001eb246500_P001;Zm00001eb107650_P001;Zm00001eb338370_P004;Zm00001eb338370_P002;Zm00001eb338370_P003;Zm00001eb338370_P001;Zm00001eb338370_P005	Zm00001eb246500_P001;Zm00001eb107650_P001;Zm00001eb338370_P004;Zm00001eb338370_P002;Zm00001eb338370_P003;Zm00001eb338370_P001;Zm00001eb338370_P005	Zm00001eb246500_P001;Zm00001eb107650_P001;Zm00001eb338370_P004;Zm00001eb338370_P002;Zm00001eb338370_P003;Zm00001eb338370_P001;Zm00001eb338370_P005	1	6		0.0827599		0.717522		23.4869	23.042	22.6339	23.2798	23.1107	0.366131	4		23.2499	22.755	23.2018	22.9049	23.0279	0.237434	4		1	1	11	0	3.5353		1330300	928790	429680	1201700	1241100	539760	1741300	790070		1
Zm00001eb003180_P002;Zm00001eb402790_P001;Zm00001eb222160_P001;Zm00001eb191550_P001;Zm00001eb003180_P001	Zm00001eb003180_P002;Zm00001eb402790_P001;Zm00001eb222160_P001;Zm00001eb191550_P001;Zm00001eb003180_P001;Zm00001eb194880_P001;Zm00001eb197600_P001	Zm00001eb003180_P002;Zm00001eb402790_P001;Zm00001eb222160_P001;Zm00001eb191550_P001;Zm00001eb003180_P001	14	100		0.0827217		0.846273		28.5484	28.1131	27.4772	28.2748	28.1034	0.454488	4		28.9079	28.0636	27.2704	27.8407	28.0206	0.679296	4		14	14	84.8	0	104.75		44725000	36177000	16631000	43780000	75274000	28481000	27739000	27426000		1
Zm00001eb404400_P001	Zm00001eb404400_P001	Zm00001eb404400_P001	2	5		0.0826092		0.737405		22.271	21.5883	21.2908	21.935	21.7713	0.424609	4		21.7089	21.8822	21.7581	21.4055	21.6887	0.202362	4		2	2	6.3	0	4.7539		240970	161770	87481	128700	107270	124330	156350	145660		1
Zm00001eb054000_P001	Zm00001eb054000_P001	Zm00001eb054000_P001	3	11		0.0825005		0.572791		23.6603	23.0746	23.3376	23.6099	23.4206	0.270732	4		23.3231	23.4185	23.2831	23.3276	23.3381	0.057263	4		3	3	7.2	0	6.2625		279350	118790	305290	629290	472460	405520	857520	192400		1
Zm00001eb198750_P002;Zm00001eb198750_P001;Zm00001eb259900_P003;Zm00001eb259900_P004;Zm00001eb259900_P002;Zm00001eb259900_P001	Zm00001eb198750_P002;Zm00001eb198750_P001;Zm00001eb259900_P003;Zm00001eb259900_P004;Zm00001eb259900_P002;Zm00001eb259900_P001;Zm00001eb198750_P003	Zm00001eb198750_P002;Zm00001eb198750_P001;Zm00001eb259900_P003;Zm00001eb259900_P004;Zm00001eb259900_P002;Zm00001eb259900_P001	4	20		0.082159		0.60316		23.7222	23.8899	23.6462	23.8414	23.775	0.111036	4		23.8807	23.9736	23.3941	23.5228	23.6928	0.278252	4		4	4	12.2	0	29.009		546710	609110	280320	632870	534190	349740	421150	486140		1
Zm00001eb179550_P001	Zm00001eb179550_P001	Zm00001eb179550_P001	2	9		0.0820713		0.559932		22.8701	23.307	23.2847	23.2186	23.1701	0.203492	4		22.969	23.1107	23.1845	NaN	23.0881	0.109548	3		2	2	35.9	0	12.178		1430300	1720700	1068400	1751200	1600900	278340	1889400	0		1
Zm00001eb110430_P002;Zm00001eb329270_P001;Zm00001eb110430_P001	Zm00001eb110430_P002;Zm00001eb329270_P001;Zm00001eb110430_P001	Zm00001eb110430_P002;Zm00001eb329270_P001;Zm00001eb110430_P001	3	4		0.0820045		0.572312		21.5346	21.806	21.402	21.9648	21.6768	0.255198	4		21.6591	21.4582	21.684	21.5781	21.5948	0.101679	4		3	3	6.8	0	4.3944		169310	185940	96310	199790	230030	111810	134180	129060		1
Zm00001eb254510_P001	Zm00001eb254510_P001;Zm00001eb254510_P003;Zm00001eb254510_P002;Zm00001eb309790_P001;Zm00001eb128250_P001	Zm00001eb254510_P001	26	158		0.0813179		0.399144		28.7505	28.5857	28.4967	28.7188	28.6379	0.118167	4		28.4318	28.6914	28.6533	28.45	28.5566	0.134747	4		26	26	65	0	185.16		15396000	13122000	7907500	17520000	13526000	9838200	20006000	12082000		1
Zm00001eb334050_P003;Zm00001eb334050_P002;Zm00001eb334050_P001	Zm00001eb334050_P003;Zm00001eb334050_P002;Zm00001eb334050_P001	Zm00001eb334050_P003;Zm00001eb334050_P002;Zm00001eb334050_P001	13	81		0.0812645		0.530063		27.9384	28.3428	28.2013	28.4298	28.2281	0.214867	4		27.9904	28.2045	28.1354	28.257	28.1468	0.11556	4		13	4	62.3	0	139.55		20731000	31672000	15551000	31249000	23813000	18411000	25682000	24469000		1
Zm00001eb254530_P003;Zm00001eb254530_P002;Zm00001eb254530_P001	Zm00001eb254530_P003;Zm00001eb254530_P002;Zm00001eb254530_P001	Zm00001eb254530_P003;Zm00001eb254530_P002;Zm00001eb254530_P001	5	17		0.0812569		0.80485		23.7705	22.8335	23.5696	23.2028	23.3441	0.413686	4		23.9648	23.1224	22.9342	23.0299	23.2628	0.474245	4		5	5	32.2	0	11.99		1266000	734240	488390	715100	1420600	586130	1075000	544750		1
Zm00001eb066660_P001	Zm00001eb066660_P001	Zm00001eb066660_P001	5	13		0.0811806		0.857594		23.9832	24.6669	24.4897	23.9416	24.2703	0.363242	4		24.5763	24.9322	23.1153	24.1328	24.1892	0.787028	4		5	5	24.5	0	28.364		760180	1131100	760960	961900	1454800	1195500	595470	1169300		1
Zm00001eb035730_P001;Zm00001eb035730_P002	Zm00001eb035730_P001;Zm00001eb035730_P002	Zm00001eb035730_P001;Zm00001eb035730_P002	1	7		0.0809345		0.783692		22.3161	22.3298	21.5684	21.9199	22.0336	0.363707	4		22.062	21.9091	22.4397	21.3997	21.9526	0.430804	4		1	1	2.4	0	3.2788		215870	207110	76464	171050	199020	109710	358110	101690		1
Zm00001eb289460_P002;Zm00001eb289460_P001;Zm00001eb367690_P002;Zm00001eb367690_P001	Zm00001eb289460_P002;Zm00001eb289460_P001;Zm00001eb367690_P002;Zm00001eb367690_P001	Zm00001eb289460_P002;Zm00001eb289460_P001;Zm00001eb367690_P002;Zm00001eb367690_P001	2	10		0.0808182		0.825188		23.2437	23.5034	24.2814	24.1166	23.7863	0.492819	4		24.066	23.9818	22.9781	23.7959	23.7054	0.497868	4		2	2	36	0	11.686		865340	892860	890000	2420300	1699700	1165500	1363600	782830		1
Zm00001eb315420_P001;Zm00001eb315420_P002;Zm00001eb315420_P003;Zm00001eb315420_P004	Zm00001eb315420_P001;Zm00001eb315420_P002;Zm00001eb315420_P003;Zm00001eb315420_P004	Zm00001eb315420_P001;Zm00001eb315420_P002;Zm00001eb315420_P003;Zm00001eb315420_P004	13	62		0.0804672		0.307671		26.0239	26.1828	26.1081	25.9498	26.0662	0.101142	4		25.9133	26.1385	25.9503	25.9407	25.9857	0.103049	4		13	6	33.5	0	82.832		1207900	1546100	1205500	1454100	1449200	1131700	1900900	1215900		1
Zm00001eb297260_P002;Zm00001eb297260_P001;Zm00001eb345260_P001;Zm00001eb163710_P001	Zm00001eb297260_P002;Zm00001eb297260_P001;Zm00001eb345260_P001;Zm00001eb163710_P001	Zm00001eb297260_P002;Zm00001eb297260_P001;Zm00001eb345260_P001;Zm00001eb163710_P001	9	28		0.0802193		0.691987		25.6815	25.8593	25.2914	25.6255	25.6144	0.237285	4		25.5453	25.1014	25.7709	25.7191	25.5342	0.304211	4		9	9	34.6	0	37.97		2579200	2782900	646990	2269400	2103700	1200200	2975800	2064300		1
Zm00001eb289150_P001;Zm00001eb289150_P004;Zm00001eb289150_P002;Zm00001eb289150_P003;Zm00001eb348540_P001;Zm00001eb289150_P006;Zm00001eb289150_P005	Zm00001eb289150_P001;Zm00001eb289150_P004;Zm00001eb289150_P002;Zm00001eb289150_P003;Zm00001eb348540_P001;Zm00001eb289150_P006;Zm00001eb289150_P005	Zm00001eb289150_P001;Zm00001eb289150_P004;Zm00001eb289150_P002;Zm00001eb289150_P003;Zm00001eb348540_P001;Zm00001eb289150_P006;Zm00001eb289150_P005	1	1		0.0800743		0.678668		21.0252	21.0944	NaN	20.8354	20.985	0.134092	3		21.1466	NaN	20.9708	20.5972	20.9049	0.280569	3		1	1	3.9	0.004662	2.0671		87636	91665	0	70247	114030	0	120470	43047		1
Zm00001eb249220_P003;Zm00001eb186320_P002;Zm00001eb249220_P005;Zm00001eb249220_P004;Zm00001eb249220_P002;Zm00001eb249220_P001;Zm00001eb186320_P001	Zm00001eb249220_P003;Zm00001eb186320_P002;Zm00001eb249220_P005;Zm00001eb249220_P004;Zm00001eb249220_P002;Zm00001eb249220_P001;Zm00001eb186320_P001;Zm00001eb116350_P002;Zm00001eb211780_P002;Zm00001eb076640_P002;Zm00001eb076640_P001;Zm00001eb302700_P001;Zm00001eb116350_P001	Zm00001eb249220_P003;Zm00001eb186320_P002;Zm00001eb249220_P005;Zm00001eb249220_P004;Zm00001eb249220_P002;Zm00001eb249220_P001;Zm00001eb186320_P001	8	44		0.0800648		0.54281		24.9011	25.1105	25.2948	25.0843	25.0977	0.161092	4		25.0482	24.7629	25.0398	25.2196	25.0176	0.188916	4		6	6	56.2	0	33.331		2111300	3461600	1582600	2462800	2829900	1055300	3366500	2417700		1
Zm00001eb003350_P002;Zm00001eb003350_P001	Zm00001eb003350_P002;Zm00001eb003350_P001	Zm00001eb003350_P002;Zm00001eb003350_P001	4	24		0.0800571		0.18021		24.3389	24.2238	24.3481	24.2971	24.302	0.0566778	4		24.2016	24.2257	24.338	24.1224	24.2219	0.0890904	4		4	4	8.1	0	58.91		503740	440620	283920	496130	313370	362950	394890	360300		1
Zm00001eb419950_P001	Zm00001eb419950_P001	Zm00001eb419950_P001	4	26		0.080019		0.313437		25.2756	25.0425	25.1528	25.1505	25.1553	0.0952483	4		25.2182	25.0772	24.9511	25.0548	25.0753	0.109953	4		4	4	49.2	0	30.252		4432900	3459000	2246100	4744600	5354100	2816900	5345000	3710900		1
Zm00001eb063500_P005;Zm00001eb063500_P004;Zm00001eb063500_P002;Zm00001eb063500_P001	Zm00001eb063500_P005;Zm00001eb063500_P004;Zm00001eb063500_P002;Zm00001eb063500_P001	Zm00001eb063500_P005;Zm00001eb063500_P004;Zm00001eb063500_P002;Zm00001eb063500_P001	5	16		0.0798321		0.685782		24.7616	24.8269	25.1074	25.1207	24.9542	0.186617	4		24.6689	25.2385	24.5382	25.0517	24.8743	0.326237	4		5	3	31.6	0	15.666		2391400	2357500	1691500	3131200	2382600	1834300	1505400	2510600		1
Zm00001eb176260_P001;Zm00001eb176260_P002	Zm00001eb176260_P001;Zm00001eb176260_P002	Zm00001eb176260_P001;Zm00001eb176260_P002	8	50		0.0797329		0.42738		27.5956	27.4985	27.3239	27.5611	27.4948	0.120806	4		27.3013	27.2862	27.5723	27.5003	27.415	0.143221	4		7	6	40.6	0	126.22		12358000	11891000	6069400	13095000	12270000	8252500	18441000	11889000		1
Zm00001eb167750_P002;Zm00001eb167750_P001	Zm00001eb167750_P002;Zm00001eb167750_P001	Zm00001eb167750_P002;Zm00001eb167750_P001	6	7		0.0792713		0.644266		22.1723	22.564	22.7091	22.5709	22.5041	0.231036	4		22.5158	22.4186	22.111	22.6539	22.4248	0.230393	4		1	1	19.4	0.00044072	2.9355		186900	233020	161250	256930	260730	149380	272760	232000		1
Zm00001eb336760_P002;Zm00001eb336760_P001	Zm00001eb336760_P002;Zm00001eb336760_P001	Zm00001eb336760_P002;Zm00001eb336760_P001	18	78		0.0791397		0.436742		26.901	26.9588	26.6649	26.8806	26.8514	0.128621	4		26.7927	26.6943	26.9599	26.642	26.7722	0.139862	4		18	9	32.3	0	76.373		2491000	2429800	1324100	2537200	2367400	1648300	3653400	2159500		1
Zm00001eb130940_P001	Zm00001eb130940_P001	Zm00001eb130940_P001	4	12		0.079052		0.744413		21.8715	22.4742	21.6708	22.1534	22.0425	0.349333	4		22.0077	21.9418	22.3225	21.5816	21.9634	0.303946	4		4	3	12.8	0	9.0378		153020	199290	131740	136030	329200	135950	448370	116790		1
Zm00001eb118820_P003;Zm00001eb118820_P005;Zm00001eb118820_P002;Zm00001eb030640_P002;Zm00001eb030640_P001;Zm00001eb118820_P001	Zm00001eb118820_P003;Zm00001eb118820_P005;Zm00001eb118820_P002;Zm00001eb030640_P002;Zm00001eb030640_P001;Zm00001eb118820_P001	Zm00001eb118820_P003;Zm00001eb118820_P005;Zm00001eb118820_P002;Zm00001eb030640_P002;Zm00001eb030640_P001;Zm00001eb118820_P001	2	5		0.0790386		0.744987		23.0773	23.2231	23.1249	23.4225	23.212	0.152926	4		NaN	NaN	22.8135	23.4524	23.1329	0.451729	2		2	2	22.6	0	4.3063		3310600	2325200	1769500	3084900	0	0	3794600	2991600		1
Zm00001eb035260_P001	Zm00001eb035260_P001	Zm00001eb035260_P001	5	12		0.0789909		0.623692		22.9403	23.2966	23.3872	23.1316	23.1889	0.196621	4		23.1765	23.3211	23.1667	22.7753	23.1099	0.233966	4		5	5	18.8	0	10.372		291840	304960	262270	266090	436460	328650	673460	185750		1
Zm00001eb037520_P004;Zm00001eb037520_P005;Zm00001eb037520_P006	Zm00001eb037520_P004;Zm00001eb037520_P005;Zm00001eb037520_P006;Zm00001eb037520_P001;Zm00001eb037520_P003;Zm00001eb037520_P002	Zm00001eb037520_P004;Zm00001eb037520_P005;Zm00001eb037520_P006	11	27		0.0788956		0.602783		24.0635	24.449	24.4897	24.0518	24.2635	0.238312	4		24.021	24.3335	24.311	24.0729	24.1846	0.160622	4		11	11	32.5	0	27.496		772770	1009000	546850	804070	794540	866100	1749600	783750		1
Zm00001eb041730_P002;Zm00001eb041730_P001	Zm00001eb041730_P002;Zm00001eb041730_P001	Zm00001eb041730_P002;Zm00001eb041730_P001	4	13		0.078373		0.567781		24.0334	24.0953	24.0213	24.2935	24.1109	0.12601	4		24.2844	24.0625	23.7332	24.0499	24.0325	0.226723	4		3	2	11	0	14.952		768590	650640	434060	563540	940220	647070	895630	659000		1
Zm00001eb138330_P003;Zm00001eb138330_P002;Zm00001eb138330_P001;Zm00001eb138330_P004	Zm00001eb138330_P003;Zm00001eb138330_P002;Zm00001eb138330_P001;Zm00001eb138330_P004	Zm00001eb138330_P003;Zm00001eb138330_P002;Zm00001eb138330_P001;Zm00001eb138330_P004	7	29		0.0781651		0.683634		24.9486	24.9928	25.2508	25.0415	25.0584	0.133731	4		24.7476	24.8959	24.7959	25.4817	24.9803	0.339957	4		7	7	34.4	0	20.716		1578700	1833900	1540000	1985000	1885000	1562900	2778300	2534000		1
Zm00001eb308420_P005;Zm00001eb308420_P002;Zm00001eb308420_P003;Zm00001eb308420_P004;Zm00001eb308420_P001	Zm00001eb308420_P005;Zm00001eb308420_P002;Zm00001eb308420_P003;Zm00001eb308420_P004;Zm00001eb308420_P001	Zm00001eb308420_P005;Zm00001eb308420_P002;Zm00001eb308420_P003;Zm00001eb308420_P004;Zm00001eb308420_P001	14	103		0.0779724		0.575503		27.7838	27.7249	27.9459	27.9654	27.855	0.118953	4		27.6087	28.0358	27.5497	27.914	27.777	0.235066	4		14	14	49.6	0	198.27		14810000	13333000	9205800	17110000	14790000	11290000	16082000	13566000		1
Zm00001eb061750_P001	Zm00001eb061750_P001;Zm00001eb235330_P001	Zm00001eb061750_P001	4	12		0.0779686		0.77642		23.3923	23.7407	23.733	24.1058	23.743	0.291389	4		24.314	23.3733	23.5159	23.4568	23.665	0.436582	4		4	4	14.4	0	11.587		597390	713280	374930	984210	1136000	365230	843620	551750		1
Zm00001eb387930_P001	Zm00001eb387930_P001	Zm00001eb387930_P001	6	26		0.0779438		0.768082		23.8365	24.0745	23.6334	23.7299	23.8186	0.189717	4		24.088	23.1377	24.1339	23.6031	23.7407	0.46823	4		6	5	30	0	34.706		1052600	1055200	449540	946750	764500	201140	1454300	467530		1
Zm00001eb329980_P002;Zm00001eb329980_P001	Zm00001eb329980_P002;Zm00001eb329980_P001	Zm00001eb329980_P002;Zm00001eb329980_P001	6	29		0.0776119		0.568213		23.8697	24.3448	24.1534	23.9875	24.0888	0.206523	4		24.1229	24.145	23.9591	23.8179	24.0112	0.153241	4		6	6	14.4	0	32.155		338320	414450	257440	289470	452030	247600	616320	257470		1
Zm00001eb029690_P002	Zm00001eb029690_P002;Zm00001eb029690_P001	Zm00001eb029690_P002	3	21		0.0773964		0.6977		24.5589	23.9434	24.4715	23.9515	24.2313	0.329755	4		24.0586	24.4364	24.0643	24.0564	24.1539	0.188332	4		3	3	44.2	0	13.218		2947600	2085600	1861400	2095400	2459800	2026100	3555800	2082900		1
Zm00001eb035440_P002;Zm00001eb035440_P001;Zm00001eb035440_P004;Zm00001eb035440_P003;Zm00001eb035440_P007;Zm00001eb035440_P005;Zm00001eb035440_P006	Zm00001eb035440_P002;Zm00001eb035440_P001;Zm00001eb035440_P004;Zm00001eb035440_P003;Zm00001eb035440_P007;Zm00001eb035440_P005;Zm00001eb035440_P006	Zm00001eb035440_P002;Zm00001eb035440_P001;Zm00001eb035440_P004;Zm00001eb035440_P003;Zm00001eb035440_P007;Zm00001eb035440_P005;Zm00001eb035440_P006	2	12		0.0772915		0.598285		22.9544	22.629	22.6898	23.0302	22.8258	0.196239	4		22.648	23.0199	22.5683	22.7579	22.7485	0.196914	4		2	2	10.1	0	5.7651		486980	368420	126510	535390	441290	344660	574530	377880		1
Zm00001eb435360_P001;Zm00001eb435140_P001;Zm00001eb435090_P001;Zm00001eb434880_P001;Zm00001eb255890_P001	Zm00001eb435360_P001;Zm00001eb435140_P001;Zm00001eb435090_P001;Zm00001eb434880_P001;Zm00001eb255890_P001	Zm00001eb435360_P001;Zm00001eb435140_P001;Zm00001eb435090_P001;Zm00001eb434880_P001;Zm00001eb255890_P001	1	8		0.0772686		0.593822		23.3302	23.3769	23.1982	23.6955	23.4002	0.210914	4		23.4504	23.3856	23.0631	23.3927	23.3229	0.175659	4		1	1	8.5	0	7.6665		1065700	1046100	578420	1431600	1273600	746300	1348500	989420		1
Zm00001eb017830_P001	Zm00001eb017830_P001	Zm00001eb017830_P001	1	5		0.0770969		0.577483		21.9974	21.9293	21.4933	22.0531	21.8683	0.255074	4		21.8401	21.7103	21.7835	21.8307	21.7912	0.0593376	4		1	1	12.4	0.00042717	2.744		753660	683240	316790	816900	781520	429930	989510	596950		1
Zm00001eb258200_P004;Zm00001eb258200_P001;Zm00001eb258200_P003	Zm00001eb258200_P004;Zm00001eb258200_P001;Zm00001eb258200_P003;Zm00001eb258200_P002	Zm00001eb258200_P004;Zm00001eb258200_P001;Zm00001eb258200_P003	3	5		0.0769787		0.75533		22.3074	21.8587	21.9589	22.043	22.042	0.192326	4		22.1813	22.4659	21.6413	21.5716	21.965	0.430958	4		3	3	12.2	0	5.6363		311720	169340	122290	234230	120610	217770	125880	111450		1
Zm00001eb295610_P001	Zm00001eb295610_P001	Zm00001eb295610_P001	5	22		0.0766487		0.831896		25.7975	26.1347	26.458	25.1431	25.8833	0.56237	4		25.8745	25.3306	26.3031	25.7185	25.8067	0.402301	4		5	5	57.7	0	16.355		8237200	10395000	8729300	5282000	8750800	4865000	21308000	7245900		1
Zm00001eb152450_P005;Zm00001eb152450_P002;Zm00001eb152450_P001;Zm00001eb152450_P004;Zm00001eb152450_P003	Zm00001eb152450_P005;Zm00001eb152450_P002;Zm00001eb152450_P001;Zm00001eb152450_P004;Zm00001eb152450_P003	Zm00001eb152450_P005;Zm00001eb152450_P002;Zm00001eb152450_P001;Zm00001eb152450_P004;Zm00001eb152450_P003	5	15		0.07654		0.72172		24.0823	24.2767	24.1483	24.4102	24.2293	0.145066	4		24.5106	24.3284	23.6214	24.1508	24.1528	0.383492	4		5	5	23.3	0	18.362		803900	965110	444600	1148600	990450	530080	1050300	910710		1
Zm00001eb369360_P001	Zm00001eb369360_P001	Zm00001eb369360_P001	1	7		0.0764999		0.778967		22.1362	22.3487	22.1365	22.7616	22.3457	0.294777	4		22.7662	21.7708	22.4413	22.0987	22.2692	0.429759	4		1	1	4.2	0	8.942		381110	419680	226720	613120	648500	199360	717030	330140		1
Zm00001eb102500_P001;Zm00001eb102500_P002;Zm00001eb036790_P001	Zm00001eb102500_P001;Zm00001eb102500_P002;Zm00001eb036790_P001	Zm00001eb102500_P001;Zm00001eb102500_P002;Zm00001eb036790_P001	6	2		0.0763035		0.903223		22.5323	22.2888	23.6442	22.3173	22.6957	0.641611	4		24.1069	22.1444	21.8321	22.3941	22.6194	1.01797	4		1	1	28.3	0	3.4523		640020	472180	535980	533720	1365600	288120	470560	492810		1
Zm00001eb173560_P001	Zm00001eb173560_P001;Zm00001eb173560_P002	Zm00001eb173560_P001	8	46		0.0762577		0.705111		25.0518	25.0677	24.9424	25.5603	25.1556	0.275511	4		25.2492	24.7963	25.3591	24.9126	25.0793	0.267748	4		8	8	49.5	0	43.41		1804500	1903800	601410	2110900	2544300	1215400	3321200	1581700		1
Zm00001eb063720_P005;Zm00001eb063720_P004;Zm00001eb063720_P003;Zm00001eb063720_P001;Zm00001eb063720_P002	Zm00001eb063720_P005;Zm00001eb063720_P004;Zm00001eb063720_P003;Zm00001eb063720_P001;Zm00001eb063720_P002	Zm00001eb063720_P005;Zm00001eb063720_P004;Zm00001eb063720_P003;Zm00001eb063720_P001;Zm00001eb063720_P002	23	11		0.0759239		0.865926		23.2371	23.1758	24.2987	22.719	23.3577	0.668617	4		23.67	23.3994	22.4838	23.5738	23.2817	0.543656	4		3	3	64.7	0	18.747		655150	125250	250850	218590	829570	315860	654120	722070		1
Zm00001eb216070_P001;Zm00001eb055330_P004;Zm00001eb055330_P003;Zm00001eb055330_P002;Zm00001eb055330_P001;Zm00001eb055330_P005	Zm00001eb216070_P001;Zm00001eb055330_P004;Zm00001eb055330_P003;Zm00001eb055330_P002;Zm00001eb055330_P001;Zm00001eb055330_P005;Zm00001eb060540_P002;Zm00001eb060540_P001;Zm00001eb227580_P002;Zm00001eb227580_P001;Zm00001eb341420_P001;Zm00001eb365170_P003;Zm00001eb365170_P002;Zm00001eb365170_P001	Zm00001eb216070_P001;Zm00001eb055330_P004;Zm00001eb055330_P003;Zm00001eb055330_P002;Zm00001eb055330_P001;Zm00001eb055330_P005	27	110		0.0756607		0.508832		27.2211	27.3699	27.2788	27.1025	27.2431	0.111945	4		27.2473	27.2354	26.8938	27.2932	27.1674	0.184116	4		15	6	79.6	0	81.134		8112300	7635300	5241100	7127300	10212000	5539500	13575000	6823300		1
Zm00001eb424850_P001	Zm00001eb424850_P001	Zm00001eb424850_P001	3	8		0.0748978		0.478597		22.9829	23.0056	23.1178	22.9811	23.0219	0.0649342	4		23.0068	23.0746	23.0374	22.669	22.947	0.187358	4		3	3	10.8	0	13.326		301540	289140	149200	217680	338610	209550	440680	240740		1
Zm00001eb011020_P001;Zm00001eb011020_P002	Zm00001eb011020_P001;Zm00001eb011020_P002	Zm00001eb011020_P001;Zm00001eb011020_P002	11	66		0.0745373		0.529779		26.4477	26.6137	26.6812	26.7427	26.6213	0.127176	4		26.4838	26.315	26.6811	26.7073	26.5468	0.18393	4		11	11	36.6	0	111.84		4332500	4561400	2593100	4724300	4229800	2606700	6704800	4384200		1
Zm00001eb377860_P001;Zm00001eb377860_P002	Zm00001eb377860_P001;Zm00001eb377860_P002	Zm00001eb377860_P001;Zm00001eb377860_P002	1	8		0.0744915		0.758441		23.943	23.4449	23.9557	23.7802	23.7809	0.237838	4		23.5228	24.0314	23.2336	24.0381	23.7065	0.397024	4		1	1	6.1	0	61.731		1222300	822500	733370	1138600	1004300	875690	1138300	1160700		1
Zm00001eb037690_P002	Zm00001eb037690_P002	Zm00001eb037690_P002	1	4		0.0744705		0.747164		21.6545	21.1136	21.778	21.4382	21.4961	0.291086	4		21.5239	21.6768	20.9344	21.5512	21.4216	0.331519	4		1	1	2.4	0.0079425	1.8638		111790	76151	72428	110690	125710	76502	104470	92518		1
Zm00001eb203340_P005;Zm00001eb203340_P004;Zm00001eb203340_P003;Zm00001eb203340_P002;Zm00001eb203340_P001	Zm00001eb203340_P005;Zm00001eb203340_P004;Zm00001eb203340_P003;Zm00001eb203340_P002;Zm00001eb203340_P001;Zm00001eb216310_P001;Zm00001eb216310_P003;Zm00001eb216310_P002;Zm00001eb054950_P001	Zm00001eb203340_P005;Zm00001eb203340_P004;Zm00001eb203340_P003;Zm00001eb203340_P002;Zm00001eb203340_P001	9	14		0.0742111		0.675563		25.8687	25.6869	25.1691	25.839	25.6409	0.324461	4		25.669	25.4501	25.5433	25.6043	25.5667	0.0931589	4		3	3	79.1	0	20.402		5264500	4464900	2005400	6880900	6098500	3380500	8190100	5132700		1
Zm00001eb160260_P007;Zm00001eb160260_P006;Zm00001eb160260_P004;Zm00001eb160260_P003;Zm00001eb160260_P008;Zm00001eb160260_P005;Zm00001eb160260_P002;Zm00001eb160260_P001	Zm00001eb160260_P007;Zm00001eb160260_P006;Zm00001eb160260_P004;Zm00001eb160260_P003;Zm00001eb160260_P008;Zm00001eb160260_P005;Zm00001eb160260_P002;Zm00001eb160260_P001	Zm00001eb160260_P007;Zm00001eb160260_P006;Zm00001eb160260_P004;Zm00001eb160260_P003;Zm00001eb160260_P008;Zm00001eb160260_P005;Zm00001eb160260_P002;Zm00001eb160260_P001	2	8		0.0741787		0.521002		23.459	23.4502	23.297	23.3573	23.3909	0.0776949	4		23.5286	23.2795	23.0525	23.4061	23.3167	0.203368	4		2	2	8.2	0	6.8588		492080	453100	174720	526640	387350	300750	529700	437580		1
Zm00001eb320750_P002;Zm00001eb320750_P001	Zm00001eb320750_P002;Zm00001eb320750_P001	Zm00001eb320750_P002;Zm00001eb320750_P001	1	3		0.0739288		0.693518		20.4041	20.5237	20.7667	20.7161	20.6026	0.16876	4		NaN	NaN	20.3327	20.7248	20.5287	0.277259	2		1	1	1.8	0	3.1156		25323	26881	21057	33900	0	0	37949	29076		1
Zm00001eb357390_P001	Zm00001eb357390_P001	Zm00001eb357390_P001	1	1		0.0737591		0.500511		21.6079	21.4965	21.5002	21.6904	21.5738	0.0933742	4		21.696	21.3534	NaN	21.4506	21.5	0.176597	3		1	1	4.4	0.00042463	2.7096		249450	212820	127780	291640	309900	118110	0	178310		1
Zm00001eb232200_P003;Zm00001eb232200_P002;Zm00001eb232200_P001	Zm00001eb232200_P003;Zm00001eb232200_P002;Zm00001eb232200_P001	Zm00001eb232200_P003;Zm00001eb232200_P002;Zm00001eb232200_P001	27	6		0.0733109		0.511682		23.9515	24.1398	NaN	23.9991	24.0301	0.0979138	3		24.1123	NaN	23.8206	23.9375	23.9568	0.146853	3		1	1	75.1	0	3.8268		614760	665660	0	662610	755680	0	854880	541250		1
Zm00001eb011350_P001;Zm00001eb330650_P001	Zm00001eb011350_P001;Zm00001eb330650_P001	Zm00001eb011350_P001;Zm00001eb330650_P001	2	5		0.0725727		0.841347		20.3281	20.8133	19.9884	20.9684	20.5245	0.449596	4		19.9074	20.1245	20.7204	21.0556	20.452	0.529209	4		1	1	10.7	0	3.0328		129760	172630	66695	210920	115270	84631	259350	191010		1
Zm00001eb432330_P002;Zm00001eb432330_P001	Zm00001eb432330_P002;Zm00001eb432330_P001	Zm00001eb432330_P002;Zm00001eb432330_P001	10	7		0.0724735		0.757056		21.6541	21.597	22.0021	21.1125	21.5914	0.366071	4		21.7064	21.6447	21.1398	21.5849	21.519	0.257565	4		1	1	19.8	0	3.582		96820	88447	73295	69364	110380	64819	103220	82048		1
Zm00001eb292340_P001	Zm00001eb292340_P001	Zm00001eb292340_P001	1	4		0.0721569		0.347854		23.1196	23.2197	23.048	23.2945	23.1705	0.108606	4		23.0328	23.1796	23.0072	23.1736	23.0983	0.0910557	4		1	1	8.6	0.00084282	2.6707		1778300	1861700	777890	2047000	2337800	1468800	1918000	1807300		1
Zm00001eb186820_P003;Zm00001eb186820_P001;Zm00001eb186820_P004;Zm00001eb186820_P002	Zm00001eb186820_P003;Zm00001eb186820_P001;Zm00001eb186820_P004;Zm00001eb186820_P002	Zm00001eb186820_P003;Zm00001eb186820_P001;Zm00001eb186820_P004;Zm00001eb186820_P002	8	16		0.0719223		0.873125		24.2168	24.275	23.1778	24.9542	24.1559	0.732999	4		23.6476	23.735	24.5135	24.4399	24.084	0.455868	4		3	3	51.6	0	16.512		768090	1773800	258890	2466600	1366900	782710	3060800	1727800		1
Zm00001eb394520_P001;Zm00001eb394520_P002	Zm00001eb394520_P001;Zm00001eb394520_P002	Zm00001eb394520_P001;Zm00001eb394520_P002	9	24		0.0718842		0.767652		26.1235	25.5047	26.1969	25.8299	25.9137	0.315451	4		25.7838	26.2544	25.4261	25.903	25.8418	0.341669	4		3	3	49.6	0	54.077		4924700	3935600	3073900	4804600	3517900	3926700	4648600	3790900		1
Zm00001eb395590_P001;Zm00001eb395590_P002;Zm00001eb395590_P003	Zm00001eb395590_P001;Zm00001eb395590_P002;Zm00001eb395590_P003	Zm00001eb395590_P001;Zm00001eb395590_P002;Zm00001eb395590_P003	15	109		0.0714989		0.424874		28.1031	28.067	27.9449	28.1819	28.0742	0.0986688	4		27.8038	28.091	28.0353	28.0807	28.0027	0.13481	4		15	15	42.6	0	214.68		10064000	14760000	9330200	17806000	14051000	10020000	20807000	12895000		1
Zm00001eb385040_P003;Zm00001eb385040_P002;Zm00001eb385040_P001;Zm00001eb277330_P003;Zm00001eb277330_P001;Zm00001eb385040_P004;Zm00001eb277330_P002;Zm00001eb277330_P004	Zm00001eb385040_P003;Zm00001eb385040_P002;Zm00001eb385040_P001;Zm00001eb277330_P003;Zm00001eb277330_P001;Zm00001eb385040_P004;Zm00001eb277330_P002;Zm00001eb277330_P004	Zm00001eb385040_P003;Zm00001eb385040_P002;Zm00001eb385040_P001;Zm00001eb277330_P003;Zm00001eb277330_P001;Zm00001eb385040_P004;Zm00001eb277330_P002;Zm00001eb277330_P004	27	163		0.07061		0.552966		28.4498	28.4495	28.6089	28.4183	28.4816	0.086154	4		28.4143	28.6878	28.189	28.353	28.411	0.207603	4		27	27	74.7	0	323.31		12918000	13679000	9329000	13190000	14692000	12885000	16425000	10325000		1
Zm00001eb267580_P001	Zm00001eb267580_P001	Zm00001eb267580_P001	14	121		0.0704613		0.327143		29.3964	29.4375	29.4157	29.5722	29.4554	0.079608	4		29.3911	29.5223	29.3589	29.2676	29.385	0.105434	4		14	4	59.8	0	152.79		55028000	42109000	32913000	59655000	51133000	37182000	59298000	41853000		1
Zm00001eb401690_P003;Zm00001eb401690_P005;Zm00001eb401690_P004;Zm00001eb401690_P002;Zm00001eb401690_P001;Zm00001eb006150_P001;Zm00001eb006150_P002;Zm00001eb401710_P001	Zm00001eb401690_P003;Zm00001eb401690_P005;Zm00001eb401690_P004;Zm00001eb401690_P002;Zm00001eb401690_P001;Zm00001eb006150_P001;Zm00001eb006150_P002;Zm00001eb401710_P001	Zm00001eb401690_P003;Zm00001eb401690_P005;Zm00001eb401690_P004;Zm00001eb401690_P002;Zm00001eb401690_P001;Zm00001eb006150_P001;Zm00001eb006150_P002;Zm00001eb401710_P001	2	12		0.0703144		0.497498		23.808	23.9634	23.8105	24.1929	23.9437	0.18135	4		23.9782	23.8199	23.8495	23.846	23.8734	0.0711245	4		2	2	15.1	0	6.4079		1713200	1707300	990520	2262200	2041700	1148800	2590000	1573600		1
Zm00001eb409500_P001	Zm00001eb409500_P001	Zm00001eb409500_P001	12	49		0.0702496		0.369053		25.943	26.0035	25.6862	25.9269	25.8899	0.139734	4		25.8633	25.8032	25.8351	25.777	25.8196	0.0375814	4		12	12	18.3	0	44.251		1227200	1432500	557750	1278500	1335900	696770	1347900	1054300		1
Zm00001eb310830_P001	Zm00001eb310830_P001	Zm00001eb310830_P001	8	25		0.0701828		0.845363		24.2915	23.8893	24.9055	24.2304	24.3292	0.423014	4		24.4183	24.6824	23.4606	24.4746	24.259	0.544214	4		4	4	50	0	31.142		1377800	965100	1855200	1353000	1215300	1343400	849330	1354200		1
Zm00001eb112480_P004;Zm00001eb112480_P002;Zm00001eb112480_P001;Zm00001eb112480_P005;Zm00001eb112480_P003	Zm00001eb112480_P004;Zm00001eb112480_P002;Zm00001eb112480_P001;Zm00001eb112480_P005;Zm00001eb112480_P003	Zm00001eb112480_P004;Zm00001eb112480_P002;Zm00001eb112480_P001;Zm00001eb112480_P005;Zm00001eb112480_P003	2	16		0.0689964		0.286293		23.7963	23.9103	23.7512	23.7599	23.8044	0.0732352	4		23.8167	23.7198	23.7937	23.6114	23.7354	0.0924256	4		2	2	9.7	0	9.7494		938710	953460	530800	1014600	1033700	588300	1454100	773380		1
Zm00001eb248360_P001	Zm00001eb248360_P001	Zm00001eb248360_P001	5	30		0.068512		0.776652		25.2273	25.3258	25.5719	25.8736	25.4996	0.288373	4		25.1264	25.9423	25.2423	25.4135	25.4311	0.360606	4		5	5	51.6	0	36.479		2775300	3746600	2676400	7143800	3822500	4017200	7832600	4949000		1
Zm00001eb438340_P001;Zm00001eb437220_P001;Zm00001eb435440_P001;Zm00001eb441560_P001;Zm00001eb441000_P001;Zm00001eb440800_P001;Zm00001eb436790_P001;Zm00001eb435710_P001;Zm00001eb434990_P001	Zm00001eb438340_P001;Zm00001eb437220_P001;Zm00001eb435440_P001;Zm00001eb441560_P001;Zm00001eb441000_P001;Zm00001eb440800_P001;Zm00001eb436790_P001;Zm00001eb435710_P001;Zm00001eb434990_P001	Zm00001eb438340_P001;Zm00001eb437220_P001;Zm00001eb435440_P001;Zm00001eb441560_P001;Zm00001eb441000_P001;Zm00001eb440800_P001;Zm00001eb436790_P001;Zm00001eb435710_P001;Zm00001eb434990_P001	10	64		0.0679874		0.538906		27.246	26.9954	27.1476	27.2464	27.1588	0.118454	4		26.8984	27.0096	27.2889	27.1665	27.0909	0.171869	4		10	10	14	0	54.358		7869600	7063800	4978100	9669300	5585900	4087700	13206000	7388000		1
Zm00001eb063300_P002;Zm00001eb063300_P001	Zm00001eb063300_P002;Zm00001eb063300_P001	Zm00001eb063300_P002;Zm00001eb063300_P001	21	116		0.0670071		0.569388		27.5969	27.61	27.7331	27.7676	27.6769	0.0861507	4		27.5301	27.6523	27.3861	27.8712	27.6099	0.205383	4		21	8	39.8	0	152.94		5621300	4595800	3239900	7503900	5755700	3613300	7658500	5803500		1
Zm00001eb248670_P001	Zm00001eb248670_P001	Zm00001eb248670_P001	3	14		0.0669899		0.54877		23.186	23.4065	23.0343	23.3477	23.2436	0.167834	4		23.0042	23.2562	23.1574	23.2887	23.1766	0.127788	4		3	3	17.2	0	18.643		560380	620470	354720	663920	551590	406050	844900	552640		1
Zm00001eb240130_P001	Zm00001eb240130_P001	Zm00001eb240130_P001	12	64		0.0666294		0.276378		26.4168	26.455	26.3977	26.5433	26.4532	0.064602	4		26.4458	26.4194	26.4295	26.2516	26.3866	0.0906431	4		12	4	27.5	0	41.792		2178900	2680000	1553000	3076300	3224700	1754600	2971300	2128100		1
Zm00001eb314490_P001	Zm00001eb314490_P001	Zm00001eb314490_P001	11	32		0.0662537		0.588927		25.148	25.3908	25.4439	25.0455	25.257	0.19102	4		25.3469	25.1377	25.0398	25.2387	25.1908	0.131987	4		11	11	32.6	0	24.344		881410	937330	788880	1145500	1334500	845620	1774800	915300		1
Zm00001eb357740_P001	Zm00001eb357740_P001	Zm00001eb357740_P001	7	30		0.0662003		0.741133		24.9413	25.4967	25.1209	25.535	25.2735	0.289718	4		25.175	24.8691	25.3517	25.4333	25.2073	0.249939	4		6	3	34.5	0	93.185		4037700	5326200	2083600	5842700	8280700	1435700	4245600	4739800		1
Zm00001eb209960_P001	Zm00001eb209960_P001	Zm00001eb209960_P001	27	72		0.0657196		0.2775		26.7744	26.7348	26.6422	26.7124	26.716	0.0554387	4		26.7694	26.562	26.6831	26.5865	26.6502	0.0950942	4		12	12	52.9	0	94.054		2837500	2538200	1577100	3043000	3137700	1796700	4106200	2233300		1
Zm00001eb318350_P002;Zm00001eb318350_P001	Zm00001eb318350_P002;Zm00001eb318350_P001	Zm00001eb318350_P002;Zm00001eb318350_P001	2	11		0.0648136		0.533386		22.6056	22.607	22.5658	22.9459	22.6811	0.17759	4		22.7095	22.5546	22.5376	22.6633	22.6162	0.0834485	4		2	2	13.9	0	5.6442		731280	637950	449290	823830	862760	552890	1076700	660870		1
Zm00001eb359640_P001	Zm00001eb359640_P001	Zm00001eb359640_P001	1	3		0.0647621		0.854854		NaN	21.7639	20.4741	20.8775	21.0385	0.659788	3		20.9459	21.2364	20.8806	20.8319	20.9737	0.181235	4		1	1	1.3	0	2.9998		0	148370	36825	88075	97374	84399	137280	76622		1
Zm00001eb332050_P002;Zm00001eb332050_P001	Zm00001eb332050_P002;Zm00001eb332050_P001	Zm00001eb332050_P002;Zm00001eb332050_P001	3	8		0.0641747		0.889197		23.4076	24.1856	23.9923	23.5637	23.7873	0.362806	4		23.7683	24.4007	22.58	24.1435	23.7231	0.805087	4		3	3	20.5	0	9.0765		838850	1174900	779090	1033200	1243100	1064200	803040	1353400		1
Zm00001eb076390_P001	Zm00001eb076390_P001	Zm00001eb076390_P001	3	4		0.0637379		0.76253		21.8176	21.6016	22.2914	21.7435	21.8636	0.298993	4		22.1324	21.4869	21.7175	21.8624	21.7998	0.270346	4		3	3	9.3	0	10.08		153530	150970	66256	169040	93964	66187	267350	140390		1
Zm00001eb302140_P001	Zm00001eb302140_P001;Zm00001eb302140_P002	Zm00001eb302140_P001	5	23		0.0626602		0.747653		25.4876	25.253	25.5664	25.6297	25.4842	0.164736	4		24.9691	25.4056	25.5581	25.7533	25.4215	0.333498	4		5	5	37.7	0	23.085		4645500	4385700	3108500	2915700	3322500	2683200	6409300	4736200		1
Zm00001eb173710_P003;Zm00001eb173730_P002;Zm00001eb173730_P001;Zm00001eb173710_P002;Zm00001eb173710_P004;Zm00001eb173710_P001	Zm00001eb173710_P003;Zm00001eb173730_P002;Zm00001eb173730_P001;Zm00001eb173710_P002;Zm00001eb173710_P004;Zm00001eb173710_P001	Zm00001eb173710_P003;Zm00001eb173730_P002;Zm00001eb173730_P001;Zm00001eb173710_P002;Zm00001eb173710_P004;Zm00001eb173710_P001	7	55		0.0625267		0.793676		27.0568	26.7612	26.6248	27.3818	26.9561	0.336221	4		27.2179	26.5702	26.695	27.0913	26.8936	0.30999	4		7	2	46.4	0	69.319		28796000	18634000	13031000	36784000	41252000	15575000	29291000	21915000		1
Zm00001eb157120_P002;Zm00001eb157120_P005;Zm00001eb157120_P004;Zm00001eb360070_P001;Zm00001eb295710_P001;Zm00001eb157120_P003;Zm00001eb157120_P001;Zm00001eb360070_P002	Zm00001eb157120_P002;Zm00001eb157120_P005;Zm00001eb157120_P004;Zm00001eb360070_P001;Zm00001eb295710_P001;Zm00001eb157120_P003;Zm00001eb157120_P001;Zm00001eb360070_P002	Zm00001eb157120_P002;Zm00001eb157120_P005;Zm00001eb157120_P004;Zm00001eb360070_P001;Zm00001eb295710_P001;Zm00001eb157120_P003;Zm00001eb157120_P001;Zm00001eb360070_P002	4	27		0.0621986		0.458847		24.7147	24.6429	24.7359	24.9435	24.7593	0.129084	4		24.8075	24.7321	24.6328	24.6159	24.6971	0.0896891	4		4	1	45.8	0	17.838		3668000	2728700	1670300	4198500	4434600	2296800	4702100	2808900		1
Zm00001eb370380_P005;Zm00001eb370380_P004;Zm00001eb370380_P003;Zm00001eb370380_P002;Zm00001eb370380_P001;Zm00001eb152340_P002;Zm00001eb152340_P001	Zm00001eb370380_P005;Zm00001eb370380_P004;Zm00001eb370380_P003;Zm00001eb370380_P002;Zm00001eb370380_P001;Zm00001eb152340_P002;Zm00001eb152340_P001	Zm00001eb370380_P005;Zm00001eb370380_P004;Zm00001eb370380_P003;Zm00001eb370380_P002;Zm00001eb370380_P001;Zm00001eb152340_P002;Zm00001eb152340_P001	2	3		0.0621281		0.693007		22.3516	22.1629	21.9758	22.0189	22.1273	0.169606	4		22.1938	21.8251	22.348	21.8939	22.0652	0.247286	4		2	2	18.2	0	3.1861		873170	622700	447400	841330	776340	323120	1330300	454290		1
Zm00001eb107080_P001	Zm00001eb107080_P001	Zm00001eb107080_P001	5	13		0.0619373		0.805824		24.9106	24.7101	24.8691	24.4826	24.7431	0.193968	4		24.4037	25.1949	24.2346	24.8914	24.6811	0.441403	4		5	5	18.7	0	16.038		1286300	1075700	800850	848460	413160	1660800	1390500	1237800		1
Zm00001eb419110_P002;Zm00001eb419110_P001;Zm00001eb419110_P003;Zm00001eb089800_P001;Zm00001eb089800_P003;Zm00001eb089800_P002	Zm00001eb419110_P002;Zm00001eb419110_P001;Zm00001eb419110_P003;Zm00001eb089800_P001;Zm00001eb089800_P003;Zm00001eb089800_P002;Zm00001eb312320_P002;Zm00001eb312320_P001;Zm00001eb264430_P001	Zm00001eb419110_P002;Zm00001eb419110_P001;Zm00001eb419110_P003;Zm00001eb089800_P001;Zm00001eb089800_P003;Zm00001eb089800_P002	20	49		0.0617561		0.495402		26.0145	26.0386	25.921	26.1152	26.0223	0.080015	4		26.0778	25.7551	26.0675	25.9419	25.9606	0.150244	4		13	13	26.5	0	39.36		1332100	1425500	709220	1356500	1627200	837080	2410600	1054400		1
Zm00001eb401060_P002;Zm00001eb401060_P001;Zm00001eb008100_P001	Zm00001eb401060_P002;Zm00001eb401060_P001;Zm00001eb008100_P001	Zm00001eb401060_P002;Zm00001eb401060_P001;Zm00001eb008100_P001	4	23		0.0616932		0.798542		25.2704	25.5743	24.7024	25.5113	25.2646	0.397027	4		25.3148	25.1809	24.8827	25.4333	25.2029	0.237085	4		4	4	41.9	0	25.856		5842300	5672100	1262700	7258000	5952900	3435100	7044900	7245100		1
Zm00001eb215890_P002	Zm00001eb215890_P002;Zm00001eb215890_P001	Zm00001eb215890_P002	5	8		0.0615482		0.736248		22.8719	23.1651	22.8869	23.0779	23.0004	0.144375	4		23.3802	22.6228	22.8795	22.873	22.9389	0.317566	4		5	3	9.8	0	9.8081		300980	257770	174460	164290	326260	96515	431700	300410		1
Zm00001eb434560_P001	Zm00001eb434560_P001	Zm00001eb434560_P001	2	2		0.0609779		0.792204		21.9755	21.2409	21.8559	22.0741	21.7866	0.374572	4		22.0492	21.742	21.5087	21.6026	21.7256	0.236039	4		1	1	12.6	0	4.4669		280830	155180	147480	324440	314380	148440	263170	169420		1
Zm00001eb227670_P002;Zm00001eb227670_P001;Zm00001eb227670_P003	Zm00001eb227670_P002;Zm00001eb227670_P001;Zm00001eb227670_P003	Zm00001eb227670_P002;Zm00001eb227670_P001;Zm00001eb227670_P003	2	5		0.0607338		0.882541		30.2641	29.5341	30.2399	29.0228	29.7652	0.599645	4		30.4166	29.5426	29.6521	29.2067	29.7045	0.511153	4		2	2	6.3	0.0079186	1.8464		52285000	14196000	19056000	10627000	70968000	23973000	53042000	9071500		1
Zm00001eb060550_P001	Zm00001eb060550_P001	Zm00001eb060550_P001	9	62		0.0606651		0.818598		28.1405	27.8298	27.6429	28.4854	28.0247	0.369437	4		28.3864	27.6011	27.7796	28.0889	27.964	0.346254	4		9	2	47.4	0	62.369		30349000	22760000	20253000	34664000	39773000	16430000	26033000	25431000		1
Zm00001eb091920_P001	Zm00001eb091920_P001;Zm00001eb407710_P001	Zm00001eb091920_P001	4	10		0.0605373		0.828273		23.7836	23.8665	24.4335	23.1381	23.8054	0.530423	4		23.7367	23.8302	23.6727	23.74	23.7449	0.0647391	4		4	4	55.7	0	14.525		2946400	1675800	1565900	1737800	2346500	1485600	3267200	2113800		1
Zm00001eb043240_P003;Zm00001eb043240_P004;Zm00001eb043240_P002;Zm00001eb043240_P001	Zm00001eb043240_P003;Zm00001eb043240_P004;Zm00001eb043240_P002;Zm00001eb043240_P001	Zm00001eb043240_P003;Zm00001eb043240_P004;Zm00001eb043240_P002;Zm00001eb043240_P001	8	95		0.0603771		0.544201		27.9766	27.8217	28.0876	28.0286	27.9786	0.114045	4		27.7276	27.8887	28.0805	27.9761	27.9182	0.149327	4		8	8	32.8	0	67.463		18978000	17652000	13479000	22172000	22392000	14102000	29682000	18588000		1
Zm00001eb365200_P001	Zm00001eb365200_P001	Zm00001eb365200_P001	32	41		0.0601044		0.61166		25.5842	25.945	25.8898	25.9776	25.8492	0.180334	4		25.9253	25.6955	25.6549	25.8806	25.7891	0.133778	4		6	6	86.8	0	24.838		2419300	2912900	1695100	3101100	3108600	1896900	2986500	2005000		1
Zm00001eb344300_P001;Zm00001eb344300_P002	Zm00001eb344300_P001;Zm00001eb344300_P002;Zm00001eb154700_P002;Zm00001eb154700_P001	Zm00001eb344300_P001;Zm00001eb344300_P002	21	123		0.0600224		0.306205		28.5376	28.563	28.4061	28.5733	28.52	0.0774216	4		28.3921	28.4516	28.5652	28.431	28.46	0.0743541	4		21	17	38.3	0	203.79		15203000	14265000	7758600	15510000	15885000	9245100	21743000	13253000		1
Zm00001eb437070_P001;Zm00001eb434690_P001	Zm00001eb437070_P001;Zm00001eb434690_P001	Zm00001eb437070_P001;Zm00001eb434690_P001	8	1		0.0599003		0.817137		22.0084	21.8607	22.5462	21.8714	22.0717	0.323437	4		NaN	NaN	22.0179	22.0056	22.0118	0.00870855	2		1	1	76.7	0.00044014	2.9302		866670	818580	1086400	747440	0	0	1337300	767520		1
Zm00001eb422870_P003;Zm00001eb422870_P001;Zm00001eb422870_P002	Zm00001eb422870_P003;Zm00001eb422870_P001;Zm00001eb422870_P002	Zm00001eb422870_P003;Zm00001eb422870_P001;Zm00001eb422870_P002	9	7		0.059536		0.696863		23.9909	23.8597	24.1082	24.1838	24.0357	0.14161	4		24.0584	24.1454	23.5981	24.1027	23.9761	0.254517	4		2	2	28.2	0	5.1165		614250	552700	405690	742340	748860	469610	766340	599440		1
Zm00001eb227940_P002;Zm00001eb227940_P001	Zm00001eb227940_P002;Zm00001eb227940_P001	Zm00001eb227940_P002;Zm00001eb227940_P001	3	4		0.0587521		0.641557		22.7285	22.6396	22.4624	22.6096	22.61	0.110595	4		22.3444	22.6519	22.801	22.4078	22.5513	0.212798	4		3	3	32.5	0	5.4183		1059900	952580	356940	997460	773000	418710	1590600	504080		1
Zm00001eb209910_P001	Zm00001eb209910_P001	Zm00001eb209910_P001	7	26		0.0586433		0.728028		25.3805	25.0014	25.2018	24.8371	25.1052	0.236487	4		25.1479	25.2509	24.745	25.0423	25.0465	0.218276	4		6	6	37.9	0	19.799		3128200	2930200	2093500	2677800	3509600	2261600	3488500	2200600		1
Zm00001eb251860_P001	Zm00001eb251860_P001	Zm00001eb251860_P001	1	6		0.0584755		0.750744		20.9912	21.0982	20.9625	21.5647	21.1541	0.279857	4		20.7891	21.2621	21.2131	21.1183	21.0956	0.212874	4		1	1	4	0.0004363	2.8796		118350	121130	68235	183660	113120	96221	213950	114900		1
Zm00001eb132890_P001	Zm00001eb132890_P001	Zm00001eb132890_P001	1	6		0.0584641		0.86136		21.439	21.2539	NaN	21.4203	21.3711	0.101903	3		22.0161	20.7859	21.0537	21.3948	21.3126	0.531063	4		1	1	3.4	0	3.0258		89162	74533	0	91784	146250	38207	103950	76876		1
Zm00001eb374300_P001	Zm00001eb374300_P001	Zm00001eb374300_P001	4	8		0.0584431		0.666725		23.1137	23.2988	23.1164	23.3452	23.2185	0.120978	4		23.4363	23.2254	23.082	22.8965	23.1601	0.228148	4		1	1	21.2	0	5.9521		1375800	1486400	819770	1684400	1891900	1001800	2049500	1052200		1
Zm00001eb349810_P002;Zm00001eb349810_P001;Zm00001eb349810_P003	Zm00001eb349810_P002;Zm00001eb349810_P001;Zm00001eb349810_P003	Zm00001eb349810_P002;Zm00001eb349810_P001;Zm00001eb349810_P003	29	14		0.0583076		0.881996		25.8238	25.9061	25.9691	25.9081	25.9018	0.0596593	4		24.8988	25.9943	26.7199	25.761	25.8435	0.750564	4		2	2	29.8	0	7.0863		1215300	1135000	704090	1265600	877700	795400	3140900	1018200		1
Zm00001eb130860_P003;Zm00001eb130860_P001	Zm00001eb130860_P003;Zm00001eb130860_P001	Zm00001eb130860_P003;Zm00001eb130860_P001	1	1		0.0580349		0.801398		NaN	20.1791	20.1631	20.9393	20.4272	0.443599	3		20.3447	20.4467	20.4086	20.2766	20.3692	0.074668	4		1	1	2.6	0.0079007	1.8312		0	29898	18303	53925	43521	30723	65859	32019		1
Zm00001eb040040_P001	Zm00001eb040040_P001	Zm00001eb040040_P001	2	12		0.0579453		0.781367		22.858	23.2239	23.3378	23.5367	23.2391	0.285054	4		23.0157	22.8817	23.4816	23.3457	23.1812	0.279518	4		2	1	20.6	0	5.5003		1383700	1625300	1565300	2407300	1707400	964670	2936200	1726200		1
Zm00001eb346230_P003;Zm00001eb346210_P007;Zm00001eb346210_P006;Zm00001eb346210_P005;Zm00001eb346210_P002;Zm00001eb346210_P001;Zm00001eb285450_P004;Zm00001eb285450_P003;Zm00001eb285450_P001;Zm00001eb285450_P002	Zm00001eb346230_P003;Zm00001eb346210_P007;Zm00001eb346210_P006;Zm00001eb346210_P005;Zm00001eb346210_P002;Zm00001eb346210_P001;Zm00001eb285450_P004;Zm00001eb285450_P003;Zm00001eb285450_P001;Zm00001eb285450_P002;Zm00001eb285450_P005	Zm00001eb346230_P003;Zm00001eb346210_P007;Zm00001eb346210_P006;Zm00001eb346210_P005;Zm00001eb346210_P002;Zm00001eb346210_P001;Zm00001eb285450_P004;Zm00001eb285450_P003;Zm00001eb285450_P001;Zm00001eb285450_P002	23	28		0.0579453		0.808792		25.724	25.2639	25.3524	25.7528	25.5233	0.251295	4		25.6503	25.259	25.9023	25.0497	25.4653	0.383195	4		1	1	53.5	0	5.6942		5551100	2990900	2187900	4387400	5726400	2333900	7459600	3139700		1
Zm00001eb189240_P001	Zm00001eb189240_P001	Zm00001eb189240_P001	1	1		0.0577049		0.759084		21.8051	21.2739	21.3849	21.3888	21.4632	0.234077	4		NaN	NaN	21.3933	21.4176	21.4055	0.0171878	2		1	1	4.2	0	3.0782		195960	129820	94756	167040	0	0	245440	148210		1
Zm00001eb042940_P001;Zm00001eb042940_P003;Zm00001eb042940_P002	Zm00001eb042940_P001;Zm00001eb042940_P003;Zm00001eb042940_P002	Zm00001eb042940_P001;Zm00001eb042940_P003;Zm00001eb042940_P002	7	33		0.0574017		0.758118		25.4632	24.9579	24.8855	25.3914	25.1745	0.294852	4		25.1436	24.9558	25.3893	24.9797	25.1171	0.199722	4		7	7	24.5	0	22.449		2432300	1927000	974950	2519500	1554200	1208100	4229000	1402400		1
Zm00001eb008610_P001	Zm00001eb008610_P001	Zm00001eb008610_P001	4	16		0.0573368		0.821215		24.6472	24.9065	25.0339	24.3624	24.7375	0.297351	4		24.7248	25.1123	24.1771	24.7065	24.6802	0.384064	4		4	1	30.1	0	96.417		1269800	1563300	1270900	1566000	1773700	1305900	1855800	1252500		1
Zm00001eb268970_P001	Zm00001eb268970_P001	Zm00001eb268970_P001	2	18		0.0572433		0.780994		24.1383	24.3226	23.7476	24.5276	24.184	0.331586	4		24.2123	24.2144	24.2695	23.8109	24.1268	0.212247	4		2	2	28.4	0	6.8502		3534700	3791800	1705200	4662700	5607900	1751800	8265500	2728600		1
Zm00001eb408010_P003;Zm00001eb408010_P001;Zm00001eb408010_P002	Zm00001eb408010_P003;Zm00001eb408010_P001;Zm00001eb408010_P002	Zm00001eb408010_P003;Zm00001eb408010_P001;Zm00001eb408010_P002	35	258		0.0569344		0.788137		30.3682	30.2983	29.9921	30.3948	30.2634	0.185335	4		30.4084	29.9631	30.607	29.8472	30.2064	0.360333	4		35	23	71.3	0	323.31		72766000	65386000	32088000	79168000	81725000	39848000	123300000	47389000		1
Zm00001eb094460_P001	Zm00001eb094460_P001	Zm00001eb094460_P001	1	3		0.0568371		0.686323		21.7487	21.8286	21.8453	21.7504	21.7933	0.0509225	4		21.9908	21.6869	21.8786	21.3894	21.7364	0.263195	4		1	1	13	0.0079455	1.8672		542710	555270	352920	566850	681640	338400	873320	346140		1
Zm00001eb082160_P001	Zm00001eb082160_P001	Zm00001eb082160_P001	3	8		0.0567284		0.881637		22.7582	22.7995	21.9539	22.8255	22.5843	0.421178	4		22.8795	21.8133	23.1378	22.2797	22.5276	0.596626	4		3	2	7.7	0	8.4124		221430	217530	59298	287970	306330	109840	476320	199890		1
Zm00001eb264960_P003;Zm00001eb264960_P001;Zm00001eb264960_P002	Zm00001eb264960_P003;Zm00001eb264960_P001;Zm00001eb264960_P002	Zm00001eb264960_P003;Zm00001eb264960_P001;Zm00001eb264960_P002	8	27		0.0562935		0.660015		25.6318	25.5864	25.9458	25.6399	25.701	0.164901	4		25.4611	25.8905	25.6223	25.6048	25.6447	0.179068	4		8	8	24.1	0	82.901		1720200	1773900	1320200	1951000	2102800	1425400	3273100	1602100		1
Zm00001eb124070_P001;Zm00001eb368020_P003;Zm00001eb403860_P003;Zm00001eb188570_P004;Zm00001eb160020_P002;Zm00001eb368020_P002;Zm00001eb148540_P001;Zm00001eb403860_P001;Zm00001eb188570_P003;Zm00001eb397510_P001;Zm00001eb160020_P001;Zm00001eb403860_P004;Zm00	Zm00001eb124070_P001;Zm00001eb368020_P003;Zm00001eb403860_P003;Zm00001eb188570_P004;Zm00001eb160020_P002;Zm00001eb368020_P002;Zm00001eb148540_P001;Zm00001eb403860_P001;Zm00001eb188570_P003;Zm00001eb397510_P001;Zm00001eb160020_P001;Zm00001eb403860_P004;Zm00001eb403860_P002;Zm00001eb427180_P001;Zm00001eb357340_P001;Zm00001eb177270_P001;Zm00001eb040460_P001;Zm00001eb313690_P001;Zm00001eb099910_P001;…	Zm00001eb124070_P001;Zm00001eb368020_P003;Zm00001eb403860_P003;Zm00001eb188570_P004;Zm00001eb160020_P002;Zm00001eb368020_P002;Zm00001eb148540_P001;Zm00001eb403860_P001;Zm00001eb188570_P003;Zm00001eb397510_P001;Zm00001eb160020_P001;Zm00001eb403860_P004;Zm00001eb403860_P002;Zm00001eb427180_P001;Zm00001eb357340_P001;Zm00001eb177270_P001;Zm00001eb040460_P001;Zm00001eb313690_P001;Zm00001eb099910_P001;…	1	7		0.056263		0.855651		24.8741	24.6816	25.0243	24.9635	24.8859	0.149479	4		25.689	24.5265	24.5274	24.5755	24.8296	0.573404	4		1	1	7.4	0.00042355	2.699		4661300	3876500	3076300	5171400	9016100	2468500	5581500	3369100		1
Zm00001eb137900_P001	Zm00001eb137900_P001	Zm00001eb137900_P001	13	11		0.0558815		0.800196		24.0993	23.69	23.5234	23.8861	23.7997	0.248729	4		23.8476	23.2881	24.106	23.7335	23.7438	0.341435	4		5	2	15.3	0	11.195		276760	208460	371280	261030	243640	120290	406830	190790		1
Zm00001eb010810_P001;Zm00001eb010810_P002	Zm00001eb010810_P001;Zm00001eb010810_P002	Zm00001eb010810_P001;Zm00001eb010810_P002	5	8		0.0556793		0.755043		23.6031	23.7375	23.8257	23.6948	23.7153	0.0925466	4		23.871	23.7912	23.1701	23.806	23.6596	0.328137	4		5	5	3.9	0	14.927		135020	105310	46339	170880	248040	109710	227620	164450		1
Zm00001eb248240_P001	Zm00001eb248240_P001	Zm00001eb248240_P001	4	12		0.055645		0.731445		22.7886	22.4332	22.658	22.7938	22.6684	0.168893	4		22.4553	22.4642	22.9982	22.5332	22.6127	0.259308	4		4	4	7.9	0	10.876		209910	159650	66517	172040	209770	119260	381940	161260		1
Zm00001eb351280_P004;Zm00001eb351280_P002;Zm00001eb351280_P001;Zm00001eb351280_P006;Zm00001eb351280_P003;Zm00001eb351280_P005	Zm00001eb351280_P004;Zm00001eb351280_P002;Zm00001eb351280_P001;Zm00001eb351280_P006;Zm00001eb351280_P003;Zm00001eb351280_P005	Zm00001eb351280_P004;Zm00001eb351280_P002;Zm00001eb351280_P001;Zm00001eb351280_P006;Zm00001eb351280_P003;Zm00001eb351280_P005	3	17		0.0552006		0.846142		23.4639	23.3727	22.9122	23.6155	23.341	0.302958	4		22.6621	23.3159	23.7398	23.4256	23.2858	0.452941	4		3	3	11.2	0	14.013		827800	661640	363430	868100	133450	287750	341930	742650		1
Zm00001eb000850_P001	Zm00001eb000850_P001	Zm00001eb000850_P001	4	22		0.0550728		0.887802		25.0745	25.7225	25.9698	24.9411	25.427	0.49745	4		24.9508	25.0641	26.1835	25.2893	25.3719	0.559033	4		4	4	29.6	0	14.653		7993400	11599000	10936000	7323400	8430400	5362400	22974000	7617400		1
Zm00001eb113090_P002;Zm00001eb113090_P001;Zm00001eb113090_P003	Zm00001eb113090_P002;Zm00001eb113090_P001;Zm00001eb113090_P003	Zm00001eb113090_P002;Zm00001eb113090_P001;Zm00001eb113090_P003	2	4		0.0550365		0.840163		21.2505	20.9662	21.2284	21.289	21.1835	0.147029	4		21.3049	20.4926	21.685	21.0315	21.1285	0.50153	4		2	2	5.9	0	3.2904		155950	123170	103790	173140	169400	36234	190340	114910		1
Zm00001eb143460_P002;Zm00001eb143460_P001;Zm00001eb143460_P004;Zm00001eb143460_P003	Zm00001eb143460_P002;Zm00001eb143460_P001;Zm00001eb143460_P004;Zm00001eb143460_P003;Zm00001eb188090_P001;Zm00001eb378160_P001	Zm00001eb143460_P002;Zm00001eb143460_P001;Zm00001eb143460_P004;Zm00001eb143460_P003	8	26		0.0549889		0.756871		24.3701	24.6595	24.1333	24.5566	24.4299	0.231177	4		24.4278	24.0313	24.6252	24.4152	24.3749	0.248416	4		8	8	19.5	0	20.299		863420	783490	365980	611450	929440	438070	855340	777760		1
Zm00001eb146730_P001	Zm00001eb146730_P001	Zm00001eb146730_P001	3	17		0.0547924		0.571754		23.4628	23.5783	23.7161	23.5749	23.583	0.103688	4		23.4669	23.68	23.3458	23.6201	23.5282	0.151119	4		3	3	37.8	0	34.546		2881600	2856500	2047000	3013900	2355000	1755000	3861000	2664600		1
Zm00001eb006300_P003;Zm00001eb006300_P001;Zm00001eb006300_P002	Zm00001eb006300_P003;Zm00001eb006300_P001;Zm00001eb006300_P002	Zm00001eb006300_P003;Zm00001eb006300_P001;Zm00001eb006300_P002	6	23		0.0543308		0.662027		24.3662	24.3125	24.0612	24.516	24.314	0.189269	4		24.2944	24.1291	24.4444	24.1707	24.2597	0.141739	4		6	5	13.7	0	14.025		729550	574040	250770	766510	649610	363910	1066000	532140		1
Zm00001eb384280_P002;Zm00001eb384280_P001	Zm00001eb384280_P002;Zm00001eb384280_P001	Zm00001eb384280_P002;Zm00001eb384280_P001	1	1		0.0539989		0.903124		NaN	21.8142	NaN	22.0044	21.9093	0.134531	2		22.4752	NaN	21.4945	21.5962	21.8553	0.539282	3		1	1	9.9	0	4.8953		0	228580	0	326520	349340	0	235120	158070		1
Zm00001eb177440_P003;Zm00001eb177440_P001;Zm00001eb177440_P002	Zm00001eb177440_P003;Zm00001eb177440_P001;Zm00001eb177440_P002	Zm00001eb177440_P003;Zm00001eb177440_P001;Zm00001eb177440_P002	5	17		0.053978		0.752386		24.2735	24.1631	24.0326	24.4776	24.2367	0.1884	4		24.481	24.315	24.0533	23.8815	24.1827	0.267053	4		5	5	25.3	0	12.509		867900	857080	406460	1153100	1034700	612140	921020	688890		1
Zm00001eb169580_P005;Zm00001eb169580_P007;Zm00001eb169580_P006;Zm00001eb169580_P004;Zm00001eb169580_P003;Zm00001eb169580_P002;Zm00001eb169580_P001	Zm00001eb169580_P005;Zm00001eb169580_P007;Zm00001eb169580_P006;Zm00001eb169580_P004;Zm00001eb169580_P003;Zm00001eb169580_P002;Zm00001eb169580_P001	Zm00001eb169580_P005;Zm00001eb169580_P007;Zm00001eb169580_P006;Zm00001eb169580_P004;Zm00001eb169580_P003;Zm00001eb169580_P002;Zm00001eb169580_P001	1	5		0.053627		0.870806		NaN	21.508	20.6607	21.8161	21.3282	0.598294	3		21.1942	21.2272	21.5715	21.1055	21.2746	0.204503	4		1	1	3.3	0	5.327		0	94505	32784	128390	87969	59504	158240	66885		1
Zm00001eb212080_P002;Zm00001eb212080_P001	Zm00001eb212080_P002;Zm00001eb212080_P001	Zm00001eb212080_P002;Zm00001eb212080_P001	5	24		0.0535107		0.808318		25.484	25.167	24.8544	25.4883	25.2484	0.302692	4		25.4674	25.3251	24.7845	25.2027	25.1949	0.294208	4		5	5	23.9	0	8.8728		5688700	4309700	2153500	5927700	5717700	3244600	5643800	4583900		1
Zm00001eb309210_P004;Zm00001eb309210_P002;Zm00001eb309210_P005;Zm00001eb309210_P007;Zm00001eb309210_P003;Zm00001eb309210_P001;Zm00001eb309210_P006	Zm00001eb309210_P004;Zm00001eb309210_P002;Zm00001eb309210_P005;Zm00001eb309210_P007;Zm00001eb309210_P003;Zm00001eb309210_P001;Zm00001eb309210_P006	Zm00001eb309210_P004;Zm00001eb309210_P002;Zm00001eb309210_P005;Zm00001eb309210_P007;Zm00001eb309210_P003;Zm00001eb309210_P001;Zm00001eb309210_P006	10	54		0.0533142		0.619977		26.2497	26.3391	26.339	26.5874	26.3788	0.145274	4		26.2333	26.1734	26.44	26.4552	26.3255	0.143268	4		10	4	71.6	0	37.742		8528400	8061500	3163900	12687000	7984100	5834900	16726000	7708800		1
Zm00001eb299990_P001	Zm00001eb299990_P001	Zm00001eb299990_P001	5	45		0.0533028		0.790649		27.307	27.5093	27.6207	27.2994	27.4341	0.157877	4		26.9335	27.7006	27.2753	27.6136	27.3808	0.350102	4		5	5	48.5	0	146.46		20183000	27773000	29128000	22095000	16836000	25987000	23055000	26763000		1
Zm00001eb442050_P001;Zm00001eb252660_P002;Zm00001eb252660_P001;Zm00001eb188960_P001	Zm00001eb442050_P001;Zm00001eb252660_P002;Zm00001eb252660_P001;Zm00001eb188960_P001	Zm00001eb442050_P001;Zm00001eb252660_P002;Zm00001eb252660_P001;Zm00001eb188960_P001	3	4		0.0530148		0.67303		21.9094	22.0399	22.0139	21.6507	21.9035	0.177669	4		21.9855	21.9236	21.6207	21.872	21.8505	0.160058	4		3	3	30	0	4.4008		348200	396480	559830	253690	716900	239300	355320	293910		1
Zm00001eb388180_P003;Zm00001eb275730_P001;Zm00001eb275730_P002;Zm00001eb388180_P001;Zm00001eb388180_P002	Zm00001eb388180_P003;Zm00001eb275730_P001;Zm00001eb275730_P002;Zm00001eb388180_P001;Zm00001eb388180_P002	Zm00001eb388180_P003;Zm00001eb275730_P001;Zm00001eb275730_P002;Zm00001eb388180_P001;Zm00001eb388180_P002	2	8		0.0530052		0.77537		22.2254	22.7914	22.8246	22.858	22.6749	0.300877	4		22.6812	22.693	22.3449	22.7683	22.6218	0.188622	4		2	2	12.4	0	8.5908		402930	518970	324610	588000	584690	356400	564640	479810		1
Zm00001eb358660_P002;Zm00001eb358660_P004;Zm00001eb358660_P001	Zm00001eb358660_P002;Zm00001eb358660_P004;Zm00001eb358660_P001	Zm00001eb358660_P002;Zm00001eb358660_P004;Zm00001eb358660_P001	4	4		0.0529613		0.847779		20.6432	20.6132	NaN	20.5849	20.6138	0.0291721	3		20.2201	NaN	21.0671	20.3953	20.5608	0.447107	3		1	1	15.2	0.007593	1.8911		86774	80768	0	86905	72523	0	177260	68253		1
Zm00001eb105060_P001;Zm00001eb105060_P003;Zm00001eb321560_P001;Zm00001eb105060_P002	Zm00001eb105060_P001;Zm00001eb105060_P003;Zm00001eb321560_P001;Zm00001eb105060_P002;Zm00001eb105060_P004	Zm00001eb105060_P001;Zm00001eb105060_P003;Zm00001eb321560_P001;Zm00001eb105060_P002	3	11		0.052515		0.822577		23.3159	23.1213	22.6265	22.8234	22.9718	0.306587	4		22.9965	22.5005	23.2918	22.8883	22.9193	0.327147	4		3	3	10.6	0	6.9452		493680	415260	98991	224590	319620	147580	758400	355540		1
Zm00001eb066190_P002	Zm00001eb066190_P002;Zm00001eb066190_P001	Zm00001eb066190_P002	11	39		0.0519142		0.828981		25.373	25.3695	25.4691	25.7091	25.4802	0.159415	4		26.0308	25.3011	25.0078	25.3733	25.4283	0.431667	4		11	2	35.7	0	46.775		1339700	1038100	1027100	2269900	2972900	790610	1692100	1438400		1
Zm00001eb075370_P001	Zm00001eb075370_P001;Zm00001eb427570_P001	Zm00001eb075370_P001	5	38		0.0517998		0.697886		25.6696	25.6703	25.4324	25.7255	25.6245	0.130705	4		25.3709	25.7329	25.7878	25.399	25.5727	0.218178	4		5	5	15.2	0	12.007		4503800	4654000	1388300	4902200	3805300	3651000	7082100	3413300		1
Zm00001eb310290_P001	Zm00001eb310290_P001	Zm00001eb310290_P001	3	8		0.0517006		0.733857		23.0061	23.1622	NaN	23.3047	23.1577	0.149337	3		23.2111	22.8183	23.0921	23.3024	23.106	0.210241	4		3	3	12	0	9.6228		241990	234060	0	274690	462690	211460	445920	218450		1
Zm00001eb252790_P001;Zm00001eb189030_P001;Zm00001eb189030_P002	Zm00001eb252790_P001;Zm00001eb189030_P001;Zm00001eb189030_P002	Zm00001eb252790_P001;Zm00001eb189030_P001;Zm00001eb189030_P002	4	16		0.0516777		0.70276		23.7656	23.5953	23.4967	23.5915	23.6122	0.111929	4		23.8893	23.3407	23.5092	23.5031	23.5606	0.23263	4		4	4	3.8	0	10.875		181630	174300	93286	179820	227290	94418	261890	145170		1
Zm00001eb317030_P001;Zm00001eb317030_P002;Zm00001eb317030_P004;Zm00001eb317030_P003	Zm00001eb317030_P001;Zm00001eb317030_P002;Zm00001eb317030_P004;Zm00001eb317030_P003	Zm00001eb317030_P001;Zm00001eb317030_P002;Zm00001eb317030_P004;Zm00001eb317030_P003	1	5		0.0514851		0.835764		23.6256	23.7247	23.5755	24.0349	23.7402	0.206028	4		NaN	23.931	23.2063	23.9288	23.6887	0.417776	3		1	1	1.7	0.0079156	1.8433		416780	424280	254080	577240	0	347080	478500	457210		1
Zm00001eb197120_P001;Zm00001eb197120_P002;Zm00001eb197120_P003	Zm00001eb197120_P001;Zm00001eb197120_P002;Zm00001eb197120_P003	Zm00001eb197120_P001;Zm00001eb197120_P002;Zm00001eb197120_P003	12	21		0.0514393		0.5942		24.4371	24.304	24.5429	24.4043	24.4221	0.098429	4		24.1838	24.3131	24.4527	24.533	24.3706	0.154185	4		8	8	25.5	0	14.418		667230	503140	382350	656130	415290	335860	1035500	636100		1
Zm00001eb339460_P001	Zm00001eb339460_P001	Zm00001eb339460_P001	2	8		0.0512676		0.787679		23.989	24.1717	23.9424	24.0457	24.0372	0.0991153	4		24.3095	24.1876	23.5174	23.9293	23.986	0.350302	4		1	1	17.8	0	8.3243		1682500	1814900	968880	1824900	2310200	1301100	1847700	1435200		1
Zm00001eb411740_P005;Zm00001eb411740_P006;Zm00001eb411740_P004;Zm00001eb411740_P001;Zm00001eb411740_P002;Zm00001eb411740_P003	Zm00001eb411740_P005;Zm00001eb411740_P006;Zm00001eb411740_P004;Zm00001eb411740_P001;Zm00001eb411740_P002;Zm00001eb411740_P003	Zm00001eb411740_P005;Zm00001eb411740_P006;Zm00001eb411740_P004;Zm00001eb411740_P001;Zm00001eb411740_P002;Zm00001eb411740_P003	11	21		0.05126		0.638811		24.5489	24.9479	24.9163	24.8383	24.8129	0.181882	4		24.7613	24.7836	24.8715	24.6299	24.7616	0.0998644	4		11	11	35.2	0	17.217		788440	889880	588290	1217500	919320	493130	1842800	794780		1
Zm00001eb235880_P001;Zm00001eb205820_P001	Zm00001eb235880_P001;Zm00001eb205820_P001	Zm00001eb235880_P001;Zm00001eb205820_P001	17	61		0.0502548		0.676032		26.0674	26.1613	25.9359	26.2571	26.1054	0.137022	4		26.1797	25.805	26.2044	26.0316	26.0552	0.183427	4		16	9	55.5	0	78.081		3385900	3313300	1713000	4064600	2838600	1924700	4742800	2554800		1
Zm00001eb065790_P007;Zm00001eb065790_P006;Zm00001eb065790_P005;Zm00001eb065790_P004;Zm00001eb065790_P003;Zm00001eb065790_P002;Zm00001eb065790_P001	Zm00001eb065790_P007;Zm00001eb065790_P006;Zm00001eb065790_P005;Zm00001eb065790_P004;Zm00001eb065790_P003;Zm00001eb065790_P002;Zm00001eb065790_P001	Zm00001eb065790_P007;Zm00001eb065790_P006;Zm00001eb065790_P005;Zm00001eb065790_P004;Zm00001eb065790_P003;Zm00001eb065790_P002;Zm00001eb065790_P001	5	33		0.0501671		0.645736		24.3894	24.5923	24.4803	24.2415	24.4259	0.148327	4		24.3743	24.211	24.5639	24.3536	24.3757	0.144991	4		5	5	29.2	0	22.798		1979300	1550000	897260	1110500	2331600	1233500	3609800	1566200		1
Zm00001eb346120_P004;Zm00001eb346120_P002	Zm00001eb346120_P004;Zm00001eb346120_P002	Zm00001eb346120_P004;Zm00001eb346120_P002	8	48		0.0501366		0.775805		25.8777	26.347	26.3566	26.1919	26.1933	0.22351	4		26.2276	26.0769	25.8355	26.4326	26.1432	0.251633	4		8	1	22.2	0	81.416		2820100	3128700	2109700	3854300	3774900	1539800	3128000	3488800		1
Zm00001eb143170_P001	Zm00001eb143170_P001	Zm00001eb143170_P001	4	16		0.0495434		0.847788		23.468	23.5967	23.116	24.091	23.5679	0.40357	4		23.6868	23.486	23.7714	23.1293	23.5184	0.28568	4		4	2	23.6	0	13.916		618680	869590	186540	1042800	1095700	521120	1330100	508660		1
Zm00001eb371090_P001;Zm00001eb371090_P002;Zm00001eb371090_P003;Zm00001eb153530_P001	Zm00001eb371090_P001;Zm00001eb371090_P002;Zm00001eb371090_P003;Zm00001eb153530_P001	Zm00001eb371090_P001;Zm00001eb371090_P002;Zm00001eb371090_P003;Zm00001eb153530_P001	1	4		0.0493507		0.80423		20.7631	20.2355	20.6147	21.0581	20.6678	0.342108	4		20.7662	20.516	20.7555	20.4362	20.6185	0.167625	4		1	1	1.9	0.0024184	2.3809		40976	27013	20900	53811	45151	21740	60449	29042		1
Zm00001eb258170_P002;Zm00001eb258170_P001	Zm00001eb258170_P002;Zm00001eb258170_P001	Zm00001eb258170_P002;Zm00001eb258170_P001	18	109		0.0491638		0.468335		26.5711	26.6459	26.6568	26.5946	26.6171	0.0409429	4		26.5173	26.4972	26.5095	26.7479	26.5679	0.120265	4		18	2	41.7	0	89.924		3380900	3664900	2191000	3790400	3216400	1931500	4518700	3468600		1
Zm00001eb374090_P009;Zm00001eb374090_P008	Zm00001eb374090_P009;Zm00001eb374090_P008	Zm00001eb374090_P009;Zm00001eb374090_P008	12	14		0.0488415		0.758517		24.5492	24.7145	24.2792	24.8531	24.599	0.246779	4		24.5008	24.3907	24.803	24.5062	24.5502	0.176748	4		2	2	31.3	0	6.1129		894930	837940	418060	1192900	999680	694300	1562000	661940		1
Zm00001eb219260_P001	Zm00001eb219260_P001	Zm00001eb219260_P001	1	2		0.0482044		0.766257		21.0845	20.7388	20.7331	20.4815	20.7595	0.247669	4		20.6291	20.8154	NaN	20.6893	20.7113	0.0950992	3		1	1	6.7	0.0020317	2.4321		171930	144010	89432	110630	143120	113570	0	125800		1
Zm00001eb167520_P001;Zm00001eb167520_P002	Zm00001eb167520_P001;Zm00001eb167520_P002	Zm00001eb167520_P001;Zm00001eb167520_P002	4	15		0.04809		0.766857		23.9965	23.9789	24.1215	23.9931	24.0225	0.0664541	4		24.34	24.1036	23.6928	23.7613	23.9744	0.302781	4		4	4	11.2	0	14.172		566500	149280	332460	561770	834960	211560	364760	430310		1
Zm00001eb166790_P002;Zm00001eb166790_P001	Zm00001eb166790_P002;Zm00001eb166790_P001	Zm00001eb166790_P002;Zm00001eb166790_P001	1	3		0.0477753		0.856086		20.9335	21.5725	20.6811	21.4486	21.1589	0.421947	4		21.3464	20.778	21.3318	20.9884	21.1111	0.276925	4		1	1	8.4	0	3.4388		269660	362920	127010	365480	358990	157400	593320	252200		1
Zm00001eb252720_P004;Zm00001eb252720_P002;Zm00001eb252720_P001	Zm00001eb252720_P004;Zm00001eb252720_P002;Zm00001eb252720_P001	Zm00001eb252720_P004;Zm00001eb252720_P002;Zm00001eb252720_P001	1	9		0.0476418		0.774411		24.4321	24.7058	24.1335	24.2429	24.3785	0.250596	4		24.4382	24.5501	24.1967	24.1386	24.3309	0.195408	4		1	1	4.9	0	6.341		1227100	1454100	704640	1162100	1348100	961640	1666600	928360		1
Zm00001eb125460_P001;Zm00001eb335090_P001;Zm00001eb335090_P003;Zm00001eb335090_P002	Zm00001eb125460_P001;Zm00001eb335090_P001;Zm00001eb335090_P003;Zm00001eb335090_P002;Zm00001eb125460_P002	Zm00001eb125460_P001;Zm00001eb335090_P001;Zm00001eb335090_P003;Zm00001eb335090_P002	7	30		0.0473824		0.560664		24.3609	24.5787	24.6763	24.5161	24.533	0.132323	4		24.4245	24.5102	24.4217	24.5861	24.4856	0.0785822	4		7	7	14.1	0	14.806		820760	986290	519900	922020	755960	377090	932950	660370		1
Zm00001eb362860_P001;Zm00001eb362860_P002	Zm00001eb362860_P001;Zm00001eb362860_P002	Zm00001eb362860_P001;Zm00001eb362860_P002	11	41		0.0473251		0.751553		25.0032	25.37	25.2037	25.4666	25.2609	0.203203	4		25.5013	25.1276	25.0414	25.1838	25.2136	0.200592	4		11	7	18.8	0	41.888		636540	709170	292830	741270	1113300	405920	1103000	595140		1
Zm00001eb016320_P001	Zm00001eb016320_P001	Zm00001eb016320_P001	1	5		0.047266		0.75351		21.6667	21.9556	22.048	22.2541	21.9811	0.243923	4		21.9972	21.8687	21.7597	22.1098	21.9339	0.152257	4		1	1	3	0.00042427	2.7058		152580	170700	118200	240110	204450	118270	247800	184420		1
Zm00001eb227310_P001	Zm00001eb227310_P001	Zm00001eb227310_P001	25	188		0.0472279		0.480392		28.9455	28.9329	28.8283	28.9645	28.9178	0.0610707	4		28.7451	28.944	28.9791	28.8141	28.8706	0.10972	4		25	25	67.4	0	243.27		20919000	20978000	10958000	22087000	20013000	14074000	31820000	16976000		1
Zm00001eb053260_P001	Zm00001eb053260_P001	Zm00001eb053260_P001	1	2		0.0471096		0.882806		21.184	21.9144	NaN	21.7253	21.6079	0.379051	3		21.4039	22.0063	21.0711	21.7619	21.5608	0.409605	4		1	1	14.4	0	3.0839		450190	709030	0	639190	576480	553180	472740	566020		1
Zm00001eb055050_P001	Zm00001eb055050_P001	Zm00001eb055050_P001	11	7		0.047102		0.899075		21.6793	22.0995	22.8414	22.8099	22.3576	0.567252	4		22.0585	22.3733	22.4995	NaN	22.3105	0.227163	3		1	1	26.1	0	6.3141		84846	107900	112920	193720	121330	92493	228120	0		1
Zm00001eb220910_P001	Zm00001eb220910_P001	Zm00001eb220910_P001	7	22		0.0470963		0.843769		24.5343	25.1274	24.6557	25.1351	24.8631	0.313579	4		25.0018	24.3169	24.9938	24.9515	24.816	0.333455	4		7	7	36.8	0	31.881		1599300	2719500	461540	2612000	3181000	731070	4363400	2245400		1
Zm00001eb354640_P001;Zm00001eb417370_P001;Zm00001eb417370_P003;Zm00001eb417370_P002	Zm00001eb354640_P001;Zm00001eb417370_P001;Zm00001eb417370_P003;Zm00001eb417370_P002	Zm00001eb354640_P001;Zm00001eb417370_P001;Zm00001eb417370_P003;Zm00001eb417370_P002	24	115		0.0470638		0.609684		28.3323	28.5253	28.1674	28.4383	28.3658	0.154032	4		28.3216	28.2355	28.2871	28.4309	28.3188	0.0827089	4		13	13	73.5	0	202.32		15544000	17028000	7800700	16893000	17046000	9811200	22043000	16228000		1
Zm00001eb219720_P001	Zm00001eb219720_P001	Zm00001eb219720_P001	3	9		0.0467548		0.858803		23.2488	23.0349	22.8545	22.7225	22.9652	0.228374	4		22.3154	23.3977	23.0214	22.9392	22.9184	0.44882	4		3	2	13.4	0	6.548		557100	383400	251410	639900	386810	478730	603230	326900		1
Zm00001eb182460_P005;Zm00001eb182460_P001;Zm00001eb182460_P004;Zm00001eb182460_P002;Zm00001eb182460_P003	Zm00001eb182460_P005;Zm00001eb182460_P001;Zm00001eb182460_P004;Zm00001eb182460_P002;Zm00001eb182460_P003	Zm00001eb182460_P005;Zm00001eb182460_P001;Zm00001eb182460_P004;Zm00001eb182460_P002;Zm00001eb182460_P003	5	37		0.046627		0.443922		24.7199	24.7128	24.6607	24.8002	24.7234	0.0575891	4		24.7586	24.5865	24.7648	24.5973	24.6768	0.0981729	4		5	5	30.9	0	40.904		2824100	2258100	1678100	2579700	3028400	1295300	2877000	2138800		1
Zm00001eb302210_P002;Zm00001eb302210_P001	Zm00001eb302210_P002;Zm00001eb302210_P001	Zm00001eb302210_P002;Zm00001eb302210_P001	1	7		0.0465527		0.817553		21.3963	21.5165	21.0683	21.6115	21.3982	0.236897	4		21.463	20.9753	21.6964	21.2717	21.3516	0.3051	4		1	1	3.4	0	3.4		156890	162060	74336	189940	180670	78969	294140	127940		1
Zm00001eb300130_P002;Zm00001eb300130_P001	Zm00001eb300130_P002;Zm00001eb300130_P001;Zm00001eb413830_P001	Zm00001eb300130_P002;Zm00001eb300130_P001	15	62		0.0464363		0.630291		26.6161	26.5645	26.5865	26.3651	26.5331	0.113951	4		26.4573	26.6637	26.5092	26.3163	26.4866	0.143459	4		15	15	47.2	0	101.29		3725500	3817900	2314700	3121200	4850900	3279600	6038900	2865000		1
Zm00001eb233910_P002;Zm00001eb233910_P003;Zm00001eb233910_P001	Zm00001eb233910_P002;Zm00001eb233910_P003;Zm00001eb233910_P001	Zm00001eb233910_P002;Zm00001eb233910_P003;Zm00001eb233910_P001	1	5		0.0461636		0.815882		21.3577	21.2354	21.801	21.529	21.4808	0.245119	4		21.2299	21.8503	21.2431	21.4151	21.4346	0.289718	4		1	1	11.1	0	3.4112		302810	264380	244880	374080	307540	287100	430610	280140		1
Zm00001eb390590_P002;Zm00001eb390590_P001;Zm00001eb390590_P003	Zm00001eb390590_P002;Zm00001eb390590_P001;Zm00001eb390590_P003	Zm00001eb390590_P002;Zm00001eb390590_P001;Zm00001eb390590_P003	7	17		0.0454464		0.908465		22.7046	23.6011	23.635	23.3475	23.322	0.431153	4		23.4736	22.3703	23.4665	23.7959	23.2766	0.62339	4		7	1	21.9	0	16.787		487180	447660	310880	569530	291800	85587	934300	633430		1
Zm00001eb305760_P001;Zm00001eb136620_P001;Zm00001eb028980_P001	Zm00001eb305760_P001;Zm00001eb136620_P001;Zm00001eb028980_P001	Zm00001eb305760_P001;Zm00001eb136620_P001;Zm00001eb028980_P001	12	99		0.045269		0.886483		28.283	27.9204	27.8664	28.0572	28.0318	0.185754	4		28.7114	27.5505	28.1939	27.4901	27.9865	0.57881	4		12	12	40.4	0	78.427		21113000	15935000	8674800	20891000	30702000	9350000	34338000	10270000		1
Zm00001eb394920_P005;Zm00001eb394920_P003;Zm00001eb394920_P002;Zm00001eb394920_P001;Zm00001eb394920_P004;Zm00001eb394920_P006	Zm00001eb394920_P005;Zm00001eb394920_P003;Zm00001eb394920_P002;Zm00001eb394920_P001;Zm00001eb394920_P004;Zm00001eb394920_P006	Zm00001eb394920_P005;Zm00001eb394920_P003;Zm00001eb394920_P002;Zm00001eb394920_P001;Zm00001eb394920_P004;Zm00001eb394920_P006	2	4		0.0449982		0.749951		22.5109	22.2805	22.5602	22.6684	22.505	0.163499	4		22.5666	22.1389	22.5507	22.5837	22.46	0.214472	4		2	2	9.5	0	4.2813		413780	344950	224770	507470	466320	164350	561120	344320		1
Zm00001eb266260_P004;Zm00001eb266260_P001;Zm00001eb266260_P003;Zm00001eb266260_P002;Zm00001eb266260_P005	Zm00001eb266260_P004;Zm00001eb266260_P001;Zm00001eb266260_P003;Zm00001eb266260_P002;Zm00001eb266260_P005;Zm00001eb355550_P001	Zm00001eb266260_P004;Zm00001eb266260_P001;Zm00001eb266260_P003;Zm00001eb266260_P002;Zm00001eb266260_P005	6	38		0.0448475		0.714342		26.1355	26.2234	25.8379	26.2426	26.1099	0.187178	4		26.0531	25.9973	26.2643	25.9455	26.065	0.139913	4		6	3	33.2	0	27.506		5485800	5626600	2607500	7074500	6246600	3726800	10154000	4159800		1
Zm00001eb424940_P002;Zm00001eb424940_P001	Zm00001eb424940_P002;Zm00001eb424940_P001	Zm00001eb424940_P002;Zm00001eb424940_P001	3	1		0.0448227		0.919475		21.0848	21.2601	21.5038	21.0743	21.2307	0.200986	4		21.7943	21.5231	19.9658	21.4605	21.1859	0.826224	4		1	1	12.6	0.00042753	2.7504		103610	125550	110150	106490	304620	128190	117050	155070		1
Zm00001eb233170_P001;Zm00001eb207130_P001	Zm00001eb233170_P001;Zm00001eb207130_P001	Zm00001eb233170_P001;Zm00001eb207130_P001	3	20		0.0444336		0.856469		24.0047	23.8822	24.0367	24.1376	24.0153	0.105255	4		24.4207	24.0502	23.3303	24.0823	23.9709	0.458754	4		3	3	24.5	0	14.791		1909500	2414700	918270	1863500	2882300	997790	1670800	2215200		1
Zm00001eb181530_P002;Zm00001eb181530_P001;Zm00001eb181530_P003	Zm00001eb181530_P002;Zm00001eb181530_P001;Zm00001eb181530_P003	Zm00001eb181530_P002;Zm00001eb181530_P001;Zm00001eb181530_P003	7	9		0.0439129		0.920007		24.9569	24.603	25.4948	24.9531	25.0019	0.368078	4		25.0118	26.0045	24.3982	24.4176	24.958	0.753527	4		3	3	44.2	0	43.677		2351600	1757900	1408000	2046600	2462300	2001600	2908000	1366800		1
Zm00001eb373960_P001;Zm00001eb373960_P008;Zm00001eb373960_P007;Zm00001eb373960_P006;Zm00001eb373960_P005;Zm00001eb373960_P004;Zm00001eb373960_P003;Zm00001eb373960_P002	Zm00001eb373960_P001;Zm00001eb373960_P008;Zm00001eb373960_P007;Zm00001eb373960_P006;Zm00001eb373960_P005;Zm00001eb373960_P004;Zm00001eb373960_P003;Zm00001eb373960_P002	Zm00001eb373960_P001;Zm00001eb373960_P008;Zm00001eb373960_P007;Zm00001eb373960_P006;Zm00001eb373960_P005;Zm00001eb373960_P004;Zm00001eb373960_P003;Zm00001eb373960_P002	11	62		0.0438328		0.763753		28.8182	28.955	28.8338	28.74	28.8367	0.0888761	4		28.5489	28.7545	29.1669	28.7012	28.7929	0.264146	4		11	10	57.7	0	82.346		29402000	30560000	17435000	28084000	27648000	19265000	50276000	23259000		1
Zm00001eb222570_P001;Zm00001eb047170_P001;Zm00001eb004170_P001;Zm00001eb004170_P003;Zm00001eb004170_P002;Zm00001eb403110_P001;Zm00001eb403110_P002	Zm00001eb222570_P001;Zm00001eb047170_P001;Zm00001eb004170_P001;Zm00001eb004170_P003;Zm00001eb004170_P002;Zm00001eb403110_P001;Zm00001eb403110_P002;Zm00001eb124280_P001;Zm00001eb161430_P001;Zm00001eb096250_P001;Zm00001eb027600_P001;Zm00001eb251840_P001;Zm00001eb183980_P001;Zm00001eb040930_P001;Zm00001eb240840_P001;Zm00001eb003160_P001	Zm00001eb222570_P001;Zm00001eb047170_P001;Zm00001eb004170_P001;Zm00001eb004170_P003;Zm00001eb004170_P002;Zm00001eb403110_P001;Zm00001eb403110_P002	50	301		0.0437775		0.600474		29.3536	29.4356	29.4563	29.2102	29.3639	0.111635	4		29.3754	29.4461	29.1935	29.2657	29.3201	0.112422	4		50	47	67.7	0	323.31		13952000	14847000	9988100	12600000	14936000	9347000	18979000	12343000		1
Zm00001eb377150_P001;Zm00001eb377150_P003;Zm00001eb377150_P002	Zm00001eb377150_P001;Zm00001eb377150_P003;Zm00001eb377150_P002	Zm00001eb377150_P001;Zm00001eb377150_P003;Zm00001eb377150_P002	3	5		0.0436821		0.877978		21.9129	21.9968	22.2358	22.3876	22.1333	0.21787	4		21.3899	22.5138	22.0817	22.3728	22.0896	0.499912	4		3	3	12.9	0	7.9538		366600	214120	142880	262240	184930	185510	475190	243130		1
Zm00001eb373030_P001;Zm00001eb373050_P001;Zm00001eb356160_P001	Zm00001eb373030_P001;Zm00001eb373050_P001;Zm00001eb356160_P001	Zm00001eb373030_P001;Zm00001eb373050_P001;Zm00001eb356160_P001	3	1		0.0436459		0.654748		23.026	23.2378	23.2486	23.172	23.1711	0.102486	4		23.2246	23.1822	22.8968	23.2062	23.1274	0.154748	4		2	2	7.8	0	4.7606		274020	349300	221880	495430	543960	229310	623980	312750		1
Zm00001eb369310_P002;Zm00001eb369310_P001	Zm00001eb369310_P002;Zm00001eb369310_P001	Zm00001eb369310_P002;Zm00001eb369310_P001	23	10		0.0431118		0.890858		22.4947	22.5279	21.6974	22.5294	22.3123	0.410291	4		22.7174	21.6781	22.4476	22.2337	22.2692	0.440971	4		2	2	56.9	0	5.8982		248860	235910	91908	274950	312350	101680	428800	178500		1
Zm00001eb413580_P001;Zm00001eb413580_P002	Zm00001eb413580_P001;Zm00001eb413580_P002	Zm00001eb413580_P001;Zm00001eb413580_P002	13	50		0.0430927		0.636368		25.8658	26.0986	26.1036	26.1781	26.0615	0.135484	4		25.9334	26.1194	25.9174	26.1036	26.0184	0.10782	4		13	13	52.4	0	70.045		2483800	2319000	1293400	2984200	4124600	1984600	4038700	2291700		1
Zm00001eb068660_P001	Zm00001eb068660_P001	Zm00001eb068660_P001	2	4		0.0430775		0.957523		22.9518	22.8571	NaN	20.9898	22.2662	1.10643	3		21.4068	22.5351	NaN	22.7276	22.2232	0.713548	3		1	1	17.7	0	10.359		1204800	1072200	0	353510	534930	608200	0	916960		1
Zm00001eb112040_P002;Zm00001eb112040_P001	Zm00001eb112040_P002;Zm00001eb112040_P001	Zm00001eb112040_P002;Zm00001eb112040_P001	11	41		0.0429783		0.157089		26.2934	26.3323	26.3612	26.3664	26.3383	0.0335168	4		26.2498	26.3238	26.3362	26.2716	26.2953	0.0412744	4		11	11	61.6	0	98.093		5169100	3725300	4532000	8165000	6609600	4243200	6949600	5382200		1
Zm00001eb234930_P001	Zm00001eb234930_P001	Zm00001eb234930_P001	3	3		0.042696		0.864336		22.8272	23.0572	22.9815	23.4022	23.067	0.243098	4		23.4061	23.0243	22.4514	23.2156	23.0243	0.412554	4		3	3	10.8	0	7.6632		143620	282860	106730	693270	207000	127180	160560	544260		1
Zm00001eb356970_P001	Zm00001eb356970_P001	Zm00001eb356970_P001	24	93		0.0426559		0.57223		26.7556	26.7468	26.6126	26.9055	26.7551	0.119728	4		26.7569	26.7313	26.7642	26.5975	26.7125	0.0779418	4		24	8	27.6	0	119.33		1483200	1319000	1077500	1704700	1689000	1142300	2260200	1367400		1
Zm00001eb157850_P002;Zm00001eb359540_P002	Zm00001eb157850_P002;Zm00001eb359540_P002;Zm00001eb359540_P003;Zm00001eb359540_P001;Zm00001eb157850_P001;Zm00001eb119630_P001	Zm00001eb157850_P002;Zm00001eb359540_P002	9	49		0.0426044		0.599263		25.9736	25.6787	25.9957	25.7998	25.8619	0.15034	4		25.8406	25.8505	25.7823	25.804	25.8193	0.0317873	4		9	9	35.7	0	26.249		4249100	3667300	3081200	4211600	5404100	2656500	6685200	5282200		1
Zm00001eb233140_P002;Zm00001eb233140_P001;Zm00001eb233140_P004;Zm00001eb233140_P003;Zm00001eb207270_P002;Zm00001eb207270_P001;Zm00001eb207270_P003	Zm00001eb233140_P002;Zm00001eb233140_P001;Zm00001eb233140_P004;Zm00001eb233140_P003;Zm00001eb207270_P002;Zm00001eb207270_P001;Zm00001eb207270_P003	Zm00001eb233140_P002;Zm00001eb233140_P001;Zm00001eb233140_P004;Zm00001eb233140_P003;Zm00001eb207270_P002;Zm00001eb207270_P001;Zm00001eb207270_P003	14	38		0.0425091		0.787764		24.7377	24.856	24.8571	24.8837	24.8337	0.065216	4		25.1734	24.7005	24.4664	24.8243	24.7912	0.294871	4		9	7	51.6	0	23.068		1177300	1129800	734030	1367700	1630000	650380	1492900	1321100		1
Zm00001eb156150_P001	Zm00001eb156150_P001	Zm00001eb156150_P001	2	11		0.0424976		0.905889		23.4636	23.7141	23.7314	23.6625	23.6429	0.12304	4		23.9825	24.3448	22.8867	23.1876	23.6004	0.678211	4		2	2	12.5	0	7.1595		1024500	1078900	706960	1226700	1600300	1054100	1006400	623550		1
Zm00001eb258260_P002;Zm00001eb258260_P001	Zm00001eb258260_P002;Zm00001eb258260_P001	Zm00001eb258260_P002;Zm00001eb258260_P001	1	4		0.0423527		0.877233		21.8448	22.0269	21.5689	21.6928	21.7833	0.197733	4		NaN	NaN	21.3976	22.0843	21.741	0.485561	2		1	1	6.8	0.00042283	2.6885		381910	411790	187600	341480	0	0	426570	408680		1
Zm00001eb343210_P001;Zm00001eb295320_P002;Zm00001eb295320_P001	Zm00001eb343210_P001;Zm00001eb295320_P002;Zm00001eb295320_P001	Zm00001eb343210_P001;Zm00001eb295320_P002;Zm00001eb295320_P001	12	50		0.0423164		0.80488		25.627	25.628	25.3506	25.7636	25.5923	0.173438	4		25.941	25.294	25.5303	25.4347	25.55	0.27815	4		12	11	26.8	0	69.77		1341300	1191100	577180	1575400	1347200	740250	1873900	875470		1
Zm00001eb176350_P002;Zm00001eb176350_P001	Zm00001eb176350_P002;Zm00001eb176350_P001	Zm00001eb176350_P002;Zm00001eb176350_P001	7	22		0.0422955		0.805404		24.5396	24.7826	24.2651	24.7926	24.595	0.249077	4		24.7133	24.4255	24.754	24.3179	24.5527	0.214217	4		7	7	28.7	0	19.116		1058100	1269600	588840	1413400	1550900	775680	1960400	948850		1
Zm00001eb332580_P002;Zm00001eb332580_P001	Zm00001eb332580_P002;Zm00001eb332580_P001	Zm00001eb332580_P002;Zm00001eb332580_P001	2	7		0.0422287		0.897081		21.5256	22.3366	22.5767	22.0577	22.1241	0.451898	4		22.3132	22.0615	21.4832	22.4698	22.0819	0.433127	4		2	2	8.2	0	4.3886		147120	203610	85195	179980	259080	101670	195460	195670		1
Zm00001eb406880_P002;Zm00001eb406880_P001	Zm00001eb406880_P002;Zm00001eb406880_P001	Zm00001eb406880_P002;Zm00001eb406880_P001	10	37		0.0421524		0.77926		26.0537	26.1566	26.0874	26.2281	26.1314	0.0773622	4		26.3579	26.2984	25.8423	25.8585	26.0893	0.276947	4		10	10	16.4	0	86.011		1483200	1411000	772200	2387900	1938300	1146500	1845300	993650		1
Zm00001eb403640_P001	Zm00001eb403640_P001	Zm00001eb403640_P001	7	43		0.0421238		0.697914		25.4833	25.1502	25.3185	25.0942	25.2616	0.175882	4		25.2483	25.2234	25.3336	25.0723	25.2194	0.108844	4		7	7	24.2	0	25.26		2321200	1783300	1403900	1630500	2024200	1166400	3504000	1560600		1
Zm00001eb232220_P001;Zm00001eb208050_P001	Zm00001eb232220_P001;Zm00001eb208050_P001	Zm00001eb232220_P001;Zm00001eb208050_P001	11	28		0.0416222		0.857444		25.7647	25.8035	25.6808	25.9766	25.8064	0.124488	4		26.0647	25.1331	25.9101	25.9512	25.7648	0.42615	4		11	11	16.2	0	34.511		804190	948570	517540	1164000	1300300	473720	1591900	944830		1
Zm00001eb253030_P001;Zm00001eb252990_P004;Zm00001eb252990_P003;Zm00001eb252990_P002;Zm00001eb252990_P001	Zm00001eb253030_P001;Zm00001eb252990_P004;Zm00001eb252990_P003;Zm00001eb252990_P002;Zm00001eb252990_P001	Zm00001eb253030_P001;Zm00001eb252990_P004;Zm00001eb252990_P003;Zm00001eb252990_P002;Zm00001eb252990_P001	3	25		0.041399		0.899788		24.0401	23.9309	24.8685	23.7871	24.1566	0.485744	4		23.9218	24.485	23.6434	24.4108	24.1152	0.401717	4		3	3	12	0	28.276		1130900	917600	1009300	979520	912870	988460	1344300	1219800		1
Zm00001eb136880_P001	Zm00001eb136880_P001	Zm00001eb136880_P001	12	25		0.0413742		0.838711		25.557	25.4765	25.648	25.054	25.4338	0.262779	4		25.6645	25.4654	24.9869	25.453	25.3925	0.28723	4		5	5	32.9	0	28.104		2285600	2093800	1790800	1875400	2846400	1548400	3898400	2338500		1
Zm00001eb399890_P003;Zm00001eb399890_P002;Zm00001eb399890_P005;Zm00001eb399890_P004	Zm00001eb399890_P003;Zm00001eb399890_P002;Zm00001eb399890_P005;Zm00001eb399890_P004;Zm00001eb399890_P008;Zm00001eb399890_P001;Zm00001eb367910_P001;Zm00001eb287170_P001;Zm00001eb399900_P001;Zm00001eb290750_P004;Zm00001eb290750_P003;Zm00001eb290750_P002;Zm00001eb290750_P001;Zm00001eb338910_P001	Zm00001eb399890_P003;Zm00001eb399890_P002;Zm00001eb399890_P005;Zm00001eb399890_P004	6	19		0.0406513		0.678923		24.5152	24.3643	24.4199	24.282	24.3954	0.0979448	4		24.5809	24.2318	24.3506	24.2554	24.3547	0.159299	4		6	2	13.2	0	15.928		718470	723750	213020	755680	936790	417770	611710	610730		1
Zm00001eb387780_P001	Zm00001eb387780_P001;Zm00001eb303330_P001	Zm00001eb387780_P001	13	116		0.0405617		0.697023		28.3332	28.2895	28.2549	28.3985	28.319	0.0619388	4		28.5402	28.2911	28.1267	28.1558	28.2785	0.188631	4		13	13	65.2	0	258.7		23474000	21646000	12648000	20788000	28910000	17354000	29647000	20385000		1
Zm00001eb298350_P001;Zm00001eb118250_P001	Zm00001eb298350_P001;Zm00001eb118250_P001	Zm00001eb298350_P001;Zm00001eb118250_P001	13	98		0.0401936		0.659305		27.0365	27.0551	26.9052	27.1208	27.0294	0.0903592	4		26.8215	26.999	27.1801	26.9563	26.9892	0.148012	4		13	13	65.6	0	135.42		9298000	8685800	6449600	9129100	9344100	7407400	14404000	8419500		1
Zm00001eb412420_P001;Zm00001eb412420_P005;Zm00001eb412420_P003;Zm00001eb412420_P004;Zm00001eb412420_P002	Zm00001eb412420_P001;Zm00001eb412420_P005;Zm00001eb412420_P003;Zm00001eb412420_P004;Zm00001eb412420_P002	Zm00001eb412420_P001;Zm00001eb412420_P005;Zm00001eb412420_P003;Zm00001eb412420_P004;Zm00001eb412420_P002	11	48		0.0401115		0.801015		25.9128	25.6592	25.9102	25.5888	25.7678	0.168471	4		25.6088	26.0981	25.6727	25.5311	25.7277	0.25365	4		11	8	32.1	0	36.693		2898900	2158700	1266600	2035800	1844800	1664800	2614400	1877800		1
Zm00001eb038110_P001;Zm00001eb038110_P004;Zm00001eb038110_P002;Zm00001eb038110_P003	Zm00001eb038110_P001;Zm00001eb038110_P004;Zm00001eb038110_P002;Zm00001eb038110_P003	Zm00001eb038110_P001;Zm00001eb038110_P004;Zm00001eb038110_P002;Zm00001eb038110_P003	2	2		0.0399933		0.808831		22.5653	22.144	22.0552	22.3299	22.2736	0.22566	4		21.9726	22.3893	22.4437	22.1288	22.2336	0.221706	4		2	2	9.5	0.00044248	2.9698		315900	247620	77727	312060	271450	290850	545200	223890		1
Zm00001eb225380_P002;Zm00001eb225380_P001	Zm00001eb225380_P002;Zm00001eb225380_P001	Zm00001eb225380_P002;Zm00001eb225380_P001	4	31		0.0399227		0.802496		25.7304	25.4654	25.4587	25.9832	25.6594	0.250186	4		25.5806	25.3887	25.7329	25.7757	25.6195	0.175169	4		4	4	25.3	0	30.953		7556700	5557500	3279800	9094400	7501500	3934100	11176000	6363800		1
Zm00001eb080850_P001	Zm00001eb080850_P001	Zm00001eb080850_P001	2	11		0.0397587		0.825255		23.1144	22.6049	22.4812	22.7565	22.7392	0.274248	4		22.9306	22.4238	22.738	22.7054	22.6995	0.208912	4		2	2	7.5	0	5.8499		350920	235570	90654	303440	343030	100240	411360	160750		1
Zm00001eb387010_P001	Zm00001eb387010_P001	Zm00001eb387010_P001	6	8		0.0395279		0.866154		22.147	22.7208	22.9257	22.54	22.5834	0.330873	4		22.3899	22.8223	22.7719	22.1914	22.5439	0.304125	4		1	1	10.9	0	10.423		168950	238990	172390	231360	219830	181820	396720	154900		1
Zm00001eb347070_P001;Zm00001eb347070_P002	Zm00001eb347070_P001;Zm00001eb347070_P002	Zm00001eb347070_P001;Zm00001eb347070_P002	5	24		0.0394974		0.809204		24.5677	24.2613	24.893	24.3838	24.5265	0.274918	4		24.5073	24.6881	24.4068	24.3456	24.487	0.149761	4		5	5	19.1	0	52.732		795550	638730	631010	762340	1458500	546950	1017700	592220		1
Zm00001eb350780_P001;Zm00001eb287110_P001	Zm00001eb350780_P001;Zm00001eb287110_P001	Zm00001eb350780_P001;Zm00001eb287110_P001	2	3		0.0393047		0.886579		21.6317	22.0003	NaN	21.9612	21.8644	0.202445	3		21.4892	22.2672	NaN	21.7189	21.8251	0.399683	3		2	2	47.7	0	6.8929		981330	1245600	0	1294800	709650	1278700	0	788890		1
Zm00001eb409080_P004;Zm00001eb409080_P003;Zm00001eb409080_P002;Zm00001eb409080_P001	Zm00001eb409080_P004;Zm00001eb409080_P003;Zm00001eb409080_P002;Zm00001eb409080_P001	Zm00001eb409080_P004;Zm00001eb409080_P003;Zm00001eb409080_P002;Zm00001eb409080_P001	9	37		0.0391655		0.667675		26.0387	25.8468	25.9985	26.2389	26.0307	0.161543	4		26.0672	25.9123	26.0012	25.9854	25.9915	0.0635773	4		9	9	29.2	0	59.901		3050300	2663300	1597800	3689500	2527900	1682700	3911700	2683700		1
Zm00001eb266290_P003;Zm00001eb266290_P002;Zm00001eb266290_P001	Zm00001eb266290_P003;Zm00001eb266290_P002;Zm00001eb266290_P001;Zm00001eb401380_P001	Zm00001eb266290_P003;Zm00001eb266290_P002;Zm00001eb266290_P001	3	10		0.0388927		0.899643		22.8329	22.6767	22.1438	22.9388	22.648	0.352984	4		23.2985	22.2884	22.5454	22.3042	22.6091	0.474402	4		3	3	15.8	0	6.4126		476290	408560	201990	521440	696060	114800	639580	248870		1
Zm00001eb195060_P001	Zm00001eb195060_P001	Zm00001eb195060_P001	4	27		0.0387554		0.684212		25.8533	25.6471	25.8953	25.8385	25.8085	0.110294	4		25.6208	25.967	25.7522	25.7391	25.7698	0.144126	4		4	4	51.2	0	40.576		12020000	10026000	6642100	11221000	10032000	5527200	17474000	10078000		1
Zm00001eb109030_P001	Zm00001eb109030_P001	Zm00001eb109030_P001	6	62		0.0385838		0.946468		25.8617	25.3585	25.0568	26.8597	25.7842	0.79016	4		26.5133	25.0551	25.1139	26.3	25.7456	0.76868	4		6	2	45.5	0	28.662		7534500	4784000	2417700	13347000	10522000	2621100	6867500	9820000		1
Zm00001eb143710_P004;Zm00001eb143710_P002;Zm00001eb143710_P001	Zm00001eb143710_P004;Zm00001eb143710_P002;Zm00001eb143710_P001;Zm00001eb143710_P003	Zm00001eb143710_P004;Zm00001eb143710_P002;Zm00001eb143710_P001	3	13		0.0377769		0.826379		22.6745	22.7248	22.5674	23.1014	22.767	0.232384	4		22.9746	22.7442	22.7861	22.4121	22.7292	0.233942	4		3	3	10.1	0	18.203		218080	187780	110340	264830	304720	142320	334640	144390		1
Zm00001eb368010_P001;Zm00001eb368010_P002;Zm00001eb368010_P004;Zm00001eb368010_P003	Zm00001eb368010_P001;Zm00001eb368010_P002;Zm00001eb368010_P004;Zm00001eb368010_P003	Zm00001eb368010_P001;Zm00001eb368010_P002;Zm00001eb368010_P004;Zm00001eb368010_P003	2	2		0.037714		0.853657		21.095	21.5528	21.1977	21.7027	21.387	0.287672	4		21.2987	21.5632	21.186	NaN	21.3493	0.193623	3		1	1	17.4	0	3.1236		522270	676490	292660	867510	661330	484900	740260	0		1
Zm00001eb195160_P001	Zm00001eb195160_P001	Zm00001eb195160_P001	2	5		0.037569		0.861066		21.1816	21.8043	21.3272	21.5488	21.4655	0.271689	4		21.301	21.694	21.0505	21.6661	21.4279	0.308801	4		2	2	8.6	0.0024155	2.3759		57708	239480	33816	72766	156520	139640	284150	178240		1
Zm00001eb286730_P001	Zm00001eb286730_P001;Zm00001eb087180_P001;Zm00001eb035510_P001	Zm00001eb286730_P001	48	404		0.0375099		0.765141		30.6082	30.6202	30.7925	30.7094	30.6826	0.0860708	4		30.4304	30.7778	30.4817	30.8903	30.6451	0.223992	4		48	41	77.1	0	323.31		45506000	42895000	31899000	48221000	44769000	34603000	64288000	49339000		1
Zm00001eb002570_P002;Zm00001eb002570_P001	Zm00001eb002570_P002;Zm00001eb002570_P001	Zm00001eb002570_P002;Zm00001eb002570_P001	3	9		0.0373459		0.788991		23.3717	23.4916	22.9559	23.3294	23.2871	0.231238	4		23.4052	23.1572	23.122	23.3148	23.2498	0.133278	4		3	3	10.9	0	7.8294		493230	460690	214240	471360	652560	280760	457020	375800		1
Zm00001eb246090_P001	Zm00001eb246090_P001	Zm00001eb246090_P001	35	445		0.0372925		0.559937		30.4074	30.422	30.3963	30.5636	30.4473	0.0782035	4		30.2776	30.4266	30.4902	30.4457	30.41	0.0921927	4		35	10	73.8	0	323.31		57647000	61505000	37392000	70998000	50685000	42424000	85639000	49562000		1
Zm00001eb381770_P004;Zm00001eb381770_P003	Zm00001eb381770_P004;Zm00001eb381770_P003	Zm00001eb381770_P004;Zm00001eb381770_P003	3	4		0.0372868		0.747885		21.9976	21.8512	22.0841	21.8848	21.9544	0.106772	4		22.1716	21.6991	21.906	21.8919	21.9171	0.194129	4		3	3	6.2	0	4.4724		113960	105650	139820	123460	86970	145690	94229	99023		1
Zm00001eb424310_P001	Zm00001eb424310_P001;Zm00001eb245230_P002;Zm00001eb245230_P001	Zm00001eb424310_P001	11	67		0.0372581		0.843929		25.954	25.7758	26.1379	25.9019	25.9424	0.150282	4		26.0001	26.2243	25.4433	25.9529	25.9052	0.329895	4		11	11	66.5	0	94.624		3590300	3631900	2825000	3455900	5512100	2976800	5662000	2706700		1
Zm00001eb117930_P002;Zm00001eb117930_P001	Zm00001eb117930_P002;Zm00001eb117930_P001	Zm00001eb117930_P002;Zm00001eb117930_P001	1	3		0.0372124		0.859973		21.5211	21.727	21.7122	22.0358	21.749	0.21291	4		22.0663	21.6614	21.8596	21.26	21.7118	0.34358	4		1	1	2.9	0	5.4359		103200	118630	73232	144090	155160	79171	186210	72074		1
Zm00001eb093400_P001	Zm00001eb093400_P001	Zm00001eb093400_P001	2	4		0.0371399		0.781149		22.3633	22.2735	22.3449	22.4142	22.3489	0.0582271	4		22.4726	22.0558	22.5715	22.1474	22.3118	0.248902	4		2	2	23.8	0	3.3626		1268800	558590	363550	1292800	794930	620840	2059500	902570		1
Zm00001eb316260_P001;Zm00001eb199430_P001;Zm00001eb033910_P001	Zm00001eb316260_P001;Zm00001eb199430_P001;Zm00001eb033910_P001	Zm00001eb316260_P001;Zm00001eb199430_P001;Zm00001eb033910_P001	2	5		0.0369949		0.848649		21.3807	21.8078	21.7959	21.6965	21.6702	0.199384	4		21.3237	22.039	21.464	21.7062	21.6332	0.313277	4		2	2	12	0	3.5068		285300	443500	156700	516700	150520	394850	692880	456710		1
Zm00001eb146500_P001;Zm00001eb146500_P002;Zm00001eb146500_P004;Zm00001eb214180_P005;Zm00001eb214180_P003;Zm00001eb058470_P004;Zm00001eb366610_P001;Zm00001eb366610_P005;Zm00001eb181940_P002;Zm00001eb289200_P001;Zm00001eb214180_P001;Zm00001eb058470_P003;Zm00	Zm00001eb146500_P001;Zm00001eb146500_P002;Zm00001eb146500_P004;Zm00001eb214180_P005;Zm00001eb214180_P003;Zm00001eb058470_P004;Zm00001eb366610_P001;Zm00001eb366610_P005;Zm00001eb181940_P002;Zm00001eb289200_P001;Zm00001eb214180_P001;Zm00001eb058470_P003;Zm00001eb058470_P001;Zm00001eb146500_P005;Zm00001eb219160_P001;Zm00001eb243440_P001;Zm00001eb181940_P001;Zm00001eb214180_P002;Zm00001eb058470_P005;…	Zm00001eb146500_P001;Zm00001eb146500_P002;Zm00001eb146500_P004;Zm00001eb214180_P005;Zm00001eb214180_P003;Zm00001eb058470_P004;Zm00001eb366610_P001;Zm00001eb366610_P005;Zm00001eb181940_P002;Zm00001eb289200_P001;Zm00001eb214180_P001;Zm00001eb058470_P003;Zm00001eb058470_P001;Zm00001eb146500_P005;Zm00001eb219160_P001;Zm00001eb243440_P001;Zm00001eb181940_P001;Zm00001eb214180_P002;Zm00001eb058470_P005;…	2	4		0.0369625		0.833815		22.2484	22.5676	22.2572	22.7602	22.4583	0.250039	4		22.7033	22.149	22.407	22.4261	22.4214	0.226469	4		2	1	9.8	0	4.5763		522810	487490	225990	611610	483730	292970	140730	459070		1
Zm00001eb389720_P001	Zm00001eb389720_P001	Zm00001eb389720_P001	1	5		0.0368729		0.883838		22.6311	22.5581	21.9982	22.1533	22.3352	0.307623	4		NaN	22.3858	NaN	22.2107	22.2983	0.123801	2		1	1	3.8	0	5.099		344510	311240	134370	269490	0	195850	0	228860		1
Zm00001eb393610_P001	Zm00001eb393610_P001	Zm00001eb393610_P001	5	17		0.0368481		0.872761		23.4544	23.5547	23.7871	23.5602	23.5891	0.140657	4		23.9908	22.9896	23.6751	23.5534	23.5523	0.417921	4		5	5	19.9	0	15.399		588300	486450	317820	618880	817300	332540	809070	545320		1
Zm00001eb176810_P001	Zm00001eb176810_P001	Zm00001eb176810_P001	1	2		0.0365696		0.845114		22.7901	22.4082	22.5482	22.3171	22.5159	0.206	4		22.6669	22.4591	22.7187	22.0725	22.4793	0.293489	4		1	1	9.2	0	3.954		389450	304180	220180	303620	460550	227410	564410	200710		1
Zm00001eb291670_P002;Zm00001eb291670_P001;Zm00001eb291670_P003	Zm00001eb291670_P002;Zm00001eb291670_P001;Zm00001eb291670_P003;Zm00001eb150720_P003;Zm00001eb150720_P002;Zm00001eb150720_P001	Zm00001eb291670_P002;Zm00001eb291670_P001;Zm00001eb291670_P003	33	272		0.0362167		0.789679		30.6953	30.6049	30.9845	30.6279	30.7282	0.175176	4		30.5109	30.9624	30.6344	30.6601	30.6919	0.191732	4		31	17	68.5	0	323.31		51403000	45219000	37278000	52204000	49947000	44738000	74554000	44905000		1
Zm00001eb261430_P002;Zm00001eb261430_P003;Zm00001eb261430_P001	Zm00001eb261430_P002;Zm00001eb261430_P003;Zm00001eb261430_P001	Zm00001eb261430_P002;Zm00001eb261430_P003;Zm00001eb261430_P001	27	167		0.036171		0.789097		29.0565	29.4505	29.537	29.2996	29.3359	0.210502	4		29.5065	29.2725	29.1462	29.2736	29.2997	0.150273	4		17	8	87.8	0	227.25		28100000	29976000	23103000	29864000	39746000	22874000	36920000	23387000		1
Zm00001eb212300_P002;Zm00001eb212300_P001	Zm00001eb212300_P002;Zm00001eb212300_P001	Zm00001eb212300_P002;Zm00001eb212300_P001	13	35		0.0361423		0.861045		24.7585	24.9417	25.313	25.3016	25.0787	0.274385	4		25.3025	25.2332	24.679	24.9554	25.0426	0.285014	4		13	3	30.4	0	47.873		831050	925770	653400	1197000	983410	584670	1259100	1051600		1
Zm00001eb244920_P001	Zm00001eb244920_P001	Zm00001eb244920_P001	2	8		0.0361252		0.908687		22.5347	22.7532	22.1241	22.5259	22.4845	0.262227	4		23.0836	21.912	22.7089	22.089	22.4484	0.54411	4		2	1	10.1	0	10.183		158690	666610	75768	579640	758790	253780	941050	109860		1
Zm00001eb283950_P003;Zm00001eb283950_P002	Zm00001eb283950_P003;Zm00001eb283950_P002	Zm00001eb283950_P003;Zm00001eb283950_P002	7	12		0.0360107		0.951337		23.8063	22.9115	22.095	24.1542	23.2418	0.926527	4		24.0681	22.5226	22.9708	23.2614	23.2057	0.650273	4		2	0	46.1	0	6.6433		888440	1141000	170620	2594100	1484000	612000	1708000	541410		1
Zm00001eb150630_P001;Zm00001eb150630_P002;Zm00001eb150630_P003	Zm00001eb150630_P001;Zm00001eb150630_P002;Zm00001eb150630_P003	Zm00001eb150630_P001;Zm00001eb150630_P002;Zm00001eb150630_P003	4	24		0.0359459		0.770121		24.7522	24.8197	24.9163	24.7697	24.8145	0.0736663	4		24.8321	24.9138	24.449	24.9193	24.7785	0.22329	4		4	4	11.6	0	16.816		1553100	1451500	737790	1526100	1680000	1095200	1840900	1501600		1
Zm00001eb018980_P001;Zm00001eb018980_P002;Zm00001eb392570_P001;Zm00001eb392570_P002	Zm00001eb018980_P001;Zm00001eb018980_P002;Zm00001eb392570_P001;Zm00001eb392570_P002	Zm00001eb018980_P001;Zm00001eb018980_P002;Zm00001eb392570_P001;Zm00001eb392570_P002	2	11		0.0359192		0.700904		23.1553	22.9547	22.9708	23.0401	23.0302	0.0912392	4		23.1866	23.0274	22.8231	22.9401	22.9943	0.153125	4		2	2	23.8	0	5.4264		1182300	961940	708530	1243300	1351300	760940	1355700	882740		1
Zm00001eb208310_P003;Zm00001eb208310_P001;Zm00001eb208310_P004;Zm00001eb208310_P002	Zm00001eb208310_P003;Zm00001eb208310_P001;Zm00001eb208310_P004;Zm00001eb208310_P002	Zm00001eb208310_P003;Zm00001eb208310_P001;Zm00001eb208310_P004;Zm00001eb208310_P002	6	33		0.03582		0.805696		25.9288	25.8717	26.3118	26.0074	26.0299	0.195973	4		25.918	26.2884	25.8572	25.9127	25.9941	0.198097	4		6	6	40.1	0	46.827		6400200	8009100	8374400	9076800	8780200	6889000	24325000	8083900		1
Zm00001eb143480_P001;Zm00001eb143480_P003;Zm00001eb143480_P002;Zm00001eb364820_P004;Zm00001eb364820_P003;Zm00001eb364820_P005;Zm00001eb364820_P001;Zm00001eb364820_P006;Zm00001eb364820_P002	Zm00001eb143480_P001;Zm00001eb143480_P003;Zm00001eb143480_P002;Zm00001eb364820_P004;Zm00001eb364820_P003;Zm00001eb364820_P005;Zm00001eb364820_P001;Zm00001eb364820_P006;Zm00001eb364820_P002	Zm00001eb143480_P001;Zm00001eb143480_P003;Zm00001eb143480_P002;Zm00001eb364820_P004;Zm00001eb364820_P003;Zm00001eb364820_P005;Zm00001eb364820_P001;Zm00001eb364820_P006;Zm00001eb364820_P002	2	4		0.0357265		0.857968		21.6946	21.7548	21.4929	21.7426	21.6712	0.121682	4		22.0237	21.304	21.5787	NaN	21.6355	0.36317	3		2	2	3	0	18.033		34265	35396	53187	38189	146490	13435	113450	0		1
Zm00001eb128020_P001;Zm00001eb128020_P002	Zm00001eb128020_P001;Zm00001eb128020_P002	Zm00001eb128020_P001;Zm00001eb128020_P002	7	32		0.0354939		0.730875		24.6956	24.5049	24.525	24.804	24.6324	0.142841	4		24.5825	24.4359	24.7672	24.602	24.5969	0.135599	4		7	7	33.9	0	33.01		2948400	2383300	1470200	2781000	2803800	1607700	4154800	2296400		1
Zm00001eb044780_P004;Zm00001eb044780_P003;Zm00001eb044780_P002;Zm00001eb221150_P002;Zm00001eb221150_P003;Zm00001eb221150_P001;Zm00001eb044780_P001;Zm00001eb044780_P005	Zm00001eb044780_P004;Zm00001eb044780_P003;Zm00001eb044780_P002;Zm00001eb221150_P002;Zm00001eb221150_P003;Zm00001eb221150_P001;Zm00001eb044780_P001;Zm00001eb044780_P005	Zm00001eb044780_P004;Zm00001eb044780_P003;Zm00001eb044780_P002;Zm00001eb221150_P002;Zm00001eb221150_P003;Zm00001eb221150_P001;Zm00001eb044780_P001;Zm00001eb044780_P005	1	5		0.0351868		0.913726		20.0655	21.2084	21.035	20.4732	20.6955	0.524297	4		20.6565	21.1113	20.303	20.5707	20.6604	0.336208	4		1	1	3.2	0	3.527		35832	83473	47731	55023	65876	57621	71403	50188		1
Zm00001eb246720_P001	Zm00001eb246720_P001	Zm00001eb246720_P001	2	8		0.0351391		0.823294		22.2954	22.3498	21.9232	22.1869	22.1888	0.189557	4		22.3842	21.8271	22.2044	22.1991	22.1537	0.234135	4		2	1	6.8	0	4.1035		160030	157920	73534	154780	283880	110210	315290	192230		1
Zm00001eb015880_P002;Zm00001eb015880_P001;Zm00001eb015880_P003	Zm00001eb015880_P002;Zm00001eb015880_P001;Zm00001eb015880_P003	Zm00001eb015880_P002;Zm00001eb015880_P001;Zm00001eb015880_P003	5	19		0.0351143		0.849297		25.2769	25.1338	24.9839	25.7225	25.2793	0.318769	4		25.3393	25.0635	25.4005	25.1733	25.2442	0.153994	4		5	5	26.7	0	44.414		2794500	2776500	1912800	3804600	3861000	1832400	4680800	2486300		1
Zm00001eb121370_P001	Zm00001eb121370_P001	Zm00001eb121370_P001	12	60		0.0350952		0.791495		26.3444	26.6308	26.5565	26.4198	26.4879	0.12954	4		26.5126	26.6772	26.1546	26.4667	26.4528	0.218379	4		12	12	38.6	0	78.886		2530700	2948400	2674900	3222100	3734900	2410300	3808500	3087000		1
Zm00001eb358170_P002;Zm00001eb358170_P001	Zm00001eb358170_P002;Zm00001eb358170_P001	Zm00001eb358170_P002;Zm00001eb358170_P001	8	30		0.0346966		0.789604		25.8828	25.6198	25.6903	25.659	25.713	0.116812	4		25.9649	25.4684	25.5519	25.7279	25.6783	0.219581	4		8	7	32.9	0	21.689		2848500	2531700	1636900	2728200	4352400	1850000	3595100	2484700		1
Zm00001eb202790_P002;Zm00001eb202790_P001	Zm00001eb202790_P002;Zm00001eb202790_P001	Zm00001eb202790_P002;Zm00001eb202790_P001	9	67		0.034668		0.60119		26.3985	26.3158	26.2927	26.3473	26.3386	0.0458101	4		26.2416	26.3587	26.4384	26.1769	26.3039	0.117068	4		9	9	41.5	0	77.477		4589600	5107400	2819200	5300000	5312400	3502700	7845900	3493000		1
Zm00001eb056550_P002;Zm00001eb056550_P001	Zm00001eb056550_P002;Zm00001eb056550_P001	Zm00001eb056550_P002;Zm00001eb056550_P001	14	51		0.0345993		0.809456		25.9098	25.8134	26.2715	25.8	25.9487	0.220718	4		26.0732	26.0126	25.8624	25.7081	25.9141	0.163395	4		14	12	35.1	0	64.619		2217200	1924500	1447700	1844000	2033400	1462400	3054300	1509900		1
Zm00001eb431800_P008;Zm00001eb431800_P004;Zm00001eb431800_P006;Zm00001eb431800_P005;Zm00001eb431800_P001;Zm00001eb431800_P002;Zm00001eb044210_P001;Zm00001eb220800_P001;Zm00001eb431800_P007;Zm00001eb431800_P003	Zm00001eb431800_P008;Zm00001eb431800_P004;Zm00001eb431800_P006;Zm00001eb431800_P005;Zm00001eb431800_P001;Zm00001eb431800_P002;Zm00001eb044210_P001;Zm00001eb220800_P001;Zm00001eb431800_P007;Zm00001eb431800_P003	Zm00001eb431800_P008;Zm00001eb431800_P004;Zm00001eb431800_P006;Zm00001eb431800_P005;Zm00001eb431800_P001;Zm00001eb431800_P002;Zm00001eb044210_P001;Zm00001eb220800_P001;Zm00001eb431800_P007;Zm00001eb431800_P003	4	19		0.0344772		0.818108		23.3988	23.1263	23.0001	23.3543	23.2199	0.188993	4		23.3728	23.1478	22.8959	23.3253	23.1854	0.215957	4		4	4	12.4	0	9.9294		410450	329840	206670	418370	396450	270100	436110	350450		1
Zm00001eb331750_P002;Zm00001eb331750_P001;Zm00001eb331750_P003	Zm00001eb331750_P002;Zm00001eb331750_P001;Zm00001eb331750_P003	Zm00001eb331750_P002;Zm00001eb331750_P001;Zm00001eb331750_P003	2	7		0.0344257		0.868032		21.7038	21.4891	21.9088	21.847	21.7372	0.186328	4		21.3853	22.0757	21.4227	21.9274	21.7028	0.350604	4		2	2	4.1	0	4.6217		103830	90899	67111	112250	97178	75209	81705	67682		1
Zm00001eb394750_P003;Zm00001eb394750_P002;Zm00001eb394750_P001;Zm00001eb016780_P001	Zm00001eb394750_P003;Zm00001eb394750_P002;Zm00001eb394750_P001;Zm00001eb016780_P001;Zm00001eb293910_P001;Zm00001eb031420_P002;Zm00001eb031420_P001;Zm00001eb275560_P001;Zm00001eb114100_P001;Zm00001eb364220_P001	Zm00001eb394750_P003;Zm00001eb394750_P002;Zm00001eb394750_P001;Zm00001eb016780_P001	6	21		0.0343819		0.828587		23.4966	23.9713	23.6294	23.4703	23.6419	0.230381	4		23.7747	23.7816	23.4661	23.4078	23.6075	0.198408	4		6	6	17.1	0	16.595		410950	595250	178070	423930	881910	308740	961040	381800		1
Zm00001eb202400_P004;Zm00001eb202400_P003;Zm00001eb202400_P002;Zm00001eb202400_P001	Zm00001eb202400_P004;Zm00001eb202400_P003;Zm00001eb202400_P002;Zm00001eb202400_P001	Zm00001eb202400_P004;Zm00001eb202400_P003;Zm00001eb202400_P002;Zm00001eb202400_P001	25	13		0.0339069		0.924442		23.3645	23.8449	24.2184	23.7201	23.787	0.352326	4		24.1356	24.3345	23.0601	23.482	23.7531	0.588244	4		3	0	72.7	0	10.128		538760	797670	587870	636660	473160	744640	424500	332020		1
Zm00001eb259470_P001;Zm00001eb190630_P001	Zm00001eb259470_P001;Zm00001eb190630_P001	Zm00001eb259470_P001;Zm00001eb190630_P001	6	20		0.0333672		0.82975		24.0254	24.278	24.4635	23.9826	24.1874	0.225561	4		24.3799	24.228	23.9308	24.0772	24.154	0.193416	4		4	4	18.4	0	19.094		652560	741540	437620	668850	775880	528770	749500	631430		1
Zm00001eb080840_P001	Zm00001eb080840_P001;Zm00001eb424110_P001;Zm00001eb424190_P001;Zm00001eb424150_P001	Zm00001eb080840_P001	22	150		0.0331306		0.84569		29.571	29.7253	29.9397	29.6207	29.7142	0.16352	4		29.5946	30.0349	29.3598	29.735	29.6811	0.282099	4		15	15	34.5	0	323.31		34858000	29895000	21876000	35947000	34662000	27135000	39803000	28531000		1
Zm00001eb176730_P001	Zm00001eb176730_P001	Zm00001eb176730_P001	6	11		0.0327053		0.775007		24.6701	24.5816	24.7914	24.3744	24.6044	0.175812	4		24.7143	24.6321	24.4145	24.5258	24.5717	0.130136	4		3	3	16.3	0	5.4372		998770	869750	612110	749410	1064300	690040	1238600	804200		1
Zm00001eb215080_P002;Zm00001eb215080_P001;Zm00001eb215080_P003;Zm00001eb056910_P001;Zm00001eb056910_P002	Zm00001eb215080_P002;Zm00001eb215080_P001;Zm00001eb215080_P003;Zm00001eb056910_P001;Zm00001eb056910_P002;Zm00001eb423250_P001;Zm00001eb402870_P001;Zm00001eb363680_P001;Zm00001eb223740_P001;Zm00001eb049210_P001	Zm00001eb215080_P002;Zm00001eb215080_P001;Zm00001eb215080_P003;Zm00001eb056910_P001;Zm00001eb056910_P002	6	8		0.0324211		0.839984		22.0596	22.2938	21.8975	22.1089	22.0899	0.163165	4		22.0237	22.331	22.1604	21.715	22.0575	0.26067	4		5	5	12.1	0	7.3048		109260	156510	66308	144770	181130	124170	199430	100130		1
Zm00001eb294650_P002;Zm00001eb294650_P001;Zm00001eb172010_P001	Zm00001eb294650_P002;Zm00001eb294650_P001;Zm00001eb172010_P001;Zm00001eb182570_P001;Zm00001eb056570_P001	Zm00001eb294650_P002;Zm00001eb294650_P001;Zm00001eb172010_P001	3	2		0.0321178		0.927448		NaN	22.2978	22.6945	21.9454	22.3126	0.374775	3		22.3769	22.2279	22.8377	21.6794	22.2805	0.477413	4		1	1	32.7	0.00043253	2.8295		0	405930	383760	334970	509920	267650	907830	199650		1
Zm00001eb246180_P001;Zm00001eb183830_P002;Zm00001eb246180_P002;Zm00001eb183830_P001	Zm00001eb246180_P001;Zm00001eb183830_P002;Zm00001eb246180_P002;Zm00001eb183830_P001	Zm00001eb246180_P001;Zm00001eb183830_P002;Zm00001eb246180_P002;Zm00001eb183830_P001	2	2		0.0320454		0.89221		21.3984	21.387	21.5154	21.8636	21.5411	0.222705	4		21.469	21.1334	22.0624	21.3713	21.509	0.394903	4		2	2	7.4	0	3.1675		284900	288750	123920	370600	214840	147790	596180	248950		1
Zm00001eb402480_P002;Zm00001eb402480_P001;Zm00001eb002430_P005	Zm00001eb402480_P002;Zm00001eb402480_P001;Zm00001eb002430_P005;Zm00001eb002430_P001;Zm00001eb002430_P002;Zm00001eb002430_P003;Zm00001eb002430_P004	Zm00001eb402480_P002;Zm00001eb402480_P001;Zm00001eb002430_P005	5	10		0.0319576		0.884953		23.4079	23.3889	23.1985	23.373	23.3421	0.0967808	4		23.8225	22.8468	23.1606	23.4107	23.3101	0.412168	4		5	5	7	0	13.854		180750	166050	96793	240980	318000	122690	182480	191140		1
Zm00001eb033030_P001	Zm00001eb033030_P001	Zm00001eb033030_P001	26	198		0.0318756		0.78408		29.3708	29.6226	29.4219	29.5137	29.4822	0.110671	4		29.62	29.2472	29.6105	29.3238	29.4503	0.19297	4		26	25	54.5	0	323.31		37392000	42409000	25020000	44929000	46660000	24765000	57673000	29502000		1
Zm00001eb258670_P001	Zm00001eb258670_P001	Zm00001eb258670_P001	2	5		0.0318604		0.728084		22.4199	22.5336	22.4566	22.345	22.4388	0.0784601	4		22.3507	22.2917	22.5784	NaN	22.4069	0.151419	3		2	2	15.9	0	6.0313		211870	402870	254620	408410	388260	214660	669330	0		1
Zm00001eb143240_P003;Zm00001eb364470_P001;Zm00001eb143240_P001;Zm00001eb143240_P002;Zm00001eb364470_P002;Zm00001eb085760_P004;Zm00001eb085760_P003;Zm00001eb085760_P005	Zm00001eb143240_P003;Zm00001eb364470_P001;Zm00001eb143240_P001;Zm00001eb143240_P002;Zm00001eb364470_P002;Zm00001eb085760_P004;Zm00001eb085760_P003;Zm00001eb085760_P005;Zm00001eb085760_P002;Zm00001eb085760_P001	Zm00001eb143240_P003;Zm00001eb364470_P001;Zm00001eb143240_P001;Zm00001eb143240_P002;Zm00001eb364470_P002;Zm00001eb085760_P004;Zm00001eb085760_P003;Zm00001eb085760_P005	5	16		0.0317726		0.888868		23.1321	23.4609	23.7961	23.1652	23.3886	0.309292	4		23.5897	23.5116	22.9083	23.4176	23.3568	0.30716	4		5	5	6.9	0	11.488		180930	200520	107370	197210	277920	124160	240190	195240		1
Zm00001eb387350_P001	Zm00001eb387350_P001	Zm00001eb387350_P001	2	15		0.0317726		0.815565		24.5893	24.2917	24.3511	24.5967	24.4572	0.158692	4		24.4581	24.582	24.5368	24.1248	24.4254	0.206861	4		2	2	10.8	0	32.3		2204100	1847700	1220600	2375500	2171200	1593300	3350700	1473000		1
Zm00001eb194950_P002;Zm00001eb163250_P001;Zm00001eb094250_P002;Zm00001eb194950_P001;Zm00001eb094250_P001	Zm00001eb194950_P002;Zm00001eb163250_P001;Zm00001eb094250_P002;Zm00001eb194950_P001;Zm00001eb094250_P001;Zm00001eb094250_P003;Zm00001eb216750_P001;Zm00001eb154320_P001;Zm00001eb317870_P001;Zm00001eb427350_P001;Zm00001eb442850_P001;Zm00001eb272060_P001;Zm00001eb216730_P001;Zm00001eb216740_P001;Zm00001eb211210_P001;Zm00001eb011500_P001	Zm00001eb194950_P002;Zm00001eb163250_P001;Zm00001eb094250_P002;Zm00001eb194950_P001;Zm00001eb094250_P001	50	252		0.0314846		0.77658		28.4571	28.5367	28.7771	28.4695	28.5601	0.148849	4		28.6824	28.6343	28.4039	28.394	28.5286	0.15112	4		50	1	39.3	0	323.31		3645600	4026700	2814700	4031500	4953300	2675500	5205800	3086000		1
Zm00001eb171440_P002;Zm00001eb171440_P001	Zm00001eb171440_P002;Zm00001eb171440_P001;Zm00001eb105870_P002;Zm00001eb105870_P003;Zm00001eb394900_P001;Zm00001eb105870_P004;Zm00001eb105870_P001	Zm00001eb171440_P002;Zm00001eb171440_P001	28	145		0.031456		0.719071		27.8011	27.8908	28.113	27.9305	27.9338	0.131126	4		27.9856	27.7723	27.9848	27.8667	27.9024	0.103153	4		28	19	33.7	0	154.38		4488000	4498200	2527200	4681500	5608500	3446800	7671200	4167400		1
Zm00001eb394640_P004;Zm00001eb394640_P001;Zm00001eb016970_P003;Zm00001eb016970_P002;Zm00001eb016970_P001;Zm00001eb394640_P003;Zm00001eb394640_P002	Zm00001eb394640_P004;Zm00001eb394640_P001;Zm00001eb016970_P003;Zm00001eb016970_P002;Zm00001eb016970_P001;Zm00001eb394640_P003;Zm00001eb394640_P002	Zm00001eb394640_P004;Zm00001eb394640_P001;Zm00001eb016970_P003;Zm00001eb016970_P002;Zm00001eb016970_P001;Zm00001eb394640_P003;Zm00001eb394640_P002	5	16		0.0313015		0.885549		23.1351	23.6512	24.0247	23.8924	23.6758	0.392236	4		23.4892	23.7828	23.7438	23.5624	23.6445	0.141203	4		5	5	14.3	0	22.697		428900	538230	363160	745660	643830	390270	732600	430480		1
[truncated: 1,546 more rows]
