# Supplementary material for: A transcriptional activator effector of Ustilago maydis regulates hyperplasia in maize during pathogen-induced tumor formation
Source: Nat Commun. 2023 Oct 23;14:6722. doi: 10.1038/s41467-023-42522-w (PMC10593772; doi:10.1038/s41467-023-42522-w)
Supplement: Supplementary file 6 — Supplementary Data 3 [file 41467_2023_42522_MOESM6_ESM.xlsx]

## Sheet: Sheet1
name	sequence	purpose
Sts2-CR-oligo	CAAAATTCCATTCTACAACGCTCTCTGCCCCTCGACAAAGTTTTAGAGCTAGAAATAGC	oligo used for constructing CRIPSR plasmid for Sts2 knockout
Sts2-3HA-R	GGGCGGCCGCTTAAGCGTAATCTGGAACATCGTATGGGTAAGCGTAATCTGGAACATCGTATGGGTAAGCGTAATCTGGAACATCGTATGGGTAGAAGTGCAAAGCAAGTGAGC	for constructing sts2-3HA complement plasmid
pSts2_F_p123overhang	GAACTCGAGCAGCTGAAGCTTACAAAAGCGTGTACGAAGAG
pSts2_R_GFP-3HA_overhang	TCCTCGCCCTTGCTCACCATCTTGAGTGAAGCTAACGGAC	for constructing SP-GFP-3HA plasmid
pSts2R_SP_GFP-3HA_overhang	TCCTCGCCCTTGCTCACCATCCCTCGACAAATGGTTGAG
Sts2R_pGADT7overlap	GTGAGTCGTATTAAAGATGAAGTGCAAAGCAAGTGAG	constrcuting pGADT7-Sts2
Sts2woSPF-pGADT7 overlap	GAGAAAGGTCGAATTGGGCAGAGAGCGACGGTG
Sts2AD-overlapF	GAGAAAGGTCGAATTGGGTGCAGAGAGCGACGGTGGAC	constrcuting pGADT7-Sts2_dTAD
Sts2ADdel	CGTCGTATGTTCCGCCAACGTGTCTTCTATTTGGTCATCG
Sts2ADmotif_10075overlap	CATCAGCGAAGAGTTGCAAGACACGGCGACGGCAAATGCAGCTTTACAACCTATCGAATGGGCCCACGGCC	constrcuting pGADT7-Sts2_Srad
ZmNECAP1-F1	TGAAGACTTGACTGTGCTCGACTCCTCCC	BsaI/BpiI domestication of NECAP1 for MoClo level 0
ZmNECAP1R1	TGAAGACTTAGTCACGACGGCGCTCTCCCG
ZmNECAP1F2	TGAAGACTTGACGACGGGCGCTGGCG
ZmNECAP1-R2	TGAAGACTTCGTCTCCTTCTCCTGCTCCCTCTTG
Sts2_BsaImF	GAGACGACTACCCGTTTCAC	BsaI domestication of Sts2 for MoClo level 0
Sts2_BsaImR	GTAGTCGTCTCTAGGATGTG
AP2Beta-F1	GAAGACTTAATGAGCGGGCACGACTCCAAGTAC	BsaI domestication of ZmAPβ for MoClo level 0
AP2Beta-R1	GAAGACTTCTTGCGTACATACGGATCGTCATC
AP2Beta-F2	GAAGACTTCAAGACTGCAGCTATTTGCG
AP2Beta-R2	GAAGACTTCGAAGGCTTGGTGAGAGCCTCCATAG
DB_lv0_F1	GAAGACTTCCATGAAGCTACTCTCTTCTATCGAAC	BsaI/BpiI domestication of GAL DNA binding domain for MoClo level 0
DB_BsaIm_R1	GAAGACTTGTGACCTTTTGGTTTTGGGAGAGTAG
DB_BsaIm_F2	GAAGACTTTCACCGCTGACTAGGGCACATCTG
DB_BpiIm_R2	GAAGACTTGTCCTCTCGAGGAAAAATCAGTAGAAATAG
DB_BpiIm_F3	GAAGACTTGGACCTTGACATGATTTTGAAAATGG
DB_lv0_R3	GAAGACTTCATTGGCGATACAGTCAACTGTCTTTG
p35sminiF	GCGGAGTACTGTCCTCCGGCAAGACCCTTCCTCTATATAAG	for constructing mini 35s promoter in MoClo
p35sminiR	CCACTTCGTGGTCTCACATTTGTATCGATAATTGTAAATGTAATTG
5UAS	CTCTGTGGTCTCAGGAGTTCGGAGTACTGTCCTCCGAGCGGAGTACTGTCCTCCGAGCGGAGTACTGTCCTCCGAGCGGAGTACTGTCCTCCGAGCGGAGTACTGTCCTCCG	oligo of 5 times of UAS
NECAP1_2ndADdeleF1	GAAGACAATCTGACCACGAGAAGTACG	Deletion of two TAD motif in NECAP1
NECAP1_2ndADdeleR1	GAAGACAACAGAGTTGCGCTCGTTGAAGC
NECAP1_1stAD deletion	CCGCGCGTTGGCCGATTCATGGTCTCAAATGGCGTCGTCGCTGGCCGAGGAGGAGGTGCGCGAGGTGTCAGTGTACAAGATCCCGCCGCGCAC
SRDX	CTCACTTGCTTTGCACTTCCTCGACCTTGATCTCGAGCTGCGCTTGGGCTTCGCCGGTTCGTGAGACCACGAAGTGG	oligo of codon optimized SRDX
SRDXm	CTCACTTGCTTTGCACTTCTTCGATCCCGACCAGGAGGCCCGCTTCGGCTTTGCTGGTTCGTGAGACCACGAAGTGG	oligo of codon optimized SRDXm
ZmGIF1-Q-F	TGACCACCGATCTCATCC	qPCR primer
ZmGIF1-Q-R	CTTAGCTTGGTGCCGTTC
ZmYabby1-Q-F	CCAACCTACTCTCCGTCAAC
ZmYabby1-Q-R	AGAGCCAACTCGTCCAAG
ZmSHR1-Q-F	GGCAGTACTACTACGGTCAG
ZmSHR1-Q-R	ATGTAAAGGTGGTGGGTGTT
ZmWOX5b-Q-F	GTGTAGTCCTTGGGTTCTAGC
ZmWOX5b-Q-R	CCTGACCCTCTCAGATTCTTC
ZmANT1-Q--F	TCATTGCGCCGTGTACTC
ZmANT1-Q-R	CATGTTCTGGCTGCTGTTG
ZmGRF3-Q-F	CCGTCTACTCTCCAACCCTT
ZmGRF3-Q-R	GGCTAGCTACCCTTGAGACT
NECAP-1-Q-F	GGTTGTCAGCAAGGGAGAG
NECAP-1-Q-R	GTTCCACCGGATGTGGTTC
