# Supplementary material for: A transcriptional activator effector of Ustilago maydis regulates hyperplasia in maize during pathogen-induced tumor formation
Source: Nat Commun. 2023 Oct 23;14:6722. doi: 10.1038/s41467-023-42522-w (PMC10593772; doi:10.1038/s41467-023-42522-w)
Supplement: Supplementary file 8 — Source Data [file 41467_2023_42522_MOESM8_ESM.xlsx]

## Sheet: Fig.1
Fig.1c
	SG200			CR-Sts2
	replicate #1	replicate #2	replicate #3	replicate #1	replicate #2	replicate #3	p value( SG200 vs. CR-Sts2)
2 dpi	0.0775297	0.235243	0.133115	0.0914395	0.199596	0.199596	0.811618
4 dpi	0.15071	0.187221	0.17477	0.190192	0.238787	0.246509	0.058157
6 dpi	0.23798	0.148839	0.170356	0.18746	0.249313	0.223498	0.347253

## Sheet: Fig.2
Fig. 2a
distance	0	0.07317	0.14634	0.21951	0.29268	0.36585	0.43902	0.5122	0.58537	0.65854	0.73171	0.80488	0.87805	0.95122	1.02439	1.09756	1.17073	1.2439	1.31707	1.39024	1.46341	1.53659	1.60976	1.68293	1.7561	1.82927	1.90244	1.97561	2.04878	2.12195	2.19512	2.26829	2.34146	2.41463	2.4878	2.56098	2.63415	2.70732	2.78049	2.85366	2.92683	3	3.07317	3.14634	3.21951	3.29268	3.36585	3.43902	3.5122
Sts2-mCherry	62.5	63	63	64	64.5	67.5	72.5	76.5	94.5	107	119.5	121.5	125	128.5	120.5	112	103	99.5	98.5	97.5	96.5	95	92.5	90	91	93	98	98	92	92	92	96.5	92	87	82.5	83.5	85	88.5	89	89	89	88	88	90	91	92	87	95.5	104.5
Fig. 2b
distance	0	0.13889	0.27778	0.41667	0.55556	0.69444	0.83333	0.97222	1.11111	1.25	1.38889	1.52778	1.66667	1.80556	1.94444	2.08333	2.22222	2.36111	2.5	2.63889	2.77778	2.91667	3.05556	3.19444	3.33333	3.47222	3.61111	3.75	3.88889	4.02778	4.16667	4.30556	4.44444	4.58333	4.72222	4.86111	5	5.13889	5.27778	5.41667	5.55556	5.69444	5.83333	5.97222	6.11111	6.25	6.38889	6.52778	6.66667
Pit2-mCherry	41	41.04	42.035	42.908	43.991	44	44	44.301	45.346	52.2	66.25	79.943	106.425	129.533	152.346	162.994	158.449	154.384	138.51	129.671	119.899	113.088	106.766	101.918	99.464	100.254	100.479	97.834	92.583	87.614	87.035	92.048	97.488	93.907	92.835	91.763	97.512	101.061	104.477	108.971	120.81	133.742	149.617	154.701	158.994	158.811	160.485	143.768	110.85
Fig. 2c
distance	0	0.12605	0.2521	0.37815	0.5042	0.63025	0.7563	0.88235	1.0084	1.13445	1.2605	1.38655	1.51261	1.63866	1.76471	1.89076	2.01681	2.14286	2.26891	2.39496	2.52101	2.64706	2.77311	2.89916	3.02521	3.15126	3.27731	3.40336	3.52941	3.65546	3.78151	3.90756	4.03361	4.15966	4.28571	4.41176	4.53782	4.66387	4.78992	4.91597	5.04202	5.16807	5.29412	5.42017	5.54622	5.67227	5.79832	5.92437	6.05042
mCherry	61	60.491	60	59.681	59.018	60.412	63.748	67.925	72.283	78.755	85.237	99.472	115.944	130.61	144.741	165.02	180.921	190.516	198.808	210.648	222.277	225.62	221.699	224.218	227.81	234.74	239.478	243.415	246.26	246.792	247.547	249.132	253.778	255	255	253.434	246.659	234.88	216.36	204.509	193.471	182.255	168.793	155.411	141.528	125.346	110.392	98.092	89.051
Fig. 2e
[truncated: 23 more columns]

## Sheet: Fig.3
Fig3.g
mean gray value								relative GFP intensity
	Mock	DB-Sts2ΔSP	DB-Sts2ΔSP_dTAD	DB-Sts2ΔSP_Srtad					Mock	DB-Sts2ΔSP	DB-Sts2ΔSP_dTAD	DB-Sts2ΔSP_Srtad
replicate #1	23.951	79.308	33.66	31.747				replicate #1	1	3.31126	1.40537	1.3255
replicate #2	21.178	74.053	26.028	41.429				replicate #2	1	3.49018	1.42229	1.76108
replicate #3	18.573	66.202	26.469	38.972				replicate #3	1	3.56442	1.42513	2.09831
								p value (vs Mock)		<0.0001	0.0876	0.0061
Fig3.h
Fig3. i
disease scoring								disease index
replicate #1		SG200	CR-Sts2	Sts2	dTAD	Srtad		replicate #1	index	SG200	CR-Sts2	Sts2	dTAD	Srtad
	dead	0	0	0	0	0			dead (9)	0	0	0	0	0
	heavy tumor	4	2	2	2	1			heavy tumor (7)	28	14	14	14	7
	tumor	19	12	17	6	12			tumor (5)	95	60	85	30	60
	samll tumor	14	25	18	27	21			samll tumor (3)	42	75	54	81	63
	chlorosis	3	3	2	5	5			chlorosis (1)	3	3	2	5	5
	normal	0	0	0	0	0			normal (0)	0	0	0	0	0
	total plants	40	42	39	40	39			diease index (sum of diease index/total plants)	4.2	3.61905	3.97436	3.25	3.46154
replicate #2		SG200	CR-Sts2	Sts2	dTAD	Srtad		replicate #2	index	SG200	CR-Sts2	Sts2	dTAD	Srtad
	dead	2	0	1	0	0			dead (9)	18	0	9	0	0
	heavy tumor	4	3	5	0	1			heavy tumor (7)	28	21	35	0	7
	tumor	19	10	17	10	9			tumor (5)	95	50	85	50	45
	samll tumor	20	26	18	28	33			samll tumor (3)	60	78	54	84	99
	chlorosis	0	3	1	4	2			chlorosis (1)	0	3	1	4	2
	normal	0	0	0	0	0			normal (0)	0	0	0	0	0
	total plants	45	42	42	42	45			diease index (sum of diease index/total plants)	4.46667	3.61905	4.38095	3.28571	3.4
replicate #3		SG200	CR-Sts2	Sts2	dTAD	Srtad		replicate #3	index	SG200	CR-Sts2	Sts2	dTAD	Srtad
	dead	1	1	0	0	1			dead (9)	9	9	0	0	9
	heavy tumor	2	2	4	1	2			heavy tumor (7)	14	14	28	7	14
	tumor	18	10	14	10	11			tumor (5)	90	50	70	50	55
	samll tumor	18	27	22	30	25			samll tumor (3)	54	81	66	90	75
	chlorosis	5	3	2	1	0			chlorosis (1)	5	3	2	1	0
	normal	0	0	0	0	0			normal (0)	0	0	0	0	0
	total plants	44	43	42	42	39			diease index (sum of diease index/total plants)	3.90909	3.65116	3.95238	3.52381	3.92308
replicate #4		SG200	CR-Sts2	Sts2	dTAD	Srtad		replicate #1	index	SG200	CR-Sts2	Sts2	dTAD	Srtad
	dead	0	0	2	0	0			dead (9)	0	0	18	0	0
	heavy tumor	2	1	1	1	0			heavy tumor (7)	14	7	7	7	0
	tumor	16	9	17	12	9			tumor (5)	80	45	85	60	45
	small tumor	14	29	14	26	25			samll tumor (3)	42	87	42	78	75
	chlorosis	2	2	3	2	2			chlorosis (1)	2	6	3	2	2
	normal	0	0	0	0	0			normal (0)	0	0	0	0	0
	total plants	34	41	37	41	36			diease index (sum of diease index/total plants)	4.05882	3.53659	4.18919	3.58537	3.38889
disease scoring									disease index
total from 4 replicates	dead	3	1	3	0	1				SG200	CR-Sts2	Sts2	dTAD	Srtad
	heavy tumor (stem bent)	12	8	12	4	4			replicate#1	4.2	3.61905	3.97436	3.25	3.46154
	tumor	72	41	65	38	41			replicate#2	4.46667	3.61905	4.38095	3.28571	3.4
	small tumor (<1.5 mm)	66	107	72	111	104			replicate#3	3.90909	3.65116	3.95238	3.52381	3.92308
	chlorosis	10	11	8	12	9			replicate#4	4.05882	3.53659	4.18919	3.58537	3.38889
	normal	0	0	0	0	0			p value (vs. SG200)		0.0042	0.9971	0.0003	0.0017
	total plants	163	168	160	165	159

## Sheet: Fig.4
Fig4. b
Fig4. d
	Mock				SG200				CR-Sts2
	2 dpi	4 dpi	6 dpi	8 dpi	2 dpi	4 dpi	6 dpi	8 dpi	2 dpi	4 dpi	6 dpi	8 dpi
replicate #1	0.003561	0.006509	0.008954	0.007277	0.00395077	0.013881	0.019558	0.017225	0.00811	0.016432	0.020722	0.01313
replicate #2	0.006036	0.005062	0.005791	0.003475	0.00855672	0.010906	0.013509	0.01336	0.009843	0.010159	0.011313	0.009531
replicate #3	0.007156	0.009295	0.006698	0.00615	0.00795074	0.010286	0.013542	0.010492	0.008501	0.012527	0.016676	0.012279
Tukey's multiple comparisons test	Adjusted P Value
2 dpi
Mock vs. SG200	0.8375
Mock vs. CR-Sts2	0.3128
SG200 vs. CR-Sts2	0.6322
4 dpi
Mock vs. SG200	0.0945
Mock vs. CR-Sts2	0.0256
SG200 vs. CR-Sts2	0.8097
6 dpi
Mock vs. SG200	0.002
Mock vs. CR-Sts2	0.0009
SG200 vs. CR-Sts2	0.9442
8 dpi
Mock vs. SG200	0.003
Mock vs. CR-Sts2	0.0275
SG200 vs. CR-Sts2	0.6189
Fig4. e
distance	0	0.1449	0.2899	0.4348	0.5797	0.7246	0.8696	1.0145	1.1594	1.3043	1.4493	1.5942	1.7391	1.8841	2.029	2.1739	2.3188	2.4638	2.6087	2.7536	2.8986	3.0435	3.1884	3.3333	3.4783	3.6232	3.7681	3.913	4.058	4.2029	4.3478	4.4928	4.6377	4.7826	4.9275	5.0725	5.2174	5.3623	5.5072	5.6522	5.7971	5.942	6.087	6.2319	6.3768	6.5217	6.6667	6.8116	6.9565
GFP	0	0	0	0	0	0	0	0	0	0	0.187	1.194	4.963	12.777	25.418	40.378	56.876	74.937	93.682	114.283	132.996	143.939	150.9	155.251	160.115	164.14	165.836	164.149	163.435	169.307	176.216	176.746	180.216	182.774	185.756	191.995	198.73	202.237	202.025	202.111	199.984	194.666	192.747	191.959	185.871	175.165	161.4	154.98	149.415
YFP	0	0	0	0	0	0	0	0	0	0.159	1.494	4.886	10.214	19.82	31.005	42.612	52.854	59.318	64.777	71.947	78.403	82.689	85.896	90.947	95.249	98.402	100.071	104.437	106.137	106.215	105.029	104.945	108.063	109.798	108.585	105.452	104.647	105.7	109.223	113.236	114.326	111.577	108.904	107.857	105.908	103.575	100.706	98.684	96.348
mCherry	12.7794	10.7655	13.8228	15.4451	15.291	16.6198	19.1722	22.9356	27.0947	32.6455	44.0968	56.2447	68.1317	75.5926	76.9262	75.9246	70.3362	67.8571	66.5458	64.8559	63.9228	65.2538	63.7027	62.6463	65.3478	65.7795	64.1029	61.6417	58.3427	56.9734	56.8749	58.8637	65.2675	68.4438	69.582	68.5036	64.3458	61.7943	61.6217	68.6947	70.1204	62.5117	58.763	55.7612	54.58	52.1726	48.8462	49.4893	49.6687
Fig4. g
mean gray value						relative GFP intensity
	Mock	DB-ZmNECAP1d2TAD	DB-ZmNECAP1			Mock	DB-ZmNECAP1d2TAD	DB-ZmNECAP1
replicate #1	7.749	5.832	57.006			1	0.753	7.357
replicate #2	6.703	9.462	22.768			1	1.412	3.397
replicate #3	10.687	13.895	54.106			1	1.3	5.063
Fig4. h
[truncated: 43 more columns]

## Sheet: Fig.5
Fig. 5e
ZmGRF3								ZmGIF1								ZmYAB1
	SG200	CR-Sts2	Compl_Srad	Compl_dTAD	KI_sr10075	KI_sr10079			SG200	CR-Sts2	Compl_Srad	Compl_dTAD	KI_sr10075	KI_sr10079			SG200	CR-Sts2	Compl_Srad	Compl_dTAD	KI_sr10075	KI_sr10079
replicate #1	0.000530524	0.000183229	0.000193002	0.00038258	2.44e-05	0.000129966		replicate #1	0.00226842	0.000302513	0.000789701	0.000309431	0.000114283	0.000160919		replicate #1	0.0224017	0.00332544	0.000837471	0.00261578	0.000569955	0.00194063
replicate #2	0.000563178	0.000155687	0.000298228	0.000217263	0.000124353	8.67e-05		replicate #2	0.00116042	0.000554826	0.000743908	0.000473593	0.000322895	0.000140216		replicate #2	0.0103285	0.00267572	0.00569811	0.00303317	0.00132354	0.00061648
replicate #3	0.000455753	0.000342231	0.000290954	0.000180845	6.5e-05	0.000312855		replicate #3	0.00261861	0.000178017	0.000271911	0.000232504	0.000150646	0.000320502		replicate #3	0.0241846	0.00358063	0.00299806	0.00179376	0.00326185	0.00603997
p value (vs. SG200)		0.0062	0.0142	0.014	0.0002	0.0018		p value (vs. SG200)		0.0003	0.0014	0.0003	0.0002	0.0002		p value (vs. SG200)		0.0006	0.0006	0.0004	0.0002	0.0005
ZmSHR1								ZmWox5b								ZmANT1
	SG200	CR-Sts2	Compl_Srad	Compl_dTAD	KI_sr10075	KI_sr10079			SG200	CR-Sts2	Compl_Srad	Compl_dTAD	KI_sr10075	KI_sr10079			SG200	CR-Sts2	Compl_Srad	Compl_dTAD	KI_sr10075	KI_sr10079
replicate #1	0.00383605	0.00126758	0.00101377	0.00101377	0.00056298	0.000845293		replicate #1	0.00464284	0.00236326	0.00192546	0.00164485	0.000235198	0.000308183		replicate #1	0.000668917	0.000230142	0.000136502	0.00014801	5.58e-05	4.11e-05
replicate #2	0.00355361	0.000935575	0.00154494	0.00154494	0.00116789	0.00123786		replicate #2	0.00553818	0.00176005	0.00176351	0.00119837	0.00109756	0.000272737		replicate #2	0.000880128	0.000152465	0.00013219	0.000189262	0.000224445	0.000146958
replicate #3	0.00594023	0.00150227	0.00110366	0.00110366	0.00076026	0.00119968		replicate #3	0.0103669	0.00236438	0.00156997	0.00133298	0.000329746	0.00134373		replicate #3	0.000647738	3.64e-05	5.8e-05	5.19e-05	7.24e-05	0.000158703
p value (vs. SG200)		0.0001	<0.0001	<0.0001	<0.0001	<0.0001		p value (vs. SG200)		0.0037	0.0019	0.0011	0.0003	0.0004		p value (vs. SG200)		<0.0001	<0.0001	<0.0001	<0.0001	<0.0001
Fig.5g
disease scoring								disease index
replicate #1		SG200	SRDX	2×SRDX	SRDXm	2×SRDXm		replicate #1	index	SG200	SRDX	2×SRDX	SRDXm	2×SRDXm
	dead	5	0	0	2	3			dead (9)	45	0	0	18	27
	heavy tumor	10	6	3	7	10			heavy tumor (7)	70	42	21	49	70
	tumor	24	12	5	28	17			tumor (5)	120	60	25	140	85
	small tumor	6	28	33	7	13			samll tumor (3)	18	84	99	21	39
	chlorosis	1	1	4	0	0			chlorosis (1)	1	1	4	0	0
	normal	0	0	0	0	0			normal (0)	0	0	0	0	0
	total plants	46	47	45	44	43			diease index (sum of diease index/total plants)	5.52174	3.97872	3.31111	5.18182	5.13953
replicate #2		SG200	SRDX	2×SRDX	SRDXm	2×SRDXm		replicate #2	index	SG200	SRDX	2×SRDX	SRDXm	2×SRDXm
	dead	5	1	0	1	4			dead (9)	45	9	9	9	36
	heavy tumor	10	6	7	6	10			heavy tumor (7)	70	42	42	42	70
	tumor	21	9	1	19	14			tumor (5)	105	45	95	95	70
	small tumor	9	23	33	14	13			samll tumor (3)	27	69	42	42	39
	chlorosis	0	1	1	0	0			chlorosis (1)	0	1	0	0	0
	normal	0	0	0	0	0			normal (0)	0	0	0	0	0
	total plants	45	40	42	40	41			diease index (sum of diease index/total plants)	5.48889	4.15	4.47619	4.7	5.2439
replicate #3		SG200	SRDX	2×SRDX	SRDXm	2×SRDXm		replicate #3	index	SG200	SRDX	2×SRDX	SRDXm	2×SRDXm
	dead	6	0	2	4	0			dead (9)	54	0	18	36	0
	heavy tumor	8	8	3	7	3			heavy tumor (7)	56	56	21	49	21
	tumor	20	7	1	19	24			tumor (5)	100	35	5	95	120
	small tumor	6	28	32	13	16			samll tumor (3)	18	84	96	39	48
	chlorosis	0	1	0	1	0			chlorosis (1)	0	1	0	1	0
	normal	0	0	0	0	0			normal (0)	0	0	0	0	0
	total plants	40	44	38	44	43			diease index (sum of diease index/total plants)	5.7	4	3.68421	5	4.39535
disease scoring								disease index
total from 3 replicates		SG200	SRDX	2×SRDX	SRDXm	2×SRDXm			SG200	SRDX	2×SRDX	SRDXm	2×SRDXm
	dead	16	1	2	7	7		replicate#1	5.52174	3.97872	3.31111	5.18182	5.13953
	heavy tumor	28	20	13	20	23		replicate#2	5.48889	4.15	4.47619	4.7	5.2439
	tumor	65	28	7	66	55		replicate#3	5.7	4	3.68421	5	4.39535
	small tumor	21	79	98	34	42		p value (vs. SG200)		0.0014	0.0005	0.1843	0.154
	chlorosis	1	3	5	1	0
	normal	0	0	0	0	0
	total plants	131	131	125	128	127
Fig. 5h
ZmGRF3								ZmGIF1								ZmYAB1
	SG200	CR-Sts2	SRDXm	2×SRDXm	SRDX	2×SRDX			SG200	CR-Sts2	SRDXm	2×SRDXm	SRDX	2×SRDX			SG200	CR-Sts2	SRDXm	2×SRDXm	SRDX	2×SRDX
replicate #1	0.000476	0.000153	0.000826	0.000358	0.000242	0.00016		replicate #1	0.001635	0.000409	0.001984	0.001117	0.000604	0.000295		replicate #1	0.036969	0.002938	0.035057	0.021022	0.005698	0.003106
replicate #2	0.000904	0.000175	0.000733	0.000503	0.000343	0.000318		replicate #2	0.003392	0.000227	0.00132	0.001624	0.000612	0.000719		replicate #2	0.032336	0.000844	0.018908	0.016535	0.003637	0.000899
replicate #3	0.000625	0.000155	0.000725	0.000857	0.000382	0.000111		replicate #3	0.001916	0.000579	0.00296	0.001001	0.000839	0.000444		replicate #3	0.020022	0.003632	0.016192	0.015359	0.006196	0.002284
p value (vs. SG200)		0.0053	0.901	0.8912	0.0554	0.0089		p value (vs. SG200)		0.0043	0.9787	0.118	0.0129	0.0059		p value (vs. SG200)		0.0003	0.5351	0.0831	0.0008	0.0003
ZmSHR1								ZmWox5b								ZmANT1
	SG200	CR-Sts2	SRDXm	2×SRDXm	SRDX	2×SRDX			SG200	CR-Sts2	SRDXm	2×SRDXm	SRDX	2×SRDX			SG200	CR-Sts2	SRDXm	2×SRDXm	SRDX	2×SRDX
replicate #1	0.005274	0.001524	0.007311	0.003524	0.001272	0.000731		replicate #1	0.01645	0.002121	0.014371	0.009486	0.00397	0.002419		replicate #1	0.000879	7e-05	0.000852	0.000545	0.000209	0.000179
replicate #2	0.007837	0.000308	0.004511	0.005267	0.001033	0.001446		replicate #2	0.013703	0.001472	0.009698	0.007452	0.003716	0.002797		replicate #2	0.000569	8.8e-05	0.001054	0.000699	0.000359	0.000114
replicate #3	0.00408	0.001143	0.004434	0.005016	0.001911	0.000823		replicate #3	0.006992	0.001609	0.005309	0.005873	0.005376	0.002527		replicate #3	0.000478	0.00019	0.000461	0.000653	0.000154	0.000207
p value (vs. SG200)		0.0013	0.9968	0.6491	0.0026	0.0013		p value (vs. SG200)		0.0026	0.7014	0.2057	0.0186	0.0049		p value (vs. SG200)		0.0077	0.7079	>0.9999	0.0407	0.0152
Fig. 5i
disease scoring						disease index
replicate #1		SG200	SRDX	SRDXm		index	SG200	SRDX	SRDXm
	tassel growth stuned	0	0	0		tassel growth stuned (9)	0	0	0
	>50% large tumor	18	21	19		>50% large tumor (7)	126	147	133
	>50% small tumor	3	1	4		>50% small tumor (5)	15	5	20
	<50% large tumor	0	0	1		<50% large tumor (3)	0	0	3
	<50% small tumor	0	1	0		<50% small tumor (1)	0	1	0
	total plants	21	23	24		diease index (sum of diease index/total plants)	6.71429	6.65217	6.5
replicate #2		SG200	SRDX	SRDXm		index	SG200	SRDX	SRDXm
	tassel growth stuned	5	0	4		tassel growth stuned	45	0	36
	>50% large tumor	10	16	12		>50% large tumor	70	112	84
	>50% small tumor	6	4	4		>50% small tumor	30	20	20
	<50% large tumor	1	0	1		<50% large tumor	3	0	3
	<50% small tumor	1	0	0		<50% small tumor	1	0	0
	total plants	23	20	21		diease index (sum of diease index/total plants)	6.47826	6.6	6.80952
replicate #3		SG200	SRDX	SRDXm		index	SG200	SRDX	SRDXm
	tassel growth stuned	5	3	4		tassel growth stuned	45	27	36
	>50% large tumor	6	5	6		>50% large tumor	42	35	42
	>50% small tumor	3	5	5		>50% small tumor	15	25	25
	<50% large tumor	0	0	2		<50% large tumor	0	0	6
	<50% small tumor	4	1	3		<50% small tumor	4	1	3
	total plants	18	14	20		diease index (sum of diease index/total plants)	5.88889	6.28571	5.6
disease scoring						disease index
total of 3 replicates		SG200	SRDX	SRDXm			SG200	SRDX	SRDXm
	tassel growth stuned	10	4	7		replicate#1	6.71429	6.65217	6.5
	>50% large tumor	34	43	36		replicate#2	6.47826	6.6	6.80952
	<50% large tumor	1	2	2		replicate#3	5.88889	6.28571	5.6
	>50% small tumor	12	10	13		p value (vs. SG200)		0.8868	0.9826
	<50% small tumor	5	4	1
	total plants	62	63	59

## Sheet: Fig. S1
Fig. S1a
disease scoring						disease index
replicate #1		SG200	CR-Sts2			replicate #1	index	SG200	CR-Sts2
	dead	1	2				dead (9)	9	18
	heavy tumor	3	2				heavy tumor (7)	21	14
	tumor	22	9				tumor (5)	110	45
	samll tumor	18	26				samll tumor (3)	54	78
	chlorosis	0	7				chlorosis (1)	0	7
	normal	0	0				normal (0)	0	0
	total plants	44	46				diease index (sum of diease index/total plants)	4.40909	3.52174
replicate #2		SG200	CR-Sts2			replicate #2	index	SG200	CR-Sts2
	dead	5	5				dead (9)	45	45
	heavy tumor	4	1				heavy tumor (7)	28	7
	tumor	25	12				tumor (5)	125	60
	samll tumor	13	21				samll tumor (3)	39	63
	chlorosis	0	1				chlorosis (1)	0	1
	normal	0	0				normal (0)	0	0
	total plants	47	40				diease index (sum of diease index/total plants)	5.04255	4.4
replicate #3		SG200	CR-Sts2			replicate #3	index	SG200	CR-Sts2
	dead	7	1				dead (9)	63	9
	heavy tumor	1	1				heavy tumor (7)	7	7
	tumor	19	17				tumor (5)	95	85
	samll tumor	9	22				samll tumor (3)	27	66
	chlorosis	0	0				chlorosis (1)	0	0
	normal	0	0				normal (0)	0	0
	total plants	36	41				diease index (sum of diease index/total plants)	5.33333	4.07317
replicate #4		SG200	CR-Sts2			replicate #4	index	SG200	CR-Sts2
	dead	4	3				dead (9)	36	27
	heavy tumor	6	2				heavy tumor (7)	42	14
	tumor	15	8				tumor (5)	75	40
	samll tumor	11	25				samll tumor (3)	33	75
	chlorosis	1	1				chlorosis (1)	1	1
	normal	0	0				normal (0)	0	0
	total plants	37	39				diease index (sum of diease index/total plants)	5.05405	4.02564
disease scoring						disease index
total from 4 replicates		SG200	CR-Sts2				SG200	CR-Sts2
	dead	17	10			replicate#1	4.40909	3.52174
	heavy tumor	14	6			replicate#2	5.04255	4.4
	tumor	81	47			replicate#3	5.33333	4.07317
	samll tumor	51	95			replicate#4	5.05405	4.02564
	chlorosis	1	15			p value (vs. SG200)		0.0116
	normal	0	0
	total plants	164	173
Fig. S1b
disease scoring						disease index
replicate #1		FB1+2	FB1+2:CR-Sts2			replicate #1	index	FB1+2	FB1+2:CR-Sts2
	dead	1	1				dead (9)	9	9
	heavy tumor	8	6				heavy tumor (7)	56	42
	tumor	32	23				tumor (5)	160	115
	small tumor	4	15				samll tumor (3)	12	45
	chlorosis	1	0				chlorosis (1)	1	0
	normal	0	0				normal (0)	0	0
	total	46	45				diease index (sum of diease index/total plants)	5.17391	4.68889
replicate #2		FB1+2	FB1+2:CR-Sts2			replicate #2	index	FB1+2	FB1+2:CR-Sts2
	dead	2	1				dead (9)	18	9
	heavy tumor	11	8				heavy tumor (7)	77	56
	tumor	26	20				tumor (5)	130	100
	small tumor	6	15				samll tumor (3)	18	45
	chlorosis	1	1				chlorosis (1)	1	1
	normal	0	0				normal (0)	0	0
	total	46	45				diease index (sum of diease index/total plants)	5.30435	4.68889
replicate #3		FB1+2	FB1+2:CR-Sts2			replicate #3	index	FB1+2	FB1+2:CR-Sts2
	dead	1	2				dead (9)	9	18
	heavy tumor	8	7				heavy tumor (7)	56	49
	tumor	25	15				tumor (5)	125	75
	small tumor	7	17				samll tumor (3)	21	51
	chlorosis	0	4				chlorosis (1)	0	4
	normal	0	0				normal (0)	0	0
	total	41	45				diease index (sum of diease index/total plants)	5.14634	4.37778
disease scoring						disease index
total from 3 replicates		SG200	CR-Sts2				FB1+2	FB1+2:CR-Sts2
	dead	4	4			replicate#1	5.17391	4.68889
	heavy tumor	27	21			replicate#2	5.30435	4.68889
	tumor	83	58			replicate#3	5.14634	4.37778
	samll tumor	17	47			p value (vs. FB1+2)		0.0056
	chlorosis	2	5
	normal	0	0
	total plants	133	135
Fig. S1c
	AC	0.5 dpi	1 dpi	2 dpi	4 dpi	6 dpi	8 dpi	12 dpi
replicate#1	0.0918457	0	10.3683	1280.56	1213.03	350.483	204.05	74.2852
replicate#2	0	0	13.8959	1028.31	1280.86	587.339	173.281	83.906
replicate#3	0	2.3239	7.58553	1299.85	1394.39	655.353	217.269	60.1673

## Sheet: Fig. S2
Fig. S2a
	Mock							Infection
	0.5 dpi	1 dpi	2 dpi	4 dpi	6 dpi	8 dpi	12 dpi	0.5 dpi	1 dpi	2 dpi	4 dpi	6 dpi	8 dpi	12 dpi
replicate#1	977.268	1075.56	930.047	1025.6	1072.9	1015.41	1108.01	760.256	1035.29	939.912	973.298	894.883	936.559	938.505
replicate#2	1045.22	1031.62	881.784	1051.37	1059.55	1063.91	978.893	960.944	1006.63	1048.15	1045.82	942.806	1026.93	909.79
replicate#3	999.284	1006.37	1006.6	1165.37	1168.74	1202.42	1257.05	1010.34	1089.49	1077.44	962.308	1026.38	993.978	820.433
Fig. S2d
	AD-T7 + BD-lam	AD-T7 + BD-p53	DB-Sts2ΔSP+NLS-NECAP1	DB-Sts2ΔSP+EV
clone #1	3.66468	15.9168	11.3802	9.60828
clone #2	1.85117	15.9266	11.7302	8.82424
clone #3	0.581226	15.4943	13.5315	9.66562
			p value=0.0167
Fig. S2e

## Sheet: Fig. S4
Fig. S4
ZmGRF3								ZmGIF1
	Mock_3dpi	Mock_6dpi	SG200_3dpi	SG200_6dpi	CR-Sts2_3dpi	CR-Sts2_6dpi			Mock_3dpi	Mock_6dpi	SG200_3dpi	SG200_6dpi	CR-Sts2_3dpi	CR-Sts2_6dpi
replicate #1	0	0	0.000638411	0.000569345	0.000116613	9.51e-05		replicate #1	4.2e-06	1.98e-06	0.00345322	0.00249509	0.000287821	0.000652646
replicate #2	0	0	0.000295184	0.000540283	0.000192363	0.000274829		replicate #2	1.17e-06	4.5e-06	0.00274952	0.002376	0.000615278	0.000776317
replicate #3	0	6.95e-05	0.00070973	0.00137766	0.000162817	0.00034009		replicate #3	1.22e-05	4.97e-07	0.00154815	0.00249235	0.0010239	0.000856098
ZmYAB1								ZmSHR1
	Mock_3dpi	Mock_6dpi	SG200_3dpi	SG200_6dpi	CR-Sts2_3dpi	CR-Sts2_6dpi			Mock_3dpi	Mock_6dpi	SG200_3dpi	SG200_6dpi	CR-Sts2_3dpi	CR-Sts2_6dpi
replicate #1	3.53e-05	0	0.0108578	0.0161066	0.00372759	0.00519488		replicate #1	7.69e-07	0	0.0020347	0.00510308	0.000839408	0.00159059
replicate #2	0.000302784	0	0.00597025	0.0188379	0.00224082	0.00479934		replicate #2	0	6.21e-05	0.00126541	0.00472924	0.00085924	0.0022856
replicate #3	0	7.48e-05	0.00497935	0.0151601	0.00244999	0.00408002		replicate #3	0	0	0.00267649	0.00524223	0.00223592	0.00266046
ZmWox5b								ZmGRF3
	Mock_3dpi	Mock_6dpi	SG200_3dpi	SG200_6dpi	CR-Sts2_3dpi	CR-Sts2_6dpi			Mock_3dpi	Mock_6dpi	SG200_3dpi	SG200_6dpi	CR-Sts2_3dpi	CR-Sts2_6dpi
replicate #1	0	0	0.0127659	0.0341521	0.00198787	0.00610454		replicate #1	0	0	0.000412811	0.00100244	0.000162992	0.000149658
replicate #2	0	0	0.00965992	0.0209532	0.00117014	0.00483554		replicate #2	0	0	0.000315965	0.000530175	0.000200701	0.000209161
replicate #3	0	0	0.00909639	0.0783631	0.0156515	0.0150937		replicate #3	0	0	0.000176375	0.00213721	0.000207528	0.000375532

## Sheet: Fig. S5
Fig. S5a
ZmGRF3				ZmGIF1				ZmYAB1
	KO_UMAG_02297	SG200			KO_UMAG_02297	SG200			KO_UMAG_02297	SG200
replicate #1	2.46945	2.53119		replicate #1	0.383191	0.267722		replicate #1	0.25546	0.365075
replicate #2	3.97223	2.69352		replicate #2	0.432871	0.119712		replicate #2	0.305556	0.139664
replicate #3	2.04417	3.11713		replicate #3	0.168343	0.0736329		replicate #3	0.0240491	0.0490886
ZmSHR1				ZmANT1
	KO_UMAG_02297	SG200			KO_UMAG_02297	SG200
replicate #1	1.04313	1.21692		replicate #1	1.17086	0.559782
replicate #2	1.60417	1.51635		replicate #2	1.01852	0.778129
replicate #3	0.937913	1.25176		replicate #3	0.312638	0.662696
Fig. S5b
ZmGRF3				ZmGIF1				ZmYAB1
	ΔSee1	SG200			ΔSee1	SG200			ΔSee1	SG200
replicate #1	0.000451998	0.000530524		replicate #1	0.000590545	0.000988843		replicate #1	0.00935583	0.0224017
replicate #2	0.000241157	0.000563178		replicate #2	0.000923801	0.000805983		replicate #2	0.0212035	0.0103285
replicate #3	0.00038258	0.00114427		replicate #3	0.000644606	0.00226842		replicate #3	0.0122863	0.0239354
p value (vs. SG200)	0.137114			p value (vs. SG200)	0.249438			p value (vs. SG200)	0.455919
ZmSHR1				ZmWox5b				ZmANT1
	ΔSee1	SG200			ΔSee1	SG200			ΔSee1	SG200
replicate #1	0.00197818	0.00383605		replicate #1	0.00476179	0.00464284		replicate #1	0.000549204	0.000182
replicate #2	0.00534579	0.00355361		replicate #2	0.00914248	0.00553818		replicate #2	0.000275756	0.00054285
replicate #3	0.00265765	0.0051766		replicate #3	0.00656343	0.0100417		replicate #3	0.000320402	0.000490146
p value (vs. SG200)	0.493135			p value (vs. SG200)	0.970829			p value (vs. SG200)	0.877092

## Sheet: Fig. S6
Fig. S6
mean gray value							relative GFP intensity
	Mock	DB-Sts2ΔSP	DB-Sr10075ΔSP	DB-Sr10079ΔSP				Mock	DB-Sts2ΔSP	DB-Sr10075ΔSP	DB-Sr10079ΔSP
replicate #1	39.488	157.247	137.641	51.218			replicate #1	1	3.98215	3.48564	1.29705
replicate #2	28.606	127.902	162.24	65.212			replicate #2	1	4.47116	5.67154	2.27966
replicate #3	38.659	119.727	117.318	56.118			replicate #3	1	3.097	3.03469	1.45162
							p value (Mock)		0.0076	0.005	0.645
